# Supplementary material for: Transcriptomic and Metabolomic Profiling Reveals Differential Responses of Soybean Germination to Neutral and Alkaline Salt Stresses
Source: Biology (Basel). 2026 Apr 24;15(9):670. doi: 10.3390/biology15090670 (PMC13162729; doi:10.3390/biology15090670)
Supplement: Supplementary file 1 [file biology-15-00670-s001.zip]

Archive with 11 entries (10 files):
- Supplementary Materials/
- Supplementary Materials/Figure S1 PCA Plot.pdf
- Supplementary Materials/Figure S2 DAMs Classification.tif
- Supplementary Materials/Figure S3 Top20 Heatmap.tif
- Supplementary Materials/Figure S4 qRTPCR Correlation.pdf
- Supplementary Materials/Table S1 Transcriptome Data.xlsx
- Supplementary Materials/Table S2. Top 10 significantly enriched GO terms for each response set..xlsx
- Supplementary Materials/Table S3. Key differentially expressed genes (DEGs) in enriched GO terms for sets a–d.xlsx
- Supplementary Materials/Table S4 Metabolome Analysis.xlsx
- Supplementary Materials/Table S5 Integrated Transcriptomic and Metabolomic Analyses.xlsx
- Supplementary Materials/Table S6 Primers for qRT-PCR.xlsx
