# Supplementary material for: Transcriptomic and Metabolomic Profiling Reveals Differential Responses of Soybean Germination to Neutral and Alkaline Salt Stresses
Source: Biology (Basel). 2026 Apr 24;15(9):670. doi: 10.3390/biology15090670 (PMC13162729; doi:10.3390/biology15090670)
Supplement: Supplementary file 1 [file biology-15-00670-s001.zip › Supplementary Materials/Table S1 Transcriptome Data.xlsx]

## Sheet: QC_and_Statistics
Sample ID	Clean Reads	Clean Bases (Gb)	GC Content (%)	Q30 (%)	Total Mapped (%)	Uniquely Mapped (%)
A1660-1	41382206	6.19	0.4352	0.9771	0.9697	0.9422
A1660-2	43134086	6.45	0.4341	0.9723	0.9702	0.9414
A1660-3	41180838	6.16	0.4342	0.9767	0.9623	0.9368
A1696-1	39283342	5.87	0.4387	0.9791	0.9667	0.9438
A1696-2	39178024	5.86	0.4353	0.9785	0.9691	0.9458
A1696-3	39566888	5.92	0.4354	0.9798	0.9718	0.9466
C1660-1	41552792	6.22	0.4339	0.9801	0.9719	0.9475
C1660-2	41745576	6.24	0.4343	0.977	0.9688	0.9455
C1660-3	40856330	6.12	0.4395	0.9585	0.9787	0.9566
C1696-1	41486496	6.2	0.4362	0.9787	0.968	0.9441
C1696-2	38528262	5.75	0.437	0.9776	0.9663	0.943
C1696-3	43225230	6.47	0.4409	0.9678	0.9765	0.9568
S1660-1	41188104	6.16	0.4352	0.9772	0.9641	0.9348
S1660-2	41986508	6.29	0.4388	0.962	0.9787	0.9577
S1660-3	40785200	6.1	0.437	0.9796	0.9677	0.9424
S1696-1	40037460	5.99	0.4343	0.9788	0.9603	0.9282
S1696-2	41311818	6.18	0.433	0.9777	0.9679	0.9425
S1696-3	40232010	6.03	0.4377	0.9666	0.9737	0.9549

## Sheet: CK60vsSA60
#ID	gene_name	A1660-1_FPKM	A1660-1_count	A1660-2_FPKM	A1660-2_count	A1660-3_FPKM	A1660-3_count	C1660-1_FPKM	C1660-1_count	C1660-2_FPKM	C1660-2_count	C1660-3_FPKM	C1660-3_count	Pvalue	log2FC	regulated	GO_annotation	KEGG_annotation	KEGG_pathway_annotation	Pfam_annotation	Swiss_Prot_annotation
glyma.Wm82.gnm2.Glyma.01G000100	glyma.Wm82.gnm2.Glyma.01G000100	0.450185	5	0	0	2.46627	27	10.4138	113	7.41507	80	4.78686	54	0.028766595295428	-2.77757	down	--	K14759|8.8e-40|gmx:100798570|K14759 isochorismate synthase / 2-succinyl-5-enolpyruvyl-6-hydroxy-3-cyclohexene-1-carboxylate synthase / 2-succinyl-6-hydroxy-2,4-cyclohexadiene-1-carboxylate synthase / O-succinylbenzoate synthase [EC:5.4.4.2 2.2.1.9 4.2.99.20 4.2.1.113] | (RefSeq) protein PHYLLO, chloroplastic isoform X1	Ubiquinone and other terpenoid-quinone biosynthesis (ko00130)	--	Protein PHYLLO, chloroplastic OS=Arabidopsis thaliana OX=3702 GN=PHYLLO PE=2 SV=2
glyma.Wm82.gnm2.Glyma.01G000200	glyma.Wm82.gnm2.Glyma.01G000200	0.631624	7	0.723838	8	2.07021	21	6.08882	60	6.62992	65	5.86684	60	0.0107314082882274	-2.01745	down	--	--	--	--	--
glyma.Wm82.gnm2.Glyma.01G001000	glyma.Wm82.gnm2.Glyma.01G001000	57.5991	1219	27.063344999999998	583	39.1658	824	21.8464	455	25.5264	530	16.920399999999997	370	0.00321066412345747	1.39251892678242	up	Molecular Function: ATPase activator activity (GO:0001671);; Molecular Function: chaperone binding (GO:0051087);; Molecular Function: Hsp90 protein binding (GO:0051879);;	--	--	Activator of Hsp90 ATPase, N-terminal	--
glyma.Wm82.gnm2.Glyma.01G001100	glyma.Wm82.gnm2.Glyma.01G001100	0.338683	16	0.129069	6	3.9990259999999997	180	5.142316999999999	231	3.9340699999999997	176	18.227463999999998	842	0.025316580952712	-2.47025	down	Cellular Component: integral component of membrane (GO:0016021);;	--	--	CemA family	Chloroplast envelope membrane protein OS=Rhodomonas salina OX=52970 GN=cemA PE=3 SV=1
glyma.Wm82.gnm2.Glyma.01G001200	glyma.Wm82.gnm2.Glyma.01G001200	0.136575	12	0.055058	5	0.768714	64	0.7802	65	0.843451	70	3.73803	320	0.0318190298192913	-2.26722	down	Cellular Component: microtubule (GO:0005874);; Molecular Function: microtubule binding (GO:0008017);;	--	--	HEAT repeat	TORTIFOLIA1-like protein 2 OS=Arabidopsis thaliana OX=3702 GN=TOR1L2 PE=4 SV=1
glyma.Wm82.gnm2.Glyma.01G001300	glyma.Wm82.gnm2.Glyma.01G001300	4.26347	333	7.22776	587	15.4206	1195	44.3288	3460	56.4492	4365	43.373	3491	2.9264533320475e-05	-2.0657	down	Molecular Function: lanosterol synthase activity (GO:0000250);; Cellular Component: lipid droplet (GO:0005811);; Biological Process: triterpenoid biosynthetic process (GO:0016104);; Molecular Function: beta-amyrin synthase activity (GO:0042300);;	K01853|0.0e+00|gmx:548054|K01853 cycloartenol synthase [EC:5.4.99.8] | (RefSeq) cycloartenol synthase	Steroid biosynthesis (ko00100)	Squalene-hopene cyclase C-terminal domain	Cycloartenol synthase OS=Glycyrrhiza glabra OX=49827 GN=GgCAS1 PE=1 SV=1
glyma.Wm82.gnm2.Glyma.01G002100	glyma.Wm82.gnm2.Glyma.01G002100	5.48754	625	8.74794	1036	11.0539	1246	20.309	2311	33.599022999999995	3785	20.2147	2372	0.0146306432180247	-1.11308	down	Molecular Function: DNA binding (GO:0003677);; Cellular Component: nucleus (GO:0005634);; Biological Process: regulation of transcription, DNA-templated (GO:0006355);; Biological Process: auxin-activated signaling pathway (GO:0009734);;	K14486|8.5e-250|mcha:111021897|K14486 auxin response factor | (RefSeq) auxin response factor 19-like isoform X1	Plant hormone signal transduction (ko04075)	Auxin response factor	Auxin response factor 5 OS=Oryza sativa subsp. japonica OX=39947 GN=ARF5 PE=2 SV=2
glyma.Wm82.gnm2.Glyma.01G002200	glyma.Wm82.gnm2.Glyma.01G002200	41.3456	1333	38.4206	1289	30.0199	961	31.1082	1003	28.1553	899	16.9599	564	0.0405610044693251	1.02020449473795	up	Molecular Function: DNA binding (GO:0003677);; Molecular Function: zinc ion binding (GO:0008270);; Cellular Component: host cell nucleus (GO:0042025);;	--	--	CW-type Zinc Finger	Methyl-CpG-binding domain-containing protein 2 OS=Arabidopsis thaliana OX=3702 GN=MBD2 PE=1 SV=1
glyma.Wm82.gnm2.Glyma.01G002400	glyma.Wm82.gnm2.Glyma.01G002400	0	0	0	0	1.71245	28	37.9672	618	32.2094	520	8.89619	150	0.000139023813979247	-5.42397	down	Molecular Function: phospholipase A2 activity (GO:0004623);; Molecular Function: calcium ion binding (GO:0005509);; Cellular Component: extracellular region (GO:0005576);; Biological Process: phospholipid metabolic process (GO:0006644);; Molecular Function: lipid binding (GO:0008289);; Biological Process: lipid catabolic process (GO:0016042);; Biological Process: arachidonic acid secretion (GO:00…	K01047|5.3e-89|gmx:100797904|K01047 secretory phospholipase A2 [EC:3.1.1.4] | (RefSeq) uncharacterized protein LOC100797904 precursor	Glycerophospholipid metabolism (ko00564);; Ether lipid metabolism (ko00565);; Arachidonic acid metabolism (ko00590);; Linoleic acid metabolism (ko00591);; alpha-Linolenic acid metabolism (ko00592)	--	Phospholipase A2-alpha OS=Arabidopsis thaliana OX=3702 GN=PLA2-ALPHA PE=1 SV=1
glyma.Wm82.gnm2.Glyma.01G002600	glyma.Wm82.gnm2.Glyma.01G002600	0.363762	18	0.816514	41	2.10779	100	5.33612	255	8.66198	410	23.5186	1157	5.47588809761823e-05	-3.18103	down	Molecular Function: catalytic activity (GO:0003824);; Cellular Component: vacuole (GO:0005773);; Cellular Component: integral component of membrane (GO:0016021);;	K01513|3.8e-268|gmx:100789438|K01513 ectonucleotide pyrophosphatase/phosphodiesterase family member 1/3 [EC:3.1.4.1 3.6.1.9] | (RefSeq) ectonucleotide pyrophosphatase/phosphodiesterase family member 3	Purine metabolism (ko00230);; Pyrimidine metabolism (ko00240);; Starch and sucrose metabolism (ko00500);; Riboflavin metabolism (ko00740);; Nicotinate and nicotinamide metabolism (ko00760);; Pantothenate and CoA biosynthesis (ko00770)	Type I phosphodiesterase / nucleotide pyrophosphatase	--
glyma.Wm82.gnm2.Glyma.01G002900	glyma.Wm82.gnm2.Glyma.01G002900	0	0	0	0	1.21902	33	4.79192	128	11.1192	294	11.6701	321	0.00327828723104683	-4.37686	down	Molecular Function: methyltransferase activity (GO:0008168);;	--	--	Methyltransferase domain	--
glyma.Wm82.gnm2.Glyma.01G003100	glyma.Wm82.gnm2.Glyma.01G003100	46.2245	413	14.723	137	40.0082	357	10.3333	93	23.6574	211	19.2169	178	0.028625903281595	1.31286742557037	up	--	--	--	--	--
glyma.Wm82.gnm2.Glyma.01G003600	glyma.Wm82.gnm2.Glyma.01G003600	1.28768	69	1.34693	75	2.89868	154	2.96482	159	5.04379	267	9.26312	510	0.0398269309168922	-1.27316	down	--	--	--	--	--
glyma.Wm82.gnm2.Glyma.01G004200	glyma.Wm82.gnm2.Glyma.01G004200	405.23765000000003	9946	428.778	10945	479.187	11677	320.06615700000003	7853	97.612	2367	91.27784700000001	2305	0.00388925310324179	1.80404467777397	up	Biological Process: methylation (GO:0032259);; Molecular Function: caffeoyl-CoA O-methyltransferase activity (GO:0042409);;	K00588|1.2e-135|gmx:100800911|K00588 caffeoyl-CoA O-methyltransferase [EC:2.1.1.104] | (RefSeq) probable caffeoyl-CoA O-methyltransferase At4g26220	Phenylpropanoid biosynthesis (ko00940);; Flavonoid biosynthesis (ko00941);; Stilbenoid, diarylheptanoid and gingerol biosynthesis (ko00945)	O-methyltransferase	Probable caffeoyl-CoA O-methyltransferase At4g26220 OS=Arabidopsis thaliana OX=3702 GN=At4g26220 PE=2 SV=1
glyma.Wm82.gnm2.Glyma.01G004300	glyma.Wm82.gnm2.Glyma.01G004300	57.5525	718	27.342902000000002	355	85.6083	1060	140.832	1755	216.404	2672	109.67	1410	0.0235937910469678	-1.09718	down	Molecular Function: structural constituent of ribosome (GO:0003735);; Cellular Component: ribosome (GO:0005840);; Biological Process: translation (GO:0006412);;	K02910|2.6e-59|gmx:100305583|K02910 large subunit ribosomal protein L31e | (RefSeq) uncharacterized protein LOC100305583	Ribosome (ko03010)	Ribosomal protein L31e	60S ribosomal protein L31 OS=Nicotiana glutinosa OX=35889 GN=RPL31 PE=2 SV=1
glyma.Wm82.gnm2.Glyma.01G004800	glyma.Wm82.gnm2.Glyma.01G004800	39.237	3607	59.3829	5683	38.9456	3561	40.066	3707	13.302	1224	9.8718	946	0.0190537073777901	1.60853688657962	up	Molecular Function: protein kinase activity (GO:0004672);; Molecular Function: ATP binding (GO:0005524);; Cellular Component: integral component of membrane (GO:0016021);;	K16224|2.7e-193|boe:106304564|K16224 senescence-induced receptor-like serine/threonine-protein kinase | (RefSeq) senescence-induced receptor-like serine/threonine-protein kinase	MAPK signaling pathway - plant (ko04016);; Plant-pathogen interaction (ko04626)	Malectin-like domain	Probable LRR receptor-like serine/threonine-protein kinase At4g29180 OS=Arabidopsis thaliana OX=3702 GN=At4g29180 PE=1 SV=2
glyma.Wm82.gnm2.Glyma.01G006000	glyma.Wm82.gnm2.Glyma.01G006000	39.5067	765	159.286	3208	40.6687	782	12.6718	246	44.6378	856	3.43709	69	0.00777832644318871	2.62380582930622	up	--	--	--	--	--
glyma.Wm82.gnm2.Glyma.01G006100	glyma.Wm82.gnm2.Glyma.01G006100	61.3608	4045	79.0302	5401	58.936631000000006	3823	45.158471000000006	2861	40.642	2652	37.4475	2578	0.00663963052851303	1.20202192583614	up	Molecular Function: arginine-tRNA ligase activity (GO:0004814);; Molecular Function: ATP binding (GO:0005524);; Cellular Component: cytoplasm (GO:0005737);; Biological Process: arginyl-tRNA aminoacylation (GO:0006420);;	K01887|0.0e+00|gmx:100796303|K01887 arginyl-tRNA synthetase [EC:6.1.1.19] | (RefSeq) arginine--tRNA ligase, cytoplasmic	Aminoacyl-tRNA biosynthesis (ko00970)	tRNA synthetases class I (R)	Arginine--tRNA ligase, chloroplastic/mitochondrial OS=Arabidopsis thaliana OX=3702 GN=EMB1027 PE=1 SV=1
glyma.Wm82.gnm2.Glyma.01G006600	glyma.Wm82.gnm2.Glyma.01G006600	7.38933	1101	6.62014	947	7.144660999999999	1013	3.38935	524	4.86544	712	2.5176350000000003	398	0.00187112443224067	1.35816928389221	up	Molecular Function: protein serine/threonine kinase activity (GO:0004674);; Molecular Function: ATP binding (GO:0005524);; Cellular Component: late endosome (GO:0005770);; Biological Process: protein phosphorylation (GO:0006468);; Biological Process: protein targeting to vacuole (GO:0006623);; Biological Process: macroautophagy (GO:0016236);; Biological Process: autophagy of peroxisome (GO:003024…	K08333|0.0e+00|gmx:100796837|K08333 phosphoinositide-3-kinase, regulatory subunit 4 [EC:2.7.11.1] | (RefSeq) serine/threonine-protein kinase VPS15	Autophagy - other (ko04136)	Protein kinase domain	Serine/threonine-protein kinase VPS15 OS=Arabidopsis thaliana OX=3702 GN=VPS15 PE=1 SV=1
glyma.Wm82.gnm2.Glyma.01G007500	glyma.Wm82.gnm2.Glyma.01G007500	13.4956	1405	9.36967	1015	8.95598	926	2.52566	263	1.87769	194	0.721069	78	3.39847908787663e-07	3.10425519199371	up	Molecular Function: protein serine/threonine kinase activity (GO:0004674);; Molecular Function: ATP binding (GO:0005524);; Cellular Component: plasma membrane (GO:0005886);; Biological Process: hormone-mediated signaling pathway (GO:0009755);; Cellular Component: integral component of membrane (GO:0016021);;	K00924|2.3e-137|oeu:111407838|K00924 kinase [EC:2.7.1.-] | (RefSeq) receptor-like protein kinase 5	--	Protein kinase domain	LRR receptor-like serine/threonine-protein kinase HSL2 OS=Arabidopsis thaliana OX=3702 GN=HSL2 PE=1 SV=1
glyma.Wm82.gnm2.Glyma.01G007800	glyma.Wm82.gnm2.Glyma.01G007800	0.020032	2	0	0	2.36961	213	15.3402	1384	1.16829	105	7.84346	730	0.0399562007046431	-3.30095	down	Molecular Function: DNA binding (GO:0003677);; Molecular Function: chromatin binding (GO:0003682);; Molecular Function: DNA (cytosine-5-)-methyltransferase activity (GO:0003886);; Cellular Component: nucleus (GO:0005634);; Biological Process: chromatin silencing (GO:0006342);; Biological Process: zygote asymmetric cytokinesis in embryo sac (GO:0010069);; Biological Process: maintenance of DNA met…	K00558|0.0e+00|gmx:100799480|K00558 DNA (cytosine-5)-methyltransferase 1 [EC:2.1.1.37] | (RefSeq) DNA (cytosine-5)-methyltransferase CMT3	Cysteine and methionine metabolism (ko00270)	C-5 cytosine-specific DNA methylase	DNA (cytosine-5)-methyltransferase CMT3 OS=Arabidopsis thaliana OX=3702 GN=CMT3 PE=1 SV=2
glyma.Wm82.gnm2.Glyma.01G008400	glyma.Wm82.gnm2.Glyma.01G008400	112.56	3852	129.379	4605	120.07626499999999	4080	72.3517	2477	57.4718	1948	67.6256	2386	0.000853697233755381	1.34480178942005	up	Molecular Function: metal ion binding (GO:0046872);; Molecular Function: dioxygenase activity (GO:0051213);;	K24028|5.3e-30|cqi:110727607|K24028 salicylic acid 3-hydroxylase [EC:1.14.11.-] | (RefSeq) protein DOWNY MILDEW RESISTANCE 6-like	--	non-haem dioxygenase in morphine synthesis N-terminal	Probable 2-oxoglutarate-dependent dioxygenase At3g50210 OS=Arabidopsis thaliana OX=3702 GN=At3g50210 PE=2 SV=1
glyma.Wm82.gnm2.Glyma.01G008500	glyma.Wm82.gnm2.Glyma.01G008500	17.4197	1061	25.055282000000002	1587	166.888	10095	213.381	12996	495.614	29901	712.3406399999999	44733	0.00150461971848704	-2.5537	down	Molecular Function: malic enzyme activity (GO:0004470);; Molecular Function: malate dehydrogenase (decarboxylating) (NAD+) activity (GO:0004471);; Molecular Function: malate dehydrogenase (decarboxylating) (NADP+) activity (GO:0004473);; Biological Process: pyruvate metabolic process (GO:0006090);; Biological Process: malate metabolic process (GO:0006108);; Cellular Component: chloroplast (GO:000…	K00029|0.0e+00|gmx:100796117|K00029 malate dehydrogenase (oxaloacetate-decarboxylating)(NADP+) [EC:1.1.1.40] | (RefSeq) NADP-dependent malic enzyme	Pyruvate metabolism (ko00620);; Carbon fixation in photosynthetic organisms (ko00710);; Carbon metabolism (ko01200)	Malic enzyme, NAD binding domain	NADP-dependent malic enzyme OS=Populus trichocarpa OX=3694 PE=2 SV=3
glyma.Wm82.gnm2.Glyma.01G009200	glyma.Wm82.gnm2.Glyma.01G009200	0	0	0	0	0.200884	4	10.3301	186	27.7706	493	2.80923	52	8.03864772925829e-08	-7.2641	down	--	--	--	Polyketide cyclase / dehydrase and lipid transport	--
glyma.Wm82.gnm2.Glyma.01G009300	glyma.Wm82.gnm2.Glyma.01G009300	4.52059	363	8.31375	694	25.1066	2000	36.8489	2956	44.9292	3570	25.4828	2108	0.0492616077772381	-1.19652	down	Molecular Function: oligosaccharyl transferase activity (GO:0004576);; Biological Process: protein glycosylation (GO:0006486);; Cellular Component: integral component of membrane (GO:0016021);;	K07151|0.0e+00|gmx:100805873|K07151 dolichyl-diphosphooligosaccharide---protein glycosyltransferase [EC:2.4.99.18] | (RefSeq) dolichyl-diphosphooligosaccharide--protein glycosyltransferase subunit STT3A	N-Glycan biosynthesis (ko00510);; Various types of N-glycan biosynthesis (ko00513);; Protein processing in endoplasmic reticulum (ko04141)	Oligosaccharyl transferase STT3 subunit	Dolichyl-diphosphooligosaccharide--protein glycosyltransferase subunit STT3A OS=Arabidopsis thaliana OX=3702 GN=STT3A PE=2 SV=1
glyma.Wm82.gnm2.Glyma.01G009400	glyma.Wm82.gnm2.Glyma.01G009400	18.4644	1809	12.0118	1224	7.54552	734	3.21484	315	4.45576	433	2.9676080000000002	301	3.0061862279102e-05	2.35301	up	--	--	--	Unc-13 homolog	Protein unc-13 homolog OS=Arabidopsis thaliana OX=3702 GN=PATROL1 PE=2 SV=1
glyma.Wm82.gnm2.Glyma.01G009700	glyma.Wm82.gnm2.Glyma.01G009700	0.520549	29	0.034706	3	0.377457	21	2.78938	155	5.05468	278	10.6255	607	7.79479677027536e-06	-3.90916	down	Cellular Component: integral component of membrane (GO:0016021);;	--	--	--	--
glyma.Wm82.gnm2.Glyma.01G010000	glyma.Wm82.gnm2.Glyma.01G010000	0.019753	2	0.503537	30	0.373383	22	1.04148	60	2.60737	148	2.40745	142	0.0304835599591424	-2.21134	down	Cellular Component: peroxisome (GO:0005777);; Biological Process: ubiquinone biosynthetic process (GO:0006744);; Cellular Component: integral component of membrane (GO:0016021);; Molecular Function: CoA-ligase activity (GO:0016405);;	K01904|0.0e+00|gmx:100804808|K01904 4-coumarate--CoA ligase [EC:6.2.1.12] | (RefSeq) 4-coumarate--CoA ligase-like 6	Ubiquinone and other terpenoid-quinone biosynthesis (ko00130);; Phenylpropanoid biosynthesis (ko00940)	AMP-binding enzyme	4-coumarate--CoA ligase-like 6 OS=Arabidopsis thaliana OX=3702 GN=4CLL6 PE=1 SV=2
glyma.Wm82.gnm2.Glyma.01G010100	glyma.Wm82.gnm2.Glyma.01G010100	0.797086	66	1.11445	77	2.05725	169	4.0489299999999995	329	3.10251	253	3.10686	259	0.0332547113340578	-1.07878	down	Molecular Function: calcium activated cation channel activity (GO:0005227);; Cellular Component: plasma membrane (GO:0005886);; Cellular Component: integral component of membrane (GO:0016021);;	K21989|0.0e+00|gmx:100820282|K21989 calcium permeable stress-gated cation channel | (RefSeq) CSC1-like protein At1g32090	--	Calcium-dependent channel, 7TM region, putative phosphate	CSC1-like protein At1g32090 OS=Arabidopsis thaliana OX=3702 GN=At1g32090 PE=1 SV=1
glyma.Wm82.gnm2.Glyma.01G010200	glyma.Wm82.gnm2.Glyma.01G010200	0	0	0.062698	3	1.21538	51	2.75826	116	4.65122	194	121.251	5252	0.00263780374947918	-6.53424	down	Molecular Function: ATP binding (GO:0005524);; Biological Process: carbohydrate metabolic process (GO:0005975);; Molecular Function: phosphoribulokinase activity (GO:0008974);; Cellular Component: chloroplast (GO:0009507);; Molecular Function: kinase activity (GO:0016301);;	K00855|1.5e-236|gmx:100777515|K00855 phosphoribulokinase [EC:2.7.1.19] | (RefSeq) phosphoribulokinase, chloroplastic	Carbon fixation in photosynthetic organisms (ko00710);; Carbon metabolism (ko01200)	Phosphoribulokinase / Uridine kinase family	Phosphoribulokinase, chloroplastic OS=Mesembryanthemum crystallinum OX=3544 PE=2 SV=1
glyma.Wm82.gnm2.Glyma.01G010700	glyma.Wm82.gnm2.Glyma.01G010700	5.41536	528	2.75295	280	7.70533	746	0.436833	43	0.06191	6	0.01671	2	9.2566636854107e-08	5.25714228761989	up	Biological Process: defense response (GO:0006952);; Molecular Function: ADP binding (GO:0043531);;	K13457|0.0e+00|gmx:100805346|K13457 disease resistance protein RPM1 | (RefSeq) disease resistance protein RPM1	Plant-pathogen interaction (ko04626)	NB-ARC domain	Disease resistance protein RPM1 OS=Arabidopsis thaliana OX=3702 GN=RPM1 PE=1 SV=1
glyma.Wm82.gnm2.Glyma.01G010800	glyma.Wm82.gnm2.Glyma.01G010800	14.8025	1038	10.7449	783	11.4176	793	5.08913	356	9.95618	691	5.875	425	0.00668105970380962	1.29513133156579	up	--	K09060|3.4e-55|ats:109782370|K09060 plant G-box-binding factor | (RefSeq) uncharacterized protein LOC109782370	--	--	Protein SENSITIVE TO UV 2 OS=Arabidopsis thaliana OX=3702 GN=SUV2 PE=1 SV=1
glyma.Wm82.gnm2.Glyma.01G011300	glyma.Wm82.gnm2.Glyma.01G011300	0.329427	21	0.133929	9	1.2314	77	1.21746	76	4.94482	306	10.1444	653	0.00139777248945834	-3.01063	down	Molecular Function: zinc ion binding (GO:0008270);; Biological Process: RNA modification (GO:0009451);; Cellular Component: intracellular membrane-bounded organelle (GO:0043231);;	K22733|2.1e-125|cit:102612526|K22733 magnesium transporter | (RefSeq) uncharacterized protein LOC102612526	--	PPR repeat family	Pentatricopeptide repeat-containing protein At1g31920 OS=Arabidopsis thaliana OX=3702 GN=PCMP-H11 PE=2 SV=1
glyma.Wm82.gnm2.Glyma.01G011600	glyma.Wm82.gnm2.Glyma.01G011600	21.6955	1160	21.1245	1175	25.6558	1362	0.534833	29	2.30754	123	1.7814	99	4.12174427766856e-13	4.33551524249828	up	Biological Process: lipid metabolic process (GO:0006629);;	--	--	Lipase (class 3)	--
glyma.Wm82.gnm2.Glyma.01G011900	glyma.Wm82.gnm2.Glyma.01G011900	0	0	0	0	0.446615	35	0.498128	39	1.15845	89	4.06949	326	0.0343144506635983	-3.5814	down	Cellular Component: membrane (GO:0016020);; Cellular Component: integral component of membrane (GO:0016021);;	K20890|6.8e-49|oeu:111370894|K20890 xylan alpha-glucuronosyltransferase [EC:2.4.1.-] | (RefSeq) UDP-glucuronate:xylan alpha-glucuronosyltransferase 1-like	--	Domain of unknown function	--
glyma.Wm82.gnm2.Glyma.01G012500	glyma.Wm82.gnm2.Glyma.01G012500	154.06	8074	149.122	8131	121.662	6331	83.4512	4374	55.3	2871	53.6678	2901	0.00044434226666371	1.62625891998726	up	Cellular Component: nucleus (GO:0005634);;	K17498|9.9e-262|gmx:100812819|K17498 transcription factor SPN1 | (RefSeq) protein IWS1 homolog 1	--	TFIIS helical bundle-like domain	Protein IWS1 homolog 1 OS=Arabidopsis thaliana OX=3702 GN=IWS1 PE=1 SV=1
glyma.Wm82.gnm2.Glyma.01G012600	glyma.Wm82.gnm2.Glyma.01G012600	53.1211	465	69.6539	635	55.5887	484	31.46	276	27.3317	237	7.12514	65	0.0043234898322778	1.92587688177304	up	--	--	--	--	--
glyma.Wm82.gnm2.Glyma.01G013800	glyma.Wm82.gnm2.Glyma.01G013800	4.02918	234	1.96222	119	1.62416	94	1.20362	70	0.858185	50	1.91092	115	0.0426152988264033	1.41620435439358	up	--	K04506|4.2e-11|csat:104734106|K04506 E3 ubiquitin-protein ligase SIAH1 [EC:2.3.2.27] | (RefSeq) E3 ubiquitin-protein ligase SINA-like 7	Ubiquitin mediated proteolysis (ko04120)	Domain of unknown function (DUF3444)	--
glyma.Wm82.gnm2.Glyma.01G013900	glyma.Wm82.gnm2.Glyma.01G013900	12.2851	436	48.7326	1772	14.532	512	15.3762	548	2.8850249999999997	102	0.602258	21	0.01938461405455	2.56262687122971	up	Molecular Function: hydrolase activity, hydrolyzing O-glycosyl compounds (GO:0004553);; Cellular Component: cell wall (GO:0005618);; Biological Process: xyloglucan metabolic process (GO:0010411);; Molecular Function: xyloglucan:xyloglucosyl transferase activity (GO:0016762);; Biological Process: cell wall biogenesis (GO:0042546);; Cellular Component: apoplast (GO:0048046);; Biological Process: ce…	K08235|2.2e-204|gmx:100786236|K08235 xyloglucan:xyloglucosyl transferase [EC:2.4.1.207] | (RefSeq) probable xyloglucan endotransglucosylase/hydrolase protein 30	--	Glycosyl hydrolases family 16	Probable xyloglucan endotransglucosylase/hydrolase protein 30 OS=Arabidopsis thaliana OX=3702 GN=XTH30 PE=2 SV=2
glyma.Wm82.gnm2.Glyma.01G014200	glyma.Wm82.gnm2.Glyma.01G014200	13.153891999999999	622	16.0125	788	30.1868	1418	11.9274	565	8.21756	386	16.2443	793	0.0251928098436973	1.07546664971197	up	Molecular Function: glycerol-3-phosphate O-acyltransferase activity (GO:0004366);; Cellular Component: chloroplast stroma (GO:0009570);; Biological Process: CDP-diacylglycerol biosynthetic process (GO:0016024);; Molecular Function: sn-1-glycerol-3-phosphate C16:0-DCA-CoA acyl transferase activity (GO:0102420);;	K00630|4.0e-254|gmx:100789434|K00630 glycerol-3-phosphate O-acyltransferase [EC:2.3.1.15] | (RefSeq) glycerol-3-phosphate acyltransferase, chloroplastic	Glycerolipid metabolism (ko00561);; Glycerophospholipid metabolism (ko00564)	Glycerol-3-phosphate acyltransferase N-terminal	Glycerol-3-phosphate acyltransferase, chloroplastic OS=Phaseolus vulgaris OX=3885 GN=PLSB PE=2 SV=1
glyma.Wm82.gnm2.Glyma.01G014500	glyma.Wm82.gnm2.Glyma.01G014500	3.15803	95	2.65014	87	8.790225000000001	277	14.213375999999998	451	16.9668	532	10.7139	345	0.0240316789861332	-1.21655	down	Cellular Component: nucleus (GO:0005634);;	--	--	Survival motor neuron protein (SMN)	--
glyma.Wm82.gnm2.Glyma.01G014700	glyma.Wm82.gnm2.Glyma.01G014700	47.7853	4127	42.4346	3992	32.2432	2903	13.3843	1136	16.337754999999998	1381	29.3866	2686	0.0032492251734577	1.58035710800189	up	Cellular Component: nucleus (GO:0005634);; Biological Process: chromatin remodeling (GO:0006338);; Molecular Function: histone demethylase activity (GO:0032452);; Molecular Function: histone demethylase activity (H3-trimethyl-K4 specific) (GO:0034647);; Cellular Component: histone methyltransferase complex (GO:0035097);;	K11446|1.7e-54|bna:106450823|K11446 [histone H3]-trimethyl-L-lysine4 demethylase [EC:1.14.11.67] | (RefSeq) lysine-specific demethylase 5B-like isoform X3	--	JmjC domain, hydroxylase	Lysine-specific demethylase JMJ706 OS=Oryza sativa subsp. japonica OX=39947 GN=JMJ706 PE=2 SV=1
glyma.Wm82.gnm2.Glyma.01G015200	glyma.Wm82.gnm2.Glyma.01G015200	22.3786	1102	9.38743	481	12.0192	588	3.17121	157	2.00352	98	1.36608	70	9.38429839671615e-08	3.1835243131601	up	Biological Process: reproduction (GO:0000003);; Biological Process: phosphorelay signal transduction system (GO:0000160);; Biological Process: response to reactive oxygen species (GO:0000302);; Biological Process: response to superoxide (GO:0000303);; Biological Process: response to oxygen radical (GO:0000305);; Biological Process: response to acid chemical (GO:0001101);; Biological Process: regu…	--	--	--	Inactive poly [ADP-ribose] polymerase RCD1 OS=Arabidopsis thaliana OX=3702 GN=RCD1 PE=1 SV=1
glyma.Wm82.gnm2.Glyma.01G015400	glyma.Wm82.gnm2.Glyma.01G015400	0.183215	3	0.123033	2	1.89521	25	7.46821	100	22.2329	293	12.6566	174	3.97251108248269e-05	-4.01314	down	Cellular Component: integral component of membrane (GO:0016021);;	--	--	--	--
glyma.Wm82.gnm2.Glyma.01G015600	glyma.Wm82.gnm2.Glyma.01G015600	5.04693	143	5.96709	176	9.62717	270	22.5988	638	17.9413	502	16.9103	492	0.0108963670991179	-1.07481	down	Molecular Function: SNARE binding (GO:0000149);; Molecular Function: SNAP receptor activity (GO:0005484);; Biological Process: intracellular protein transport (GO:0006886);; Biological Process: vesicle fusion (GO:0006906);; Cellular Component: endomembrane system (GO:0012505);; Cellular Component: integral component of membrane (GO:0016021);; Cellular Component: SNARE complex (GO:0031201);; Biolo…	K08488|6.8e-132|ccaj:109788702|K08488 syntaxin 7 | (RefSeq) syntaxin-22	SNARE interactions in vesicular transport (ko04130);; Phagosome (ko04145)	Syntaxin-like protein	Syntaxin-22 OS=Arabidopsis thaliana OX=3702 GN=SYP22 PE=1 SV=1
glyma.Wm82.gnm2.Glyma.01G016800	glyma.Wm82.gnm2.Glyma.01G016800	94.8339	2822	99.6926	3087	48.018	1419	19.3366	576	17.814	526	13.4818	414	6.08309162234981e-07	2.79746437677629	up	Cellular Component: integral component of membrane (GO:0016021);;	K16302|6.9e-34|apro:F751_6247|K16302 metal transporter CNNM | (RefSeq) Protein MAM3	--	SNARE associated Golgi protein	Uncharacterized membrane protein At4g09580 OS=Arabidopsis thaliana OX=3702 GN=At4g09580 PE=1 SV=1
glyma.Wm82.gnm2.Glyma.01G016900	glyma.Wm82.gnm2.Glyma.01G016900	36.3975	1934	28.0069	1548	21.8048	1151	13.5771	722	14.3881	758	20.6093	1129	0.00735516554573142	1.32071061980422	up	Molecular Function: RNA binding (GO:0003723);;	K14837|4.4e-265|gmx:100784494|K14837 nucleolar protein 12 | (RefSeq) RNA-binding protein 34	--	RNA recognition motif. (a.k.a. RRM, RBD, or RNP domain)	--
glyma.Wm82.gnm2.Glyma.01G017000	glyma.Wm82.gnm2.Glyma.01G017000	133.068	4001	118.62	3711	98.1725	2931	30.9932	932	39.6326	1181	11.2601	350	1.20510480066533e-05	2.59003824554504	up	--	--	--	Tetratricopeptide repeat	--
glyma.Wm82.gnm2.Glyma.01G017100	glyma.Wm82.gnm2.Glyma.01G017100	29.2311	903	26.7779	861	39.8781	1224	197.96	6115	63.3496	1939	57.2665	1824	0.0296159390678891	-1.33004	down	Molecular Function: 3-beta-hydroxy-delta5-steroid dehydrogenase activity (GO:0003854);; Biological Process: steroid biosynthetic process (GO:0006694);; Molecular Function: cinnamoyl-CoA reductase activity (GO:0016621);;	K09753|5.1e-40|ppp:112288176|K09753 cinnamoyl-CoA reductase [EC:1.2.1.44] | (RefSeq) cinnamoyl-CoA reductase 1-like isoform X1	Phenylpropanoid biosynthesis (ko00940)	3-beta hydroxysteroid dehydrogenase/isomerase family	Phenylacetaldehyde reductase OS=Rosa hybrid cultivar OX=128735 GN=PAR PE=1 SV=1
glyma.Wm82.gnm2.Glyma.01G017400	glyma.Wm82.gnm2.Glyma.01G017400	26.1542	781	17.1783	534	11.49	341	1.93421	58	1.65801	50	10.2396	316	0.00327831269658662	2.48079897683027	up	Molecular Function: RNA binding (GO:0003723);;	K11294|3.0e-29|csv:101209421|K11294 nucleolin | (RefSeq) 33 kDa ribonucleoprotein, chloroplastic	--	RNA recognition motif. (a.k.a. RRM, RBD, or RNP domain)	29 kDa ribonucleoprotein A, chloroplastic OS=Nicotiana sylvestris OX=4096 PE=2 SV=1
glyma.Wm82.gnm2.Glyma.01G018000	glyma.Wm82.gnm2.Glyma.01G018000	53.392585999999994	739	40.857586000000005	578	36.666565999999996	507	7.4758510000000005	103	21.205137999999998	272	14.1682	203	0.000113456113801308	2.14261531006465	up	--	K09874|6.7e-08|nta:107784087|K09874 aquaporin NIP | (RefSeq) nodulin-26-like	--	--	--
glyma.Wm82.gnm2.Glyma.01G018100	glyma.Wm82.gnm2.Glyma.01G018100	1.26448	29	0.938498	22	1.25564	28	18.8911	421	26.5509	586	2.79036	64	7.43555921475721e-05	-3.33097	down	--	--	--	--	--
glyma.Wm82.gnm2.Glyma.01G018300	glyma.Wm82.gnm2.Glyma.01G018300	0.74403	56	1.98454	154	1.65841	123	12.5004	932	2.33191	173	3.56359	274	0.0492242689414441	-1.60473	down	Molecular Function: cysteine-type endopeptidase activity (GO:0004197);; Molecular Function: thiol-dependent ubiquitin-specific protease activity (GO:0004843);; Cellular Component: nucleus (GO:0005634);; Cellular Component: cytosol (GO:0005829);; Biological Process: ubiquitin-dependent protein catabolic process (GO:0006511);; Biological Process: protein deubiquitination (GO:0016579);;	K11855|0.0e+00|gmx:100806936|K11855 ubiquitin carboxyl-terminal hydrolase 36/42 [EC:3.4.19.12] | (RefSeq) ubiquitin carboxyl-terminal hydrolase 20	--	Ubiquitin carboxyl-terminal hydrolase	Ubiquitin carboxyl-terminal hydrolase 20 OS=Arabidopsis thaliana OX=3702 GN=UBP20 PE=2 SV=1
glyma.Wm82.gnm2.Glyma.01G018600	glyma.Wm82.gnm2.Glyma.01G018600	0.8263499999999999	16	0.5134799999999999	10	3.4608109999999996	62	11.2765	201	11.5952	205	6.9641649999999995	128	0.00200357631810342	-2.34011	down	--	--	--	--	--
glyma.Wm82.gnm2.Glyma.01G018800	glyma.Wm82.gnm2.Glyma.01G018800	0.086337	2	0.078781	2	0.578981	14	2.28663	53	10.5776	240	2.81253	67	0.000156546484501865	-4.05197	down	Molecular Function: protein phosphatase inhibitor activity (GO:0004864);; Cellular Component: nucleus (GO:0005634);; Cellular Component: cytoplasm (GO:0005737);; Biological Process: abscisic acid-activated signaling pathway (GO:0009738);; Molecular Function: abscisic acid binding (GO:0010427);; Molecular Function: signaling receptor activity (GO:0038023);; Biological Process: regulation of protei…	K14496|7.9e-123|gmx:100819216|K14496 abscisic acid receptor PYR/PYL family | (RefSeq) abscisic acid receptor PYL1	MAPK signaling pathway - plant (ko04016);; Plant hormone signal transduction (ko04075)	Polyketide cyclase / dehydrase and lipid transport	Abscisic acid receptor PYL1 OS=Arabidopsis thaliana OX=3702 GN=PYL1 PE=1 SV=1
glyma.Wm82.gnm2.Glyma.01G019000	glyma.Wm82.gnm2.Glyma.01G019000	0.55583	18	0	0	0.917351	28	6.29325	194	16.2146	493	1.08355	35	0.0040714597389025	-3.69498	down	Cellular Component: integral component of membrane (GO:0016021);;	K15109|9.9e-161|gmx:100781634|K15109 solute carrier family 25 (mitochondrial carnitine/acylcarnitine transporter), member 20/29 | (RefSeq) uncharacterized protein LOC100781634	--	Mitochondrial carrier protein	Mitochondrial carnitine/acylcarnitine carrier-like protein OS=Arabidopsis thaliana OX=3702 GN=BOU PE=1 SV=1
glyma.Wm82.gnm2.Glyma.01G019300	glyma.Wm82.gnm2.Glyma.01G019300	0.081393	6	0	0	0.290727	21	2.3148	163	6.77099	471	3.78012	274	2.37419951710203e-06	-4.83753	down	Biological Process: karyogamy (GO:0000741);; Molecular Function: molecular_function (GO:0003674);; Molecular Function: catalytic activity (GO:0003824);; Molecular Function: ubiquitin-protein transferase activity (GO:0004842);; Cellular Component: cellular_component (GO:0005575);; Cellular Component: obsolete cell (GO:0005623);; Cellular Component: plasma membrane (GO:0005886);; Cellular Component…	--	--	von Willebrand factor type A domain	Probable E3 ubiquitin-protein ligase EDA40 OS=Arabidopsis thaliana OX=3702 GN=EDA40 PE=2 SV=1
glyma.Wm82.gnm2.Glyma.01G019400	glyma.Wm82.gnm2.Glyma.01G019400	3.5519070000000004	133	10.0835	387	7.260452999999999	269	60.9043	2251	121.775	4463	20.7919	795	0.000235406449065395	-2.75923	down	Cellular Component: nucleus (GO:0005634);; Biological Process: regulation of transcription, DNA-templated (GO:0006355);; Biological Process: auxin-activated signaling pathway (GO:0009734);;	K14484|3.9e-204|gmx:547502|K14484 auxin-responsive protein IAA | (RefSeq) GH1; AUX/IAA family protein	Plant hormone signal transduction (ko04075)	AUX/IAA family	Auxin-responsive protein IAA8 OS=Arabidopsis thaliana OX=3702 GN=IAA8 PE=1 SV=1
glyma.Wm82.gnm2.Glyma.01G019600	glyma.Wm82.gnm2.Glyma.01G019600	0.34065	18	0.323526	18	0.885867	47	1.48542	79	1.93426	101	3.31551	180	0.0115420027070126	-1.76581	down	Molecular Function: DNA binding (GO:0003677);;	K14567|1.8e-32|pda:103723235|K14567 U3 small nucleolar RNA-associated protein 14 | (RefSeq) U3 small nucleolar RNA-associated protein 14-like	Ribosome biogenesis in eukaryotes (ko03008)	--	--
glyma.Wm82.gnm2.Glyma.01G019700	glyma.Wm82.gnm2.Glyma.01G019700	6.09191	209	1.45944	53	8.541034999999999	292	36.3454	1248	108.458	3687	46.244763999999996	1640	1.6298730612001e-06	-3.23438	down	Molecular Function: protein dimerization activity (GO:0046983);;	K13422|1.3e-12|csat:104724698|K13422 transcription factor MYC2 | (RefSeq) transcription factor MYC3-like	MAPK signaling pathway - plant (ko04016);; Plant hormone signal transduction (ko04075)	Helix-loop-helix DNA-binding domain	Transcription factor bHLH93 OS=Arabidopsis thaliana OX=3702 GN=BHLH93 PE=1 SV=1
glyma.Wm82.gnm2.Glyma.01G019800	glyma.Wm82.gnm2.Glyma.01G019800	50.7291	4456	87.3601	7983	51.897	4526	26.656775000000003	2342	35.170627999999994	3061	27.3764	2480	0.00155041992956863	1.62041733964911	up	Cellular Component: cellular_component (GO:0005575);; Cellular Component: obsolete cell (GO:0005623);; Cellular Component: plasma membrane (GO:0005886);; Biological Process: response to stress (GO:0006950);; Biological Process: response to osmotic stress (GO:0006970);; Biological Process: biological_process (GO:0008150);; Biological Process: response to abiotic stimulus (GO:0009628);; Biological …	--	--	Glycine-rich domain-containing protein-like	Glycine-rich domain-containing protein 1 OS=Arabidopsis thaliana OX=3702 GN=GRDP1 PE=2 SV=1
glyma.Wm82.gnm2.Glyma.01G019900	glyma.Wm82.gnm2.Glyma.01G019900	18.8348	803	23.1773	1044	13.4502	583	10.755260999999999	467	5.37743	236	11.5537	522	0.0103533594689441	1.49669611707812	up	Cellular Component: cellular_component (GO:0005575);; Cellular Component: intracellular (GO:0005622);; Cellular Component: obsolete cell (GO:0005623);; Cellular Component: cytoplasm (GO:0005737);; Cellular Component: chloroplast (GO:0009507);; Cellular Component: plastid envelope (GO:0009526);; Cellular Component: chloroplast thylakoid (GO:0009534);; Cellular Component: chloroplast thylakoid memb…	--	--	--	Uncharacterized protein At4g37920 OS=Arabidopsis thaliana OX=3702 GN=At4g37920 PE=2 SV=2
glyma.Wm82.gnm2.Glyma.01G020300	glyma.Wm82.gnm2.Glyma.01G020300	78.2334	6348	49.4342	4173	55.5218	4473	43.2286	3508	29.0566	2336	51.3404	4295	0.0277912365212906	1.02025305520079	up	Molecular Function: metalloendopeptidase activity (GO:0004222);; Biological Process: proteolysis (GO:0006508);; Biological Process: peptide metabolic process (GO:0006518);; Cellular Component: chloroplast (GO:0009507);; Molecular Function: metal ion binding (GO:0046872);;	K01414|0.0e+00|gmx:100776634|K01414 oligopeptidase A [EC:3.4.24.70] | (RefSeq) probable cytosolic oligopeptidase A	--	Peptidase family M3	Organellar oligopeptidase A, chloroplastic/mitochondrial OS=Arabidopsis thaliana OX=3702 GN=OOP PE=1 SV=1
glyma.Wm82.gnm2.Glyma.01G020900	glyma.Wm82.gnm2.Glyma.01G020900	0.534789	20	0	0	2.26609	85	0.43487	17	5.02166	186	28.8292	1112	0.0231552537559938	-3.44629	down	Molecular Function: zinc ion binding (GO:0008270);; Molecular Function: cinnamyl-alcohol dehydrogenase activity (GO:0045551);; Molecular Function: sinapyl alcohol dehydrogenase activity (GO:0052747);;	K23232|1.8e-164|sind:105176373|K23232 8-hydroxygeraniol dehydrogenase [EC:1.1.1.324] | (RefSeq) 8-hydroxygeraniol dehydrogenase	Monoterpenoid biosynthesis (ko00902)	Alcohol dehydrogenase GroES-like domain	Probable mannitol dehydrogenase OS=Fragaria ananassa OX=3747 GN=CAD PE=2 SV=1
glyma.Wm82.gnm2.Glyma.01G021400	glyma.Wm82.gnm2.Glyma.01G021400	3.7853700000000003	237	3.4092879999999997	222	14.044174000000002	862	25.4457	1583	34.9671	2149	17.3835	1110	0.00637789534410546	-1.58495	down	Molecular Function: mRNA binding (GO:0003729);; Cellular Component: nucleus (GO:0005634);; Cellular Component: cytoplasm (GO:0005737);; Biological Process: regulation of gene expression (GO:0010468);;	K21444|0.0e+00|gmx:100793130|K21444 poly(rC)-binding protein 3/4 | (RefSeq) KH domain-containing protein HEN4	--	KH domain	KH domain-containing protein HEN4 OS=Arabidopsis thaliana OX=3702 GN=HEN4 PE=1 SV=1
glyma.Wm82.gnm2.Glyma.01G021600	glyma.Wm82.gnm2.Glyma.01G021600	42.3706	2479	15.302819999999999	931	38.9618	2264	13.3858	783	20.7878	1206	23.3169	1406	0.0210535156876255	1.13964020273069	up	Molecular Function: protein heterodimerization activity (GO:0046982);;	--	--	Bromodomain associated	--
glyma.Wm82.gnm2.Glyma.01G022800	glyma.Wm82.gnm2.Glyma.01G022800	38.9116	2009	16.0037	913	8.3404	443	4.15929	216	3.1255870000000003	151	6.4865759999999995	338	0.000112003821067087	2.77407549273793	up	--	--	--	SGT1 protein	Protein ecdysoneless homolog OS=Arabidopsis thaliana OX=3702 GN=At5g65490 PE=1 SV=1
glyma.Wm82.gnm2.Glyma.01G023000	glyma.Wm82.gnm2.Glyma.01G023000	8.335503000000001	150	1.96434	38	10.924	195	27.2784	487	24.8614	439	13.7168	253	0.0478955914645889	-1.29536	down	--	--	--	--	--
glyma.Wm82.gnm2.Glyma.01G023300	glyma.Wm82.gnm2.Glyma.01G023300	2.0844	110	2.26154	126	9.62092	507	30.481022999999997	1616	40.2663	2121	45.406	2488	2.73635457517221e-06	-2.78432	down	Biological Process: fucose metabolic process (GO:0006004);; Molecular Function: transferase activity, transferring glycosyl groups (GO:0016757);;	K23280|1.5e-76|cam:101490276|K23280 rhamnogalacturonan I rhamnosyltransferase [EC:2.4.1.351] | (RefSeq) uncharacterized protein At1g04910-like	--	GDP-fucose protein O-fucosyltransferase	O-fucosyltransferase 39 OS=Arabidopsis thaliana OX=3702 GN=OFUT39 PE=2 SV=1
glyma.Wm82.gnm2.Glyma.01G024000	glyma.Wm82.gnm2.Glyma.01G024000	12.0149	394	2.57963	88	17.3566	565	67.4146	2208	60.6831	1969	258.418	8725	2.61038841417085e-05	-3.29733	down	Molecular Function: ATP transmembrane transporter activity (GO:0005347);; Cellular Component: integral component of membrane (GO:0016021);;	K15104|4.4e-175|gmx:100775558|K15104 solute carrier family 25 (mitochondrial oxoglutarate transporter), member 11 | (RefSeq) mitochondrial uncoupling protein 5	--	Mitochondrial carrier protein	Mitochondrial uncoupling protein 5 OS=Arabidopsis thaliana OX=3702 GN=PUMP5 PE=2 SV=1
glyma.Wm82.gnm2.Glyma.01G025100	glyma.Wm82.gnm2.Glyma.01G025100	9.47291	157	4.83644	83	36.96	605	94.9814	1565	126.074	2058	165.649	2814	5.72541476164983e-05	-2.67947	down	--	--	--	--	--
glyma.Wm82.gnm2.Glyma.01G025500	glyma.Wm82.gnm2.Glyma.01G025500	0.746593	27	0.779773	30	3.27587	118	8.16208	296	2.78864	100	22.442	834	0.00423594772684165	-2.5243	down	Molecular Function: metal ion binding (GO:0046872);; Molecular Function: dioxygenase activity (GO:0051213);;	K24028|4.5e-205|gmx:100802501|K24028 salicylic acid 3-hydroxylase [EC:1.14.11.-] | (RefSeq) protein DMR6-LIKE OXYGENASE 1	--	2OG-Fe(II) oxygenase superfamily	Protein DMR6-LIKE OXYGENASE 1 OS=Arabidopsis thaliana OX=3702 GN=DLO1 PE=1 SV=1
glyma.Wm82.gnm2.Glyma.01G025600	glyma.Wm82.gnm2.Glyma.01G025600	31.3864	1493	30.9934	1534	19.6185	927	15.7797	751	12.5905	594	4.40388	216	0.00427408875865529	1.83558574493279	up	Molecular Function: molecular_function (GO:0003674);; Molecular Function: catalytic activity (GO:0003824);; Molecular Function: protein kinase activity (GO:0004672);; Molecular Function: protein serine/threonine kinase activity (GO:0004674);; Molecular Function: protein binding (GO:0005515);; Biological Process: cellular protein modification process (GO:0006464);; Biological Process: protein phos…	--	--	Leucine rich repeat	Plant intracellular Ras-group-related LRR protein 3 OS=Arabidopsis thaliana OX=3702 GN=PIRL3 PE=2 SV=1
glyma.Wm82.gnm2.Glyma.01G025700	glyma.Wm82.gnm2.Glyma.01G025700	10.343	56	29.0254	162	13.1165	70	9.05115	49	2.93504	16	0.8719	5	0.0131672912364205	2.5540618785617	up	--	--	--	--	--
glyma.Wm82.gnm2.Glyma.01G025800	glyma.Wm82.gnm2.Glyma.01G025800	27.1096	648	49.088	1220	36.4119	864	20.1484	482	21.2742	504	6.16891	152	0.00687552695692408	1.74518721371193	up	Molecular Function: protein binding (GO:0005515);;	--	--	PB1 domain	--
glyma.Wm82.gnm2.Glyma.01G026000	glyma.Wm82.gnm2.Glyma.01G026000	2.21485	141	2.8748590000000003	207	8.556023999999999	606	15.949091000000001	1099	14.745767999999998	1037	14.7045	1076	0.00864602604277081	-1.44365	down	Molecular Function: ATP binding (GO:0005524);; Cellular Component: integral component of membrane (GO:0016021);; Molecular Function: ATPase activity (GO:0016887);; Molecular Function: ATPase-coupled transmembrane transporter activity (GO:0042626);; Biological Process: transmembrane transport (GO:0055085);;	K05656|3.9e-91|mpp:MICPUCDRAFT_20532|K05656 ATP-binding cassette, subfamily B (MDR/TAP), member 9 | (RefSeq) ATP-binding cassette superfamily	ABC transporters (ko02010)	ABC transporter transmembrane region	ABC transporter B family member 26, chloroplastic OS=Arabidopsis thaliana OX=3702 GN=ABCB26 PE=1 SV=1
glyma.Wm82.gnm2.Glyma.01G026100	glyma.Wm82.gnm2.Glyma.01G026100	23.1432	356	13.1702	211	46.6256	711	50.1243	769	78.0118	1186	83.8282	1327	0.0366087164746723	-1.02513	down	Molecular Function: structural constituent of ribosome (GO:0003735);; Biological Process: translation (GO:0006412);; Cellular Component: cytosolic large ribosomal subunit (GO:0022625);;	K02900|1.3e-68|gmx:100817971|K02900 large subunit ribosomal protein L27Ae | (RefSeq) 60S ribosomal protein L27a	Ribosome (ko03010)	Ribosomal proteins 50S-L15, 50S-L18e, 60S-L27A	60S ribosomal protein L27a-3 OS=Arabidopsis thaliana OX=3702 GN=RPL27AC PE=2 SV=2
glyma.Wm82.gnm2.Glyma.01G026800	glyma.Wm82.gnm2.Glyma.01G026800	0.229088	10	0.178198	8	1.12057	47	2.63674	112	2.32943	98	3.96867	173	0.00496788738196465	-2.29491	down	Molecular Function: magnesium ion binding (GO:0000287);; Cellular Component: ribose phosphate diphosphokinase complex (GO:0002189);; Molecular Function: ribose phosphate diphosphokinase activity (GO:0004749);; Cellular Component: cytoplasm (GO:0005737);; Biological Process: 5-phosphoribose 1-diphosphate biosynthetic process (GO:0006015);; Biological Process: purine nucleotide biosynthetic process…	K20308|3.9e-123|sita:101780847|K20308 trafficking protein particle complex subunit 11 | (RefSeq) trafficking protein particle complex subunit 11	--	Phosphoribosyl transferase domain	Ribose-phosphate pyrophosphokinase 3, mitochondrial OS=Spinacia oleracea OX=3562 GN=PRS3 PE=2 SV=1
glyma.Wm82.gnm2.Glyma.01G027500	glyma.Wm82.gnm2.Glyma.01G027500	3.24452	151	8.25004	399	6.4016	296	34.8155	1617	16.313	751	46.5144	2228	0.00226724115773103	-1.96293	down	--	K07393|1.4e-38|zma:103649984|K07393 glutathionyl-hydroquinone reductase [EC:1.8.5.7] | (RefSeq) uncharacterized protein LOC103649984	--	--	--
glyma.Wm82.gnm2.Glyma.01G028600	glyma.Wm82.gnm2.Glyma.01G028600	0.108331	6	0.035498	2	0.689566	38	6.28606	341	6.6999	360	5.86607	328	1.11699110290892e-06	-4.2768	down	Cellular Component: Golgi apparatus (GO:0005794);; Cellular Component: integral component of membrane (GO:0016021);; Molecular Function: O-acetyltransferase activity (GO:0016413);;	K23877|1.2e-47|eus:EUTSA_v10018613mg|K23877 xyloglucan O-acetyltransferase | (RefSeq) hypothetical protein	--	GDSL/SGNH-like Acyl-Esterase family found in Pmr5 and Cas1p	Protein trichome birefringence-like 2 OS=Arabidopsis thaliana OX=3702 GN=TBL2 PE=2 SV=1
glyma.Wm82.gnm2.Glyma.01G028700	glyma.Wm82.gnm2.Glyma.01G028700	2.5707	166	1.7125	115	6.77928	433	16.9232	1088	28.6199	1822	7.66843	509	0.00250560120659894	-1.9515	down	Molecular Function: protein serine/threonine kinase activity (GO:0004674);; Molecular Function: transmembrane receptor protein tyrosine kinase activity (GO:0004714);; Molecular Function: ATP binding (GO:0005524);; Cellular Component: integral component of membrane (GO:0016021);;	K13418|3.0e-167|smo:SELMODRAFT_167872|K13418 somatic embryogenesis receptor kinase 1 [EC:2.7.10.1 2.7.11.1] | (RefSeq) hypothetical protein	--	Protein kinase domain	Protein NSP-INTERACTING KINASE 3 OS=Arabidopsis thaliana OX=3702 GN=NIK3 PE=1 SV=1
glyma.Wm82.gnm2.Glyma.01G028800	glyma.Wm82.gnm2.Glyma.01G028800	0.484601	19	0.554973	23	0.149007	6	3.24249	125	4.15136	158	9.24639	366	0.000167708789083326	-3.19705	down	Cellular Component: nucleus (GO:0005634);; Cellular Component: cytosol (GO:0005829);; Biological Process: proteasome-mediated ubiquitin-dependent protein catabolic process (GO:0043161);;	--	--	Kelch motif	F-box/kelch-repeat protein At1g23390 OS=Arabidopsis thaliana OX=3702 GN=At1g23390 PE=2 SV=1
glyma.Wm82.gnm2.Glyma.01G029600	glyma.Wm82.gnm2.Glyma.01G029600	156.188	5259	158.638	5557	113.046	3780	99.227	3341	77.1656	2574	54.9371	1908	0.0052665086192432	1.38774234684664	up	Biological Process: formation of cytoplasmic translation initiation complex (GO:0001732);; Biological Process: cytoplasmic translational initiation (GO:0002183);; Molecular Function: RNA binding (GO:0003723);; Molecular Function: translation initiation factor activity (GO:0003743);; Cellular Component: eukaryotic 43S preinitiation complex (GO:0016282);; Cellular Component: eukaryotic 48S preiniti…	K03246|7.0e-192|gmx:100793485|K03246 translation initiation factor 3 subunit I | (RefSeq) eukaryotic translation initiation factor 3 subunit I	RNA transport (ko03013)	WD domain, G-beta repeat	Eukaryotic translation initiation factor 3 subunit I OS=Arabidopsis thaliana OX=3702 GN=TIF3I1 PE=2 SV=2
glyma.Wm82.gnm2.Glyma.01G030400	glyma.Wm82.gnm2.Glyma.01G030400	24.5719	735	52.842	1652	30.4427	906	14.1279	425	21.026025000000004	627	16.812912999999998	521	0.00484084176085465	1.58601246085988	up	Molecular Function: protein binding (GO:0005515);; Biological Process: cellular protein modification process (GO:0006464);; Biological Process: proteolysis (GO:0006508);; Biological Process: nitrogen compound metabolic process (GO:0006807);; Biological Process: biological_process (GO:0008150);; Biological Process: metabolic process (GO:0008152);; Biological Process: cellular process (GO:0009987);…	K11866|3.7e-168|gmx:100807282|K11866 STAM-binding protein [EC:3.4.19.12] | (RefSeq) AMSH-like ubiquitin thioesterase 2	Endocytosis (ko04144)	JAB1/Mov34/MPN/PAD-1 ubiquitin protease	AMSH-like ubiquitin thioesterase 2 OS=Arabidopsis thaliana OX=3702 GN=AMSH2 PE=2 SV=1
glyma.Wm82.gnm2.Glyma.01G030900	glyma.Wm82.gnm2.Glyma.01G030900	0.060847	4	0	0	2.54753	165	13.166433999999999	855	31.9425	2054	70.33247399999999	4705	0.000137644773963096	-5.37991	down	--	K12472|4.5e-14|cqi:110701739|K12472 epidermal growth factor receptor substrate 15 | (RefSeq) GATA zinc finger domain-containing protein 14-like	Endocytosis (ko04144)	BURP domain	Polygalacturonase-1 non-catalytic subunit beta OS=Solanum lycopersicum OX=4081 GN=GP1 PE=1 SV=1
glyma.Wm82.gnm2.Glyma.01G031500	glyma.Wm82.gnm2.Glyma.01G031500	28.2827	1567	29.656193000000002	1712	95.2738	5244	26.6712	1480	12.2079	671	7.92239	453	0.00177210698545328	2.00473586928397	up	Molecular Function: aldehyde dehydrogenase (NAD+) activity (GO:0004029);; Molecular Function: glyceraldehyde-3-phosphate dehydrogenase (NAD+) (non-phosphorylating) activity (GO:0043878);;	K00128|0.0e+00|gmx:100786773|K00128 aldehyde dehydrogenase (NAD+) [EC:1.2.1.3] | (RefSeq) aldehyde dehydrogenase family 2 member B7, mitochondrial	Glycolysis / Gluconeogenesis (ko00010);; Ascorbate and aldarate metabolism (ko00053);; Fatty acid degradation (ko00071);; Valine, leucine and isoleucine degradation (ko00280);; Lysine degradation (ko00310);; Arginine and proline metabolism (ko00330);; Histidine metabolism (ko00340);; Tryptophan metabolism (ko00380);; beta-Alanine metabolism (ko00410);; Glycerolipid metabolism (ko00561);; Pyruvate…	Aldehyde dehydrogenase family	Aldehyde dehydrogenase family 2 member B7, mitochondrial OS=Arabidopsis thaliana OX=3702 GN=ALDH2B7 PE=1 SV=2
glyma.Wm82.gnm2.Glyma.01G031700	glyma.Wm82.gnm2.Glyma.01G031700	0.495864	18	3.50362	128	12.9249	448	76.3293	2665	72.2059	2497	54.6693	1968	0.000113737883671948	-3.33148	down	Molecular Function: spermidine synthase activity (GO:0004766);; Biological Process: polyamine biosynthetic process (GO:0006596);;	K00797|1.5e-197|gmx:100790506|K00797 spermidine synthase [EC:2.5.1.16] | (RefSeq) uncharacterized protein LOC100790506	Cysteine and methionine metabolism (ko00270);; Arginine and proline metabolism (ko00330);; Glutathione metabolism (ko00480)	Spermine/spermidine synthase domain	Spermidine synthase 1 OS=Pisum sativum OX=3888 GN=SPDSYN1 PE=2 SV=1
glyma.Wm82.gnm2.Glyma.01G031800	glyma.Wm82.gnm2.Glyma.01G031800	1.65936	135	6.874995999999999	573	1.47112	119	1.116	91	0.34569	28	0.708506	60	0.00191272523739679	2.79709751545901	up	Cellular Component: plasma membrane (GO:0005886);; Biological Process: potassium ion transport (GO:0006813);; Molecular Function: potassium ion transmembrane transporter activity (GO:0015079);; Cellular Component: membrane (GO:0016020);; Cellular Component: integral component of membrane (GO:0016021);;	K03549|0.0e+00|gmx:100793141|K03549 KUP system potassium uptake protein | (RefSeq) potassium transporter 6	--	K+ potassium transporter	Potassium transporter 6 OS=Arabidopsis thaliana OX=3702 GN=POT6 PE=2 SV=1
glyma.Wm82.gnm2.Glyma.01G032000	glyma.Wm82.gnm2.Glyma.01G032000	0	0	0	0	0.256614	14	5.37295	282	8.69575	451	4.27756	231	1.19711955709905e-06	-5.94966	down	--	K03549|3.9e-101|csat:104769726|K03549 KUP system potassium uptake protein | (RefSeq) potassium transporter 8-like isoform X1	--	NHL repeat	--
glyma.Wm82.gnm2.Glyma.01G032600	glyma.Wm82.gnm2.Glyma.01G032600	1.45118	57	0.972397	40	2.03767	79	14.6235	568	35.3025	1358	18.083	724	1.25876576681483e-11	-3.51495	down	--	--	--	bHLH-MYC and R2R3-MYB transcription factors N-terminal	Protein RICE SALT SENSITIVE 3 OS=Oryza sativa subsp. japonica OX=39947 GN=RSS3 PE=1 SV=1
glyma.Wm82.gnm2.Glyma.01G033000	glyma.Wm82.gnm2.Glyma.01G033000	0.96514	36	1.01705	40	1.64616	61	4.4107	163	9.4781	347	3.77496	144	0.00240821112186031	-1.84521	down	--	--	--	--	--
glyma.Wm82.gnm2.Glyma.01G033700	glyma.Wm82.gnm2.Glyma.01G033700	0.176281	7	0	0	0.461475	17	1.58552	58	8.30052	299	5.88612	221	0.00011504148066697	-4.32536	down	Cellular Component: integral component of membrane (GO:0016021);; Molecular Function: transmembrane transporter activity (GO:0022857);;	K17500|2.1e-37|nto:104085001|K17500 integrin-linked kinase-associated serine/threonine phosphatase 2C [EC:3.1.3.16] | (RefSeq) WAT1-related protein At3g18200 isoform X1	--	EamA-like transporter family	WAT1-related protein At5g40240 OS=Arabidopsis thaliana OX=3702 GN=At5g40240 PE=2 SV=1
glyma.Wm82.gnm2.Glyma.01G033800	glyma.Wm82.gnm2.Glyma.01G033800	0	0	0	0	0.391997	11	2.29417	65	1.77416	50	37.9474	1092	2.84362515836082e-05	-6.62016	down	Cellular Component: plasma membrane (GO:0005886);; Cellular Component: integral component of membrane (GO:0016021);; Molecular Function: transmembrane transporter activity (GO:0022857);;	K17500|2.5e-33|nto:104085001|K17500 integrin-linked kinase-associated serine/threonine phosphatase 2C [EC:3.1.3.16] | (RefSeq) WAT1-related protein At3g18200 isoform X1	--	EamA-like transporter family	WAT1-related protein At5g40240 OS=Arabidopsis thaliana OX=3702 GN=At5g40240 PE=2 SV=1
glyma.Wm82.gnm2.Glyma.01G034000	glyma.Wm82.gnm2.Glyma.01G034000	0	0	0.121247	3	7.63833	121	51.8643	823	61.3308	964	104.253	1705	0.000496468271345631	-4.70166	down	Biological Process: defense response (GO:0006952);;	K10781|1.1e-22|psom:113347984|K10781 fatty acyl-ACP thioesterase B [EC:3.1.2.14 3.1.2.21] | (RefSeq) uncharacterized protein LOC113347984 isoform X1	Fatty acid biosynthesis (ko00061);; Fatty acid metabolism (ko01212)	Pathogenesis-related protein Bet v 1 family	MLP-like protein 423 OS=Arabidopsis thaliana OX=3702 GN=MLP423 PE=2 SV=1
glyma.Wm82.gnm2.Glyma.01G035100	glyma.Wm82.gnm2.Glyma.01G035100	0.9183209999999999	27	0.5548960000000001	17	9.94495	268	59.8549	1641	48.296642000000006	1311	15.0009	434	0.000550633409493229	-3.2824	down	Molecular Function: monooxygenase activity (GO:0004497);; Molecular Function: iron ion binding (GO:0005506);; Biological Process: lipid biosynthetic process (GO:0008610);; Cellular Component: integral component of membrane (GO:0016021);;	K14424|1.0e-159|gmx:100816716|K14424 plant 4alpha-monomethylsterol monooxygenase [EC:1.14.18.11] | (RefSeq) uncharacterized protein LOC100816716	Steroid biosynthesis (ko00100)	Fatty acid hydroxylase superfamily	Methylsterol monooxygenase 2-2 OS=Arabidopsis thaliana OX=3702 GN=SMO2-2 PE=2 SV=1
glyma.Wm82.gnm2.Glyma.01G035300	glyma.Wm82.gnm2.Glyma.01G035300	0.324512	6	0.439637	9	1.53532	28	3.44292	62	10.2765	182	3.67158	68	0.0040271457722666	-2.53747	down	--	--	--	Domain of unknown function (DUF4228)	--
glyma.Wm82.gnm2.Glyma.01G035600	glyma.Wm82.gnm2.Glyma.01G035600	0.157232	7	0.045502	2	0.620455	25	3.58232	142	3.77158	148	2.24148	92	0.000299171031963326	-3.24059	down	Biological Process: regulation of cyclin-dependent protein serine/threonine kinase activity (GO:0000079);; Cellular Component: cyclin-dependent protein kinase holoenzyme complex (GO:0000307);; Cellular Component: nucleus (GO:0005634);; Cellular Component: cytoplasm (GO:0005737);; Molecular Function: cyclin-dependent protein serine/threonine kinase regulator activity (GO:0016538);; Cellular Compon…	K18810|2.8e-216|gmx:100780369|K18810 cyclin D1/2/4, plant | (RefSeq) cyclin-D1-1	--	Cyclin, N-terminal domain	Cyclin-D1-1 OS=Arabidopsis thaliana OX=3702 GN=CYCD1-1 PE=1 SV=3
glyma.Wm82.gnm2.Glyma.01G036200	glyma.Wm82.gnm2.Glyma.01G036200	36.7128	2293	23.929685999999997	1555	22.1608	1370	9.92455	615	11.3663	701	23.4209	1489	0.0133488010943722	1.37859607473123	up	Molecular Function: protein binding (GO:0005515);;	K22614|1.1e-153|gmx:100789448|K22614 NLR family CARD domain-containing protein 3 | (RefSeq) protein NLRC3	--	Leucine Rich repeat	--
glyma.Wm82.gnm2.Glyma.01G036500	glyma.Wm82.gnm2.Glyma.01G036500	68.6742	2908	103.83143000000001	4572	31.8493	1340	40.5202	1716	32.0415	1344	25.335416000000002	1107	0.0118713882431737	1.63954609882785	up	Biological Process: response to acid chemical (GO:0001101);; Biological Process: biological_process (GO:0008150);; Biological Process: response to endogenous stimulus (GO:0009719);; Biological Process: response to hormone (GO:0009725);; Biological Process: response to abscisic acid (GO:0009737);; Biological Process: response to organic substance (GO:0010033);; Biological Process: response to lipi…	K14566|1.9e-21|aof:109844566|K14566 U3 small nucleolar RNA-associated protein 24 | (RefSeq) uncharacterized protein LOC109844566 isoform X1	Ribosome biogenesis in eukaryotes (ko03008)	DnaJ domain	Chaperone protein dnaJ 16 OS=Arabidopsis thaliana OX=3702 GN=ATJ16 PE=2 SV=1
glyma.Wm82.gnm2.Glyma.01G036700	glyma.Wm82.gnm2.Glyma.01G036700	57.632875999999996	1997	47.3024	1703	35.327352999999995	1217	35.9569	1249	30.9219	1064	26.302851999999998	940	0.0236869237234833	1.08356526507533	up	Molecular Function: phospholipase activity (GO:0004620);; Cellular Component: cytoplasm (GO:0005737);;	--	--	SAM domain (Sterile alpha motif)	--
glyma.Wm82.gnm2.Glyma.01G038000	glyma.Wm82.gnm2.Glyma.01G038000	0.045874	2	0.126854	5	0.449202	17	4.60344	174	5.0727	190	1.74101	68	2.3292319557483e-05	-3.87555	down	Molecular Function: pyruvate dehydrogenase (acetyl-transferring) activity (GO:0004739);; Cellular Component: mitochondrial pyruvate dehydrogenase complex (GO:0005967);; Biological Process: acetyl-CoA biosynthetic process from pyruvate (GO:0006086);;	K00161|3.6e-189|gmx:100816737|K00161 pyruvate dehydrogenase E1 component alpha subunit [EC:1.2.4.1] | (RefSeq) pyruvate dehydrogenase E1 component subunit alpha-1, mitochondrial	Glycolysis / Gluconeogenesis (ko00010);; Citrate cycle (TCA cycle) (ko00020);; Pyruvate metabolism (ko00620);; Carbon metabolism (ko01200)	Dehydrogenase E1 component	Pyruvate dehydrogenase E1 component subunit alpha, mitochondrial OS=Pisum sativum OX=3888 PE=2 SV=1
glyma.Wm82.gnm2.Glyma.01G038300	glyma.Wm82.gnm2.Glyma.01G038300	72.589	9825	80.32536499999999	11317	43.2688	5816	39.0109	5285	24.1867	3246	18.5317	2587	0.00184918408696655	1.78674608744852	up	Cellular Component: histone deacetylase complex (GO:0000118);; Biological Process: negative regulation of transcription by RNA polymerase II (GO:0000122);; Cellular Component: chromatin (GO:0000785);; Molecular Function: transcription corepressor activity (GO:0003714);; Biological Process: histone deacetylation (GO:0016575);;	K11644|0.0e+00|gmx:100811928|K11644 paired amphipathic helix protein Sin3a | (RefSeq) paired amphipathic helix protein Sin3-like 4 isoform X1	--	C-terminal domain of Sin3a protein	Paired amphipathic helix protein Sin3-like 4 OS=Arabidopsis thaliana OX=3702 GN=SNL4 PE=3 SV=3
glyma.Wm82.gnm2.Glyma.01G038400	glyma.Wm82.gnm2.Glyma.01G038400	0.3922	27	0.61653	45	0.610244	42	5.09558	351	12.9232	881	1.26528	90	0.000292062753370346	-3.07539	down	Cellular Component: microtubule (GO:0005874);; Molecular Function: microtubule binding (GO:0008017);;	--	--	HEAT repeat	TORTIFOLIA1-like protein 4 OS=Arabidopsis thaliana OX=3702 GN=TOR1L4 PE=2 SV=1
glyma.Wm82.gnm2.Glyma.01G038600	glyma.Wm82.gnm2.Glyma.01G038600	136.876	4242	106.97	3449	218.423	6722	42.0917	1305	102.251	3140	112.222	3587	0.0120861057778079	1.23842942993323	up	Molecular Function: DNA binding (GO:0003677);; Cellular Component: nucleus (GO:0005634);; Molecular Function: zinc ion binding (GO:0008270);;	K08869|3.5e-20|cre:CHLREDRAFT_165812|K08869 aarF domain-containing kinase | (RefSeq) predicted protein	--	Myb-like DNA-binding domain	Transcription factor KUA1 OS=Arabidopsis thaliana OX=3702 GN=KUA1 PE=1 SV=1
glyma.Wm82.gnm2.Glyma.01G038700	glyma.Wm82.gnm2.Glyma.01G038700	42.683637000000004	968	47.3861	1118	22.3633	504	15.235714000000002	346	12.0306	271	6.368956000000001	149	0.000303320300592283	2.27837293653698	up	Cellular Component: integral component of membrane (GO:0016021);;	--	--	--	--
glyma.Wm82.gnm2.Glyma.01G038800	glyma.Wm82.gnm2.Glyma.01G038800	142.73037200000002	4507	143.20836500000001	4707	75.97162300000001	2383	57.398633000000004	1810	69.5476	2169	33.3982	1086	0.0027037035700972	1.71366974170191	up	Molecular Function: phosphoprotein phosphatase activity (GO:0004721);;	K04382|2.8e-187|gmx:100784312|K04382 serine/threonine-protein phosphatase 2A catalytic subunit [EC:3.1.3.16] | (RefSeq) serine/threonine-protein phosphatase PP2A catalytic subunit	mRNA surveillance pathway (ko03015);; Autophagy - other (ko04136)	Calcineurin-like phosphoesterase	Serine/threonine-protein phosphatase PP2A catalytic subunit OS=Hevea brasiliensis OX=3981 GN=PP2A PE=2 SV=1
glyma.Wm82.gnm2.Glyma.01G039000	glyma.Wm82.gnm2.Glyma.01G039000	0.01403	2	0	0	0.055194	8	0.271898	39	0.414522	59	0.369769	55	0.00293447517398903	-3.68938	down	Biological Process: signal transduction (GO:0007165);; Molecular Function: ADP binding (GO:0043531);;	K00695|5.2e-103|mtr:MTR_6g478030|K00695 sucrose synthase [EC:2.4.1.13] | (RefSeq) sucrose synthase	Starch and sucrose metabolism (ko00500)	NB-ARC domain	Disease resistance protein RUN1 OS=Vitis rotundifolia OX=103349 GN=RUN1 PE=1 SV=1
glyma.Wm82.gnm2.Glyma.01G039100	glyma.Wm82.gnm2.Glyma.01G039100	28.1649	569	13.205	278	23.0287	462	7.58421	154	5.83782	117	5.89515	123	6.35365059494956e-06	2.14869891558585	up	Biological Process: regulation of abscisic acid-activated signaling pathway (GO:0009787);; Biological Process: negative regulation of photomorphogenesis (GO:0010100);; Cellular Component: integral component of membrane (GO:0016021);;	--	--	--	Protein SHORT HYPOCOTYL IN WHITE LIGHT 1 OS=Arabidopsis thaliana OX=3702 GN=SHW1 PE=1 SV=1
glyma.Wm82.gnm2.Glyma.01G039200	glyma.Wm82.gnm2.Glyma.01G039200	0.077459	3	0	0	1.98246	55	19.4905	533	31.7765	860	7.13767	202	0.000257739624330989	-4.65832	down	Molecular Function: DNA-binding transcription factor activity (GO:0003700);; Cellular Component: nucleus (GO:0005634);; Molecular Function: protein dimerization activity (GO:0046983);;	K18878|6.8e-28|cann:107866053|K18878 BHLH transcription factor Upa20 | (RefSeq) Upa20; transcription factor bHLH137-like	Plant-pathogen interaction (ko04626)	Helix-loop-helix DNA-binding domain	Transcription factor BHLH089 OS=Oryza sativa subsp. japonica OX=39947 GN=BHLH089 PE=1 SV=1
glyma.Wm82.gnm2.Glyma.01G039500	glyma.Wm82.gnm2.Glyma.01G039500	39.6725	2096	49.9972	2748	49.307919999999996	2587	14.3149	757	6.12159	322	11.853	647	5.3807905011475e-07	2.55695286256894	up	--	--	--	Protein of unknown function (DUF1336)	--
glyma.Wm82.gnm2.Glyma.01G040000	glyma.Wm82.gnm2.Glyma.01G040000	26.2707	639	30.6345	775	28.043	677	9.86104	240	9.18491	222	24.6978	619	0.014450250265143	1.42771905064604	up	Molecular Function: glutathione transferase activity (GO:0004364);; Cellular Component: cytoplasm (GO:0005737);; Biological Process: glutathione metabolic process (GO:0006749);;	K00799|1.7e-131|gmx:100500281|K00799 glutathione S-transferase [EC:2.5.1.18] | (RefSeq) GSTU1; tau class glutathione S-transferase	Glutathione metabolism (ko00480)	Glutathione S-transferase, N-terminal domain	Glutathione S-transferase U18 OS=Arabidopsis thaliana OX=3702 GN=GSTU18 PE=2 SV=1
glyma.Wm82.gnm2.Glyma.01G040200	glyma.Wm82.gnm2.Glyma.01G040200	0	0	0	0	1.37668	34	2.23866	55	3.26083	79	44.2868	1105	0.00290654770555302	-5.06855	down	Molecular Function: glutathione transferase activity (GO:0004364);; Cellular Component: cytoplasm (GO:0005737);; Biological Process: glutathione metabolic process (GO:0006749);;	K00799|1.4e-130|gmx:547576|K00799 glutathione S-transferase [EC:2.5.1.18] | (RefSeq) glutathione S-transferase GST 5	Glutathione metabolism (ko00480)	Glutathione S-transferase, N-terminal domain	Glutathione S-transferase U18 OS=Arabidopsis thaliana OX=3702 GN=GSTU18 PE=2 SV=1
glyma.Wm82.gnm2.Glyma.01G040400	glyma.Wm82.gnm2.Glyma.01G040400	44.0311	2340	45.0106	2488	22.2074	1172	11.6351	619	22.4759	1183	9.78099	536	0.0018334164052744	1.89077112572288	up	--	--	--	Domain of unknown function (DUF569)	--
glyma.Wm82.gnm2.Glyma.01G040500	glyma.Wm82.gnm2.Glyma.01G040500	0	0	0.036919	2	1.05677	35	1.67181	56	3.64399	120	3.95869	136	0.0345089869390171	-2.92168	down	Cellular Component: chloroplast (GO:0009507);; Cellular Component: integral component of membrane (GO:0016021);;	K01728|7.8e-87|thj:104805137|K01728 pectate lyase [EC:4.2.2.2] | (RefSeq) probable pectate lyase 3 isoform X1	Pentose and glucuronate interconversions (ko00040)	Putative small multi-drug export protein	--
glyma.Wm82.gnm2.Glyma.01G041000	glyma.Wm82.gnm2.Glyma.01G041000	22.6634	154	14.3161	102	13.4664	91	7.2195	50	1.87369	13	8.34618	59	0.0124314378232233	1.97544881650761	up	--	--	--	--	--
glyma.Wm82.gnm2.Glyma.01G041300	glyma.Wm82.gnm2.Glyma.01G041300	80.1618	3690	44.4712	2130	49.1132	2245	21.1475	974	19.8469	905	35.9336	1706	0.00122575741020055	1.63532241397544	up	--	--	--	--	--
glyma.Wm82.gnm2.Glyma.01G042800	glyma.Wm82.gnm2.Glyma.01G042800	160.174	5475	158.612	5641	108.10062500000001	3672	53.8171	1844	52.5148	1781	35.141397999999995	1247	1.78056198120029e-05	2.09757408978933	up	--	--	--	Protein of unknown function (DUF1664)	--
glyma.Wm82.gnm2.Glyma.01G043000	glyma.Wm82.gnm2.Glyma.01G043000	0	0	0.331239	10	2.43664	67	4.96744	135	2.65329	70	12.5007	349	0.0475308672029008	-2.65305	down	Molecular Function: single-stranded DNA binding (GO:0003697);; Biological Process: regulation of transcription, DNA-templated (GO:0006355);; Biological Process: defense response (GO:0006952);;	K14573|1.0e-15|cvr:CHLNCDRAFT_134820|K14573 nucleolar protein 4 | (RefSeq) hypothetical protein	Ribosome biogenesis in eukaryotes (ko03008)	Whirly transcription factor	Single-stranded DNA-binding protein WHY1, chloroplastic OS=Arabidopsis thaliana OX=3702 GN=WHY1 PE=1 SV=1
glyma.Wm82.gnm2.Glyma.01G043400	glyma.Wm82.gnm2.Glyma.01G043400	29.742765999999996	1363	46.2774	2204	24.607135000000003	1121	4.77407	221	8.5205	389	0.536737	29	8.6367552362369e-05	3.3967006009118	up	--	--	--	CBS domain	SNF1-related protein kinase regulatory subunit gamma-1-like OS=Arabidopsis thaliana OX=3702 GN=CBSCBS2 PE=1 SV=1
glyma.Wm82.gnm2.Glyma.01G043500	glyma.Wm82.gnm2.Glyma.01G043500	3.57124	121	10.1211	357	2.53457	86	0.086594	3	0.266213	9	0.096007	4	1.3318343950975e-09	5.7343556864239	up	Biological Process: RNA modification (GO:0009451);; Cellular Component: intracellular membrane-bounded organelle (GO:0043231);;	K22733|1.8e-38|cit:102612526|K22733 magnesium transporter | (RefSeq) uncharacterized protein LOC102612526	--	PPR repeat	Pentatricopeptide repeat-containing protein At2g02750 OS=Arabidopsis thaliana OX=3702 GN=PCMP-E22 PE=2 SV=2
glyma.Wm82.gnm2.Glyma.01G043600	glyma.Wm82.gnm2.Glyma.01G043600	0	0	0	0	0.636355	12	1.8984560000000001	32	9.37121	148	14.1579	231	0.000885506723920932	-4.9395	down	Biological Process: protein polyubiquitination (GO:0000209);; Molecular Function: ATP binding (GO:0005524);; Cellular Component: cytoplasm (GO:0005737);; Biological Process: DNA repair (GO:0006281);; Biological Process: histone ubiquitination (GO:0016574);; Biological Process: proteasome-mediated ubiquitin-dependent protein catabolic process (GO:0043161);; Molecular Function: ubiquitin conjugatin…	K10573|3.1e-86|gmx:100500581|K10573 ubiquitin-conjugating enzyme E2 A [EC:2.3.2.23] | (RefSeq) uncharacterized protein LOC100500581	Ubiquitin mediated proteolysis (ko04120)	Ubiquitin-conjugating enzyme	Ubiquitin-conjugating enzyme E2 2 OS=Medicago sativa OX=3879 GN=UBC2 PE=2 SV=1
glyma.Wm82.gnm2.Glyma.01G044600	glyma.Wm82.gnm2.Glyma.01G044600	0	0	0	0	1.2006160000000001	37	20.7604	623	155.86638200000002	4544	19.3913	593	0.0025731100242259	-7.17544	down	Cellular Component: nucleus (GO:0005634);; Molecular Function: sequence-specific DNA binding (GO:0043565);; Biological Process: positive regulation of transcription, DNA-templated (GO:0045893);;	K09338|1.7e-133|gmx:100814080|K09338 homeobox-leucine zipper protein | (RefSeq) uncharacterized protein LOC100814080	--	Homeobox associated leucine zipper	Homeobox-leucine zipper protein ATHB-13 OS=Arabidopsis thaliana OX=3702 GN=ATHB-13 PE=2 SV=2
glyma.Wm82.gnm2.Glyma.01G045200	glyma.Wm82.gnm2.Glyma.01G045200	0.417885	8	0.622064	13	6.48419	122	6.09418	115	7.9137	148	40.7701	793	0.0139438997658602	-2.68479	down	--	--	--	--	--
glyma.Wm82.gnm2.Glyma.01G045400	glyma.Wm82.gnm2.Glyma.01G045400	0	0	0	0	0.891237	17	3.64404	70	1.8013	35	5.41195	107	0.0308199961056551	-3.52349	down	Cellular Component: integral component of membrane (GO:0016021);;	K17279|4.5e-95|gmx:100306464|K17279 receptor expression-enhancing protein 5/6 | (RefSeq) uncharacterized protein LOC100306464	--	TB2/DP1, HVA22 family	HVA22-like protein c OS=Arabidopsis thaliana OX=3702 GN=HVA22C PE=2 SV=1
glyma.Wm82.gnm2.Glyma.01G045700	glyma.Wm82.gnm2.Glyma.01G045700	66.5869	1365	77.9195	1661	27.4405	559	10.8414	223	13.5252	275	10.9832	233	5.03299788290117e-06	2.8463774177071	up	--	--	--	Ran-interacting Mog1 protein	--
glyma.Wm82.gnm2.Glyma.01G046000	glyma.Wm82.gnm2.Glyma.01G046000	21.1132	982	5.4618	265	10.6398	492	8.78518	409	4.44093	206	4.02995	194	0.0210397997351879	1.5252155642358	up	Biological Process: lipid metabolic process (GO:0006629);; Cellular Component: integral component of membrane (GO:0016021);; Molecular Function: oxidoreductase activity (GO:0016491);;	K21734|2.1e-271|gmx:100788222|K21734 sphingolipid 8-(E/Z)-desaturase [EC:1.14.19.29] | (RefSeq) SLD1.1; delta8-sphingolipid desaturase 1	--	Fatty acid desaturase	Delta(8)-fatty-acid desaturase 2 OS=Arabidopsis thaliana OX=3702 GN=SLD2 PE=1 SV=1
glyma.Wm82.gnm2.Glyma.01G046200	glyma.Wm82.gnm2.Glyma.01G046200	3.5870059999999997	93	2.38212	63	10.6885	265	16.354654999999998	433	16.1166	416	19.8089	528	0.0118706104151707	-1.41223	down	Molecular Function: hydrolase activity (GO:0016787);;	--	--	Haloacid dehalogenase-like hydrolase	--
glyma.Wm82.gnm2.Glyma.01G046500	glyma.Wm82.gnm2.Glyma.01G046500	107.597	2881	72.9978	2033	80.4114	2138	13.0943	351	9.58308	255	7.11311	197	1.61336370702785e-14	3.58442315939212	up	Molecular Function: iron ion binding (GO:0005506);; Cellular Component: endoplasmic reticulum membrane (GO:0005789);; Biological Process: lipid biosynthetic process (GO:0008610);; Cellular Component: membrane (GO:0016020);; Cellular Component: integral component of membrane (GO:0016021);; Molecular Function: oxidoreductase activity (GO:0016491);;	K04713|6.0e-146|gmx:100796655|K04713 sphinganine C4-monooxygenase [EC:1.14.18.5] | (RefSeq) sphinganine C4-monooxygenase 1	Sphingolipid metabolism (ko00600)	Fatty acid hydroxylase superfamily	Sphinganine C4-monooxygenase 1 OS=Arabidopsis thaliana OX=3702 GN=SBH1 PE=1 SV=1
glyma.Wm82.gnm2.Glyma.01G046700	glyma.Wm82.gnm2.Glyma.01G046700	7.05591	443	20.8794	1361	13.763425999999999	856	67.0974	4202	126.706	7858	17.051270000000002	1102	0.0224257164604337	-1.80466	down	Cellular Component: cytoplasm (GO:0005737);; Cellular Component: endosome (GO:0005768);; Cellular Component: Golgi apparatus (GO:0005794);; Cellular Component: trans-Golgi network (GO:0005802);; Molecular Function: methyltransferase activity (GO:0008168);; Cellular Component: integral component of membrane (GO:0016021);; Biological Process: methylation (GO:0032259);;	K23872|1.2e-139|cam:101514757|K23872 putative homogalacturonan methyltransferase [EC:2.1.1.-] | (RefSeq) probable methyltransferase PMT13	--	Putative S-adenosyl-L-methionine-dependent methyltransferase	Probable methyltransferase PMT2 OS=Arabidopsis thaliana OX=3702 GN=At1g26850 PE=2 SV=2
glyma.Wm82.gnm2.Glyma.01G047100	glyma.Wm82.gnm2.Glyma.01G047100	85.3227	4744	56.1461	3248	69.5513	3840	29.5666	1644	27.7733	1530	30.857	1769	6.73976007143961e-06	1.70526332533847	up	Molecular Function: ATP binding (GO:0005524);; Cellular Component: integral component of membrane (GO:0016021);; Molecular Function: hydrolase activity (GO:0016787);;	K01510|3.6e-310|gmx:100807287|K01510 apyrase [EC:3.6.1.5] | (RefSeq) probable apyrase 6 isoform X1	Purine metabolism (ko00230);; Pyrimidine metabolism (ko00240)	GDA1/CD39 (nucleoside phosphatase) family	Probable apyrase 6 OS=Arabidopsis thaliana OX=3702 GN=APY6 PE=2 SV=2
glyma.Wm82.gnm2.Glyma.01G047300	glyma.Wm82.gnm2.Glyma.01G047300	88.3148	3374	66.2961	2635	21.96	833	7.59456	291	4.20954	160	3.23476	128	1.14659177191888e-08	4.09624930984217	up	Molecular Function: monooxygenase activity (GO:0004497);; Molecular Function: iron ion binding (GO:0005506);; Molecular Function: oxidoreductase activity, acting on paired donors, with incorporation or reduction of molecular oxygen (GO:0016705);; Molecular Function: heme binding (GO:0020037);;	K12639|8.9e-10|ini:109187712|K12639 cytochrome P450 family 724 subfamily B polypeptide 1 [EC:1.14.13.-] | (RefSeq) cytochrome P450 724B1	Brassinosteroid biosynthesis (ko00905)	Cytochrome P450	--
glyma.Wm82.gnm2.Glyma.01G047400	glyma.Wm82.gnm2.Glyma.01G047400	44.4128	2086	55.178	2696	13.4325	627	13.5591	637	8.36895	390	5.64945	274	0.000384700056650592	2.61626150073787	up	Molecular Function: metal ion binding (GO:0046872);;	--	--	--	PHD finger protein MALE STERILITY 1 OS=Arabidopsis thaliana OX=3702 GN=MS1 PE=1 SV=1
glyma.Wm82.gnm2.Glyma.01G048700	glyma.Wm82.gnm2.Glyma.01G048700	7.79904	185	18.13	447	1.0882	26	4.2571	101	1.09778	26	1.18193	29	0.0132628702382511	2.68860635683913	up	Biological Process: reproduction (GO:0000003);; Biological Process: protein polyubiquitination (GO:0000209);; Biological Process: cell morphogenesis (GO:0000902);; Biological Process: cell morphogenesis involved in differentiation (GO:0000904);; Biological Process: developmental process involved in reproduction (GO:0003006);; Molecular Function: molecular_function (GO:0003674);; Molecular Functio…	K11982|2.5e-47|oeu:111406194|K11982 E3 ubiquitin-protein ligase RNF115/126 [EC:2.3.2.27] | (RefSeq) E3 ubiquitin-protein ligase SIRP1 isoform X1	--	Ring finger domain	E3 ubiquitin-protein ligase MPSR1 OS=Arabidopsis thaliana OX=3702 GN=MPSR1 PE=1 SV=1
glyma.Wm82.gnm2.Glyma.01G050100	glyma.Wm82.gnm2.Glyma.01G050100	0.04395	1	0	0	1.54079	39	16.5236	421	7.77161	200	19.4962	521	0.000278253905601426	-4.72147	down	Cellular Component: extracellular region (GO:0005576);; Cellular Component: cell wall (GO:0005618);; Biological Process: plant-type cell wall organization (GO:0009664);; Cellular Component: membrane (GO:0016020);;	K20628|6.9e-123|pmum:103338493|K20628 expansin | (RefSeq) expansin-A1-like	--	Expansin C-terminal domain	Expansin-A10 OS=Arabidopsis thaliana OX=3702 GN=EXPA10 PE=2 SV=1
glyma.Wm82.gnm2.Glyma.01G050500	glyma.Wm82.gnm2.Glyma.01G050500	197.58	3276	207.771	3584	89.496	1474	69.4942	1152	33.219	546	27.061	463	0.000179635482791951	2.4682510293813	up	Molecular Function: protein phosphatase inhibitor activity (GO:0004864);; Cellular Component: cytoplasm (GO:0005737);; Biological Process: negative regulation of protein dephosphorylation (GO:0035308);;	--	--	cAMP-regulated phosphoprotein/endosulfine conserved region	--
glyma.Wm82.gnm2.Glyma.01G050900	glyma.Wm82.gnm2.Glyma.01G050900	0.461692	12	0.477679	13	2.75377	70	0.725398	19	3.07038	78	28.1909	737	0.0189083247485162	-2.86414	down	Molecular Function: calcium ion binding (GO:0005509);; Cellular Component: chloroplast (GO:0009507);; Cellular Component: photosystem II oxygen evolving complex (GO:0009654);; Biological Process: photosynthetic electron transport chain (GO:0009767);; Cellular Component: extrinsic component of membrane (GO:0019898);; Molecular Function: electron transporter, transferring electrons within the cycli…	K08901|2.8e-121|gmx:100807480|K08901 photosystem II oxygen-evolving enhancer protein 3 | (RefSeq) photosynthetic NDH subunit of lumenal location 2, chloroplastic	Photosynthesis (ko00195)	Oxygen evolving enhancer protein 3 (PsbQ)	Photosynthetic NDH subunit of lumenal location 2, chloroplastic OS=Arabidopsis thaliana OX=3702 GN=PNSL2 PE=1 SV=1
glyma.Wm82.gnm2.Glyma.01G051300	glyma.Wm82.gnm2.Glyma.01G051300	14.4371	417	22.5924	678	46.43	1330	3.71959	108	4.31897	124	0.86883	26	3.20979688410562e-07	3.58564375747259	up	Molecular Function: DNA binding (GO:0003677);; Cellular Component: nucleus (GO:0005634);; Biological Process: regulation of transcription, DNA-templated (GO:0006355);;	K00521|2.1e-40|cmos:111447866|K00521 ferric-chelate reductase [EC:1.16.1.7] | (RefSeq) ferric reduction oxidase 7, chloroplastic-like	--	No apical meristem (NAM) protein	NAC domain-containing protein 2 OS=Solanum lycopersicum OX=4081 GN=NAP2 PE=2 SV=1
glyma.Wm82.gnm2.Glyma.01G052500	glyma.Wm82.gnm2.Glyma.01G052500	0.11303	6	0.082005	5	0.63013	33	2.58225	133	4.5916630000000005	232	3.8784259999999997	205	2.24248576439825e-05	-3.43129	down	Biological Process: fucose metabolic process (GO:0006004);; Molecular Function: transferase activity, transferring glycosyl groups (GO:0016757);;	K23280|4.9e-301|gmx:100775903|K23280 rhamnogalacturonan I rhamnosyltransferase [EC:2.4.1.351] | (RefSeq) O-fucosyltransferase 3 isoform X1	--	GDP-fucose protein O-fucosyltransferase	Rhamnogalacturonan I rhamnosyltransferase 1 OS=Arabidopsis thaliana OX=3702 GN=RRT4 PE=1 SV=1
glyma.Wm82.gnm2.Glyma.01G052700	glyma.Wm82.gnm2.Glyma.01G052700	4.60036	121	6.6465	182	3.50447	92	1.48415	39	0.565438	15	3.03909	83	0.0140399426189519	2.05127386831491	up	--	--	--	--	--
glyma.Wm82.gnm2.Glyma.01G053200	glyma.Wm82.gnm2.Glyma.01G053200	4.70905	74	2.11657	35	6.94792	108	12.1221	190	14.1223	219	10.5605	171	0.0496248687358868	-1.0634	down	Biological Process: protein folding (GO:0006457);; Cellular Component: prefoldin complex (GO:0016272);; Molecular Function: unfolded protein binding (GO:0051082);;	--	--	Prefoldin subunit	--
glyma.Wm82.gnm2.Glyma.01G053300	glyma.Wm82.gnm2.Glyma.01G053300	2.54268	164	1.14436	77	4.90907	314	11.6656	750	16.8144	1071	13.0919	868	0.000156225358298415	-1.95311	down	Cellular Component: endoplasmic reticulum (GO:0005783);; Cellular Component: Golgi apparatus (GO:0005794);; Biological Process: protein targeting to membrane (GO:0006612);; Cellular Component: integral component of membrane (GO:0016021);; Biological Process: peptidyl-L-cysteine S-palmitoylation (GO:0018230);; Molecular Function: protein-cysteine S-palmitoyltransferase activity (GO:0019706);;	K20027|0.0e+00|gmx:100803007|K20027 palmitoyltransferase ZDHHC1/11 [EC:2.3.1.225] | (RefSeq) probable protein S-acyltransferase 22	--	DHHC palmitoyltransferase	Probable protein S-acyltransferase 22 OS=Arabidopsis thaliana OX=3702 GN=PAT22 PE=2 SV=2
glyma.Wm82.gnm2.Glyma.01G053600	glyma.Wm82.gnm2.Glyma.01G053600	0	0	0	0	0	0	1.47085	74	1.06159	51	0.619305	33	6.14365921496944e-06	-7.73828	down	--	--	--	Protein of unknown function (DUF1336)	--
glyma.Wm82.gnm2.Glyma.01G053700	glyma.Wm82.gnm2.Glyma.01G053700	0.309254	8	0	0	2.75298	66	4.84129	118	8.55149	210	9.49808	235	0.0287306557696454	-2.77327	down	Cellular Component: nuclear exosome (RNase complex) (GO:0000176);; Cellular Component: cytoplasmic exosome (RNase complex) (GO:0000177);; Cellular Component: exosome (RNase complex) (GO:0000178);; Biological Process: exonucleolytic trimming to generate mature 3'-end of 5.8S rRNA from tricistronic rRNA transcript (SSU-rRNA, 5.8S rRNA, LSU-rRNA) (GO:0000467);; Molecular Function: RNA binding (GO:00…	K03681|5.4e-125|gmx:100791930|K03681 exosome complex component RRP40 | (RefSeq) putative exosome complex component rrp40	RNA degradation (ko03018)	KH domain	--
glyma.Wm82.gnm2.Glyma.01G054400	glyma.Wm82.gnm2.Glyma.01G054400	2.60692	49	1.8672	37	11.7912	219	34.205	638	34.6853	641	22.1386	426	0.00098303937665977	-2.23414	down	--	--	--	Protein of unknown function, DUF538	Uncharacterized protein At5g01610 OS=Arabidopsis thaliana OX=3702 GN=At5g01610 PE=1 SV=1
glyma.Wm82.gnm2.Glyma.01G054500	glyma.Wm82.gnm2.Glyma.01G054500	0.350487	12	0.631091	21	1.97443	62	11.398768000000002	340	7.20718	219	1.04647	34	0.014840019304266	-2.35385	down	Molecular Function: chorismate mutase activity (GO:0004106);; Biological Process: aromatic amino acid family biosynthetic process (GO:0009073);; Biological Process: chorismate metabolic process (GO:0046417);;	K01850|2.9e-179|gmx:100780534|K01850 chorismate mutase [EC:5.4.99.5] | (RefSeq) chorismate mutase 3, chloroplastic isoform X1	Phenylalanine, tyrosine and tryptophan biosynthesis (ko00400);; Biosynthesis of amino acids (ko01230)	--	Chorismate mutase 3, chloroplastic OS=Arabidopsis thaliana OX=3702 GN=CM3 PE=1 SV=1
glyma.Wm82.gnm2.Glyma.01G055400	glyma.Wm82.gnm2.Glyma.01G055400	3.04486	58	0.318497	5	16.041389000000002	302	4.79023	90	30.5374	571	97.20306500000001	1880	0.0315486105534414	-2.60775	down	--	--	--	--	--
glyma.Wm82.gnm2.Glyma.01G055900	glyma.Wm82.gnm2.Glyma.01G055900	12.9692	352	12.2502	346	17.7993	479	13.6182	369	9.12124	245	5.97566	167	0.043550630981231	1.00019684924399	up	Cellular Component: integral component of membrane (GO:0016021);; Molecular Function: metal ion binding (GO:0046872);;	--	--	RING-type zinc-finger	--
glyma.Wm82.gnm2.Glyma.01G056000	glyma.Wm82.gnm2.Glyma.01G056000	2.15115	60	2.15019	63	7.27864	199	1.0178	28	0.871972	25	0.5788070000000001	18	0.000407723129802853	2.48893421246083	up	--	--	--	Remorin, C-terminal region	--
glyma.Wm82.gnm2.Glyma.01G056100	glyma.Wm82.gnm2.Glyma.01G056100	2.59915	94	1.44039	55	10.5222	378	1.14261	42	0.791224	29	1.77761	67	0.00597607571495027	2.17955580498284	up	Molecular Function: oxidoreductase activity (GO:0016491);; Molecular Function: metal ion binding (GO:0046872);;	K05658|1.2e-109|cpep:111781709|K05658 ATP-binding cassette, subfamily B (MDR/TAP), member 1 [EC:7.6.2.2] | (RefSeq) uncharacterized protein LOC111781709	ABC transporters (ko02010)	2OG-Fe(II) oxygenase superfamily	Protein SRG1 OS=Arabidopsis thaliana OX=3702 GN=SRG1 PE=2 SV=1
glyma.Wm82.gnm2.Glyma.01G057500	glyma.Wm82.gnm2.Glyma.01G057500	2.32777	150	1.35921	91	5.24875	335	7.65386	492	11.657	742	7.86738	522	0.0134500726175253	-1.28674	down	Cellular Component: cytoplasm (GO:0005737);; Cellular Component: endosome (GO:0005768);; Cellular Component: Golgi apparatus (GO:0005794);; Cellular Component: trans-Golgi network (GO:0005802);; Molecular Function: methyltransferase activity (GO:0008168);; Cellular Component: integral component of membrane (GO:0016021);; Biological Process: methylation (GO:0032259);;	K23870|0.0e+00|gmx:100781425|K23870 putative pectin methyltransferase [EC:2.1.1.-] | (RefSeq) probable methyltransferase PMT5	--	Putative S-adenosyl-L-methionine-dependent methyltransferase	Probable methyltransferase PMT5 OS=Arabidopsis thaliana OX=3702 GN=At2g03480 PE=2 SV=2
glyma.Wm82.gnm2.Glyma.01G058000	glyma.Wm82.gnm2.Glyma.01G058000	11.108	298	15.6309	436	38.8163	1032	139.619	3738	66.4953	1764	56.6441	1564	0.00470105092442777	-1.67869	down	--	K06630|4.2e-139|gmx:100529130|K06630 14-3-3 protein epsilon | (RefSeq) SGF14e; 14-3-3 protein SGF14e	--	14-3-3 protein	14-3-3-like protein GF14 iota OS=Arabidopsis thaliana OX=3702 GN=GRF12 PE=2 SV=1
glyma.Wm82.gnm2.Glyma.01G058200	glyma.Wm82.gnm2.Glyma.01G058200	2.34264	149	0.823242	55	5.19903	328	8.95392	569	12.9576	816	11.4937	753	0.00446564946952538	-1.7129	down	Molecular Function: molecular_function (GO:0003674);; Molecular Function: nucleic acid binding (GO:0003676);; Molecular Function: RNA binding (GO:0003723);; Molecular Function: catalytic activity (GO:0003824);; Molecular Function: nuclease activity (GO:0004518);; Molecular Function: endonuclease activity (GO:0004519);; Molecular Function: binding (GO:0005488);; Cellular Component: cellular_compon…	--	--	PPR repeat family	Pentatricopeptide repeat-containing protein At1g26460, mitochondrial OS=Arabidopsis thaliana OX=3702 GN=At1g26460 PE=1 SV=1
glyma.Wm82.gnm2.Glyma.01G058300	glyma.Wm82.gnm2.Glyma.01G058300	9.24974	206	2.95755	69	7.49944	166	17.8968	399	32.2878	712	25.2868	580	0.0054018891761919	-1.53287	down	Cellular Component: integral component of membrane (GO:0016021);;	K19891|2.0e-17|gmx:100776067|K19891 glucan endo-1,3-beta-glucosidase 1/2/3 [EC:3.2.1.39] | (RefSeq) glucan endo-1,3-beta-glucosidase 1 isoform X1	Starch and sucrose metabolism (ko00500)	X8 domain	PLASMODESMATA CALLOSE-BINDING PROTEIN 1 OS=Arabidopsis thaliana OX=3702 GN=PDCB1 PE=1 SV=1
glyma.Wm82.gnm2.Glyma.01G060300	glyma.Wm82.gnm2.Glyma.01G060300	0.274881	12	0.662063	29	0.377689	16	5.78789	244	2.31439	97	1.04106	46	0.0134030652790045	-2.27811	down	Cellular Component: nucleus (GO:0005634);; Biological Process: signal transduction (GO:0007165);; Biological Process: response to abscisic acid (GO:0009737);; Biological Process: negative regulation of transcription, DNA-templated (GO:0045892);;	--	--	Putative nuclear localisation signal	Ninja-family protein AFP2 OS=Arabidopsis thaliana OX=3702 GN=AFP2 PE=1 SV=1
glyma.Wm82.gnm2.Glyma.01G060700	glyma.Wm82.gnm2.Glyma.01G060700	40.8492	2970	54.4905	4121	35.3578	2552	20.7437	1508	23.7139	1708	21.6161	1621	0.00148791100031055	1.50004103056142	up	Molecular Function: RNA binding (GO:0003723);; Molecular Function: helicase activity (GO:0004386);; Molecular Function: ATP binding (GO:0005524);; Cellular Component: nucleolus (GO:0005730);; Biological Process: positive regulation of transcription by RNA polymerase I (GO:0045943);;	K12818|0.0e+00|gmx:100782527|K12818 ATP-dependent RNA helicase DHX8/PRP22 [EC:3.6.4.13] | (RefSeq) pre-mRNA-splicing factor ATP-dependent RNA helicase DEAH10 isoform X1	Spliceosome (ko03040)	Helicase associated domain (HA2)	Pre-mRNA-splicing factor ATP-dependent RNA helicase DEAH10 OS=Arabidopsis thaliana OX=3702 GN=RID1 PE=1 SV=1
glyma.Wm82.gnm2.Glyma.01G060800	glyma.Wm82.gnm2.Glyma.01G060800	6.01239	96	3.80186	64	2.13518	34	0.124067	2	0.683973	11	0.46064	8	0.00015455583371401	3.73492427331747	up	--	--	--	--	--
glyma.Wm82.gnm2.Glyma.01G061500	glyma.Wm82.gnm2.Glyma.01G061500	41.5446	3405	32.1767	2744	28.1119	2288	13.0173	1067	16.9698	1378	12.1664	1029	7.17371401249096e-05	1.76000205338873	up	Molecular Function: protein kinase activity (GO:0004672);; Molecular Function: ATP binding (GO:0005524);;	K04411|1.1e-86|cre:CHLREDRAFT_127161|K04411 serine/threonine kinase 4 | (RefSeq) MAPKKKK1; mitogen activated protein kinase kinase kinase kinase 1	--	Protein kinase domain	MAP3K epsilon protein kinase 1 OS=Arabidopsis thaliana OX=3702 GN=M3KE1 PE=1 SV=1
glyma.Wm82.gnm2.Glyma.01G061700	glyma.Wm82.gnm2.Glyma.01G061700	10.8124	1491	8.74267	1254	11.1687	1529	5.3385	736	5.43869	743	8.4352	1200	0.00620197826225601	1.11557621794199	up	Cellular Component: cytoplasm (GO:0005737);; Biological Process: receptor-mediated endocytosis (GO:0006898);; Molecular Function: clathrin binding (GO:0030276);; Cellular Component: vesicle (GO:0031982);; Cellular Component: intracellular membrane-bounded organelle (GO:0043231);; Biological Process: clathrin coat disassembly (GO:0072318);; Biological Process: clathrin-dependent endocytosis (GO:00…	--	--	--	Auxilin-like protein 1 OS=Arabidopsis thaliana OX=3702 GN=AUL1 PE=2 SV=2
glyma.Wm82.gnm2.Glyma.01G062100	glyma.Wm82.gnm2.Glyma.01G062100	0.384229	23	0.168829	11	0.992388	59	0.517427	31	1.4359	85	16.3716	998	0.00508880945884286	-3.27383	down	Cellular Component: cytoplasm (GO:0005737);; Biological Process: chloroplast organization (GO:0009658);; Biological Process: etioplast organization (GO:0009662);; Molecular Function: carbohydrate kinase activity (GO:0019200);; Cellular Component: chloroplast nucleoid (GO:0042644);; Biological Process: plastid transcription (GO:0042793);;	K00847|2.5e-43|aly:9301952|K00847 fructokinase [EC:2.7.1.4] | (RefSeq) probable fructokinase-7	Fructose and mannose metabolism (ko00051);; Starch and sucrose metabolism (ko00500);; Amino sugar and nucleotide sugar metabolism (ko00520)	pfkB family carbohydrate kinase	Fructokinase-like 2, chloroplastic OS=Arabidopsis thaliana OX=3702 GN=FLN2 PE=1 SV=2
glyma.Wm82.gnm2.Glyma.01G062200	glyma.Wm82.gnm2.Glyma.01G062200	0.38132299999999997	20	0.44372	21	1.15411	60	2.23759	113	2.3451510000000004	119	2.22672	120	0.0212580974494317	-1.46987	down	Molecular Function: 2-amino-4-hydroxy-6-hydroxymethyldihydropteridine diphosphokinase activity (GO:0003848);; Molecular Function: dihydropteroate synthase activity (GO:0004156);; Biological Process: tetrahydrofolate biosynthetic process (GO:0046654);;	K13941|3.8e-229|gmx:100808899|K13941 2-amino-4-hydroxy-6-hydroxymethyldihydropteridine diphosphokinase / dihydropteroate synthase [EC:2.7.6.3 2.5.1.15] | (RefSeq) folate synthesis bifunctional protein, mitochondrial	Folate biosynthesis (ko00790)	Pterin binding enzyme	Folate synthesis bifunctional protein, mitochondrial OS=Pisum sativum OX=3888 GN=MitHPPK/DHPS PE=1 SV=1
glyma.Wm82.gnm2.Glyma.01G063000	glyma.Wm82.gnm2.Glyma.01G063000	6.54528	249	4.80209	190	18.3067	691	115.314	4382	86.8607	3270	104.03	4076	6.66278817988664e-10	-3.07243	down	Molecular Function: transferase activity, transferring glycosyl groups (GO:0016757);; Molecular Function: UDP-arabinopyranose mutase activity (GO:0052691);; Biological Process: plant-type cell wall organization or biogenesis (GO:0071669);;	K13379|2.0e-224|gmx:100788017|K13379 reversibly glycosylated polypeptide / UDP-arabinopyranose mutase [EC:2.4.1.- 5.4.99.30] | (RefSeq) probable UDP-arabinopyranose mutase 1	Amino sugar and nucleotide sugar metabolism (ko00520)	Reversibly glycosylated polypeptide	Probable UDP-arabinopyranose mutase 1 OS=Pisum sativum OX=3888 GN=UPTG PE=1 SV=1
glyma.Wm82.gnm2.Glyma.01G063700	glyma.Wm82.gnm2.Glyma.01G063700	0.199877	10	0	0	0.33738	17	3.9278650000000006	199	1.99937	103	4.45891	234	9.33793228775638e-05	-4.03664	down	Molecular Function: DNA binding (GO:0003677);; Cellular Component: nucleus (GO:0005634);; Cellular Component: host cell nucleus (GO:0042025);; Molecular Function: metal ion binding (GO:0046872);;	K20641|1.0e-13|cvr:CHLNCDRAFT_59250|K20641 Rho GTPase-activating protein 20 | (RefSeq) hypothetical protein	--	SBP domain	Squamosa promoter-binding-like protein 6 OS=Arabidopsis thaliana OX=3702 GN=SPL6 PE=1 SV=2
glyma.Wm82.gnm2.Glyma.01G065800	glyma.Wm82.gnm2.Glyma.01G065800	6.42672	587	3.58957	342	7.47782	679	4.33621	397	3.11435	282	3.57534	337	0.011864110690665	1.05176267533579	up	Biological Process: defense response (GO:0006952);; Molecular Function: ADP binding (GO:0043531);;	K15078|2.4e-146|tcc:18614561|K15078 structure-specific endonuclease subunit SLX1 [EC:3.6.1.-] | (RefSeq) putative disease resistance protein RGA3	--	NB-ARC domain	Disease resistance protein RGA2 OS=Solanum bulbocastanum OX=147425 GN=RGA2 PE=1 SV=1
glyma.Wm82.gnm2.Glyma.01G067000	glyma.Wm82.gnm2.Glyma.01G067000	78.7107	5187	95.331	6536	33.8798	2217	24.9547	1645	36.7005	2396	19.0406	1294	0.00216178422241269	1.93831517701453	up	Molecular Function: 1-phosphatidylinositol 4-kinase activity (GO:0004430);;	K14544|8.3e-56|csl:COCSUDRAFT_65874|K14544 U3 small nucleolar RNA-associated protein 22 | (RefSeq) hypothetical protein	Ribosome biogenesis in eukaryotes (ko03008)	Phosphatidylinositol 3- and 4-kinase	Phosphatidylinositol 4-kinase gamma 7 OS=Arabidopsis thaliana OX=3702 GN=PI4KG7 PE=1 SV=2
glyma.Wm82.gnm2.Glyma.01G067600	glyma.Wm82.gnm2.Glyma.01G067600	0.676828	38	0.394418	23	1.92189	106	6.4339	356	8.00206	439	4.40146	251	0.000172654781616674	-2.35226	down	Molecular Function: carbohydrate:proton symporter activity (GO:0005351);; Cellular Component: integral component of plasma membrane (GO:0005887);; Biological Process: glucose import (GO:0046323);;	K08139|1.7e-275|pvu:PHAVU_003G036800g|K08139 MFS transporter, SP family, sugar:H+ symporter | (RefSeq) hypothetical protein	--	Sugar (and other) transporter	Sugar carrier protein C OS=Ricinus communis OX=3988 GN=STC PE=2 SV=1
glyma.Wm82.gnm2.Glyma.01G067900	glyma.Wm82.gnm2.Glyma.01G067900	1.27905	46	1.05701	40	4.17163	149	14.0671	505	13.394	476	10.5609	391	8.06439267830944e-05	-2.2462	down	Cellular Component: ubiquitin ligase complex (GO:0000151);; Biological Process: transcription-dependent tethering of RNA polymerase II gene DNA at nuclear periphery (GO:0000972);; Molecular Function: molecular_function (GO:0003674);; Molecular Function: nucleic acid binding (GO:0003676);; Molecular Function: RNA binding (GO:0003723);; Molecular Function: binding (GO:0005488);; Molecular Function:…	K14298|1.6e-186|gmx:100780721|K14298 mRNA export factor | (RefSeq) uncharacterized protein LOC100780721	RNA transport (ko03013)	WD domain, G-beta repeat	Protein RAE1 OS=Arabidopsis thaliana OX=3702 GN=RAE1 PE=1 SV=2
glyma.Wm82.gnm2.Glyma.01G068800	glyma.Wm82.gnm2.Glyma.01G068800	2.753	165	1.12843	80	3.66716	254	3.91148	271	7.04725	489	13.0437	922	0.025373009061493	-1.39356	down	Cellular Component: integral component of membrane (GO:0016021);;	--	--	--	WPP domain-interacting tail-anchored protein 2 OS=Arabidopsis thaliana OX=3702 GN=WIT2 PE=1 SV=1
glyma.Wm82.gnm2.Glyma.01G069500	glyma.Wm82.gnm2.Glyma.01G069500	3.2732289999999997	198	2.23753	135	8.104199999999999	487	9.086103999999999	547	12.2241	725	36.404059000000004	2254	0.0100450006221407	-1.77923	down	Molecular Function: ATP binding (GO:0005524);; Biological Process: protein refolding (GO:0042026);;	K04077|0.0e+00|gmx:100796464|K04077 chaperonin GroEL | (RefSeq) ruBisCO large subunit-binding protein subunit beta, chloroplastic isoform X1	RNA degradation (ko03018)	TCP-1/cpn60 chaperonin family	Chaperonin 60 subunit beta 4, chloroplastic OS=Arabidopsis thaliana OX=3702 GN=CPN60B4 PE=1 SV=1
glyma.Wm82.gnm2.Glyma.01G070200	glyma.Wm82.gnm2.Glyma.01G070200	2.80283	164	1.89591	116	1.66062	97	1.17893	69	0.665579	39	0.57412	35	0.00460462133027953	1.86591738132195	up	Molecular Function: peroxidase activity (GO:0004601);; Biological Process: response to oxidative stress (GO:0006979);; Molecular Function: heme binding (GO:0020037);; Biological Process: hydrogen peroxide catabolic process (GO:0042744);; Molecular Function: metal ion binding (GO:0046872);;	K00430|1.1e-256|vra:106755305|K00430 peroxidase [EC:1.11.1.7] | (RefSeq) peroxidase 11 isoform X2	Phenylpropanoid biosynthesis (ko00940)	Peroxidase	Peroxidase 11 OS=Arabidopsis thaliana OX=3702 GN=PER11 PE=1 SV=1
glyma.Wm82.gnm2.Glyma.01G070300	glyma.Wm82.gnm2.Glyma.01G070300	75.9969	5204	49.004780000000004	3492	41.1574	2799	11.1427	764	4.03259	274	13.460753999999998	953	1.43243106870945e-06	3.00872652253826	up	Molecular Function: uridine kinase activity (GO:0004849);; Molecular Function: ATP binding (GO:0005524);; Cellular Component: integral component of membrane (GO:0016021);;	K00876|0.0e+00|gmx:100797542|K00876 uridine kinase [EC:2.7.1.48] | (RefSeq) uridine-cytidine kinase C	Pyrimidine metabolism (ko00240)	Phosphoribulokinase / Uridine kinase family	Inorganic pyrophosphatase TTM2 OS=Arabidopsis thaliana OX=3702 GN=TTM2 PE=1 SV=1
glyma.Wm82.gnm2.Glyma.01G070400	glyma.Wm82.gnm2.Glyma.01G070400	0.280132	10	0.602304	21	0.443404	15	3.51552	116	2.29522	75	6.44497	219	0.00063258873351953	-2.6765	down	Molecular Function: folic acid binding (GO:0005542);; Molecular Function: transferase activity (GO:0016740);;	--	--	Formiminotransferase domain, N-terminal subdomain	--
glyma.Wm82.gnm2.Glyma.01G070700	glyma.Wm82.gnm2.Glyma.01G070700	44.2303	1827	24.6472	1059	25.6429	1052	14.9746	619	18.7347	767	14.5861	621	0.00216241084488574	1.44086779001661	up	Molecular Function: oxidoreductase activity (GO:0016491);; Molecular Function: thiamine pyrophosphate binding (GO:0030976);;	K01652|6.1e-97|gmx:100812402|K01652 acetolactate synthase I/II/III large subunit [EC:2.2.1.6] | (RefSeq) AHAS3; acetohydroxy acid synthetase	Valine, leucine and isoleucine biosynthesis (ko00290);; Butanoate metabolism (ko00650);; C5-Branched dibasic acid metabolism (ko00660);; Pantothenate and CoA biosynthesis (ko00770);; 2-Oxocarboxylic acid metabolism (ko01210);; Biosynthesis of amino acids (ko01230)	Thiamine pyrophosphate enzyme, C-terminal TPP binding domain	Acetolactate synthase 1, chloroplastic OS=Nicotiana tabacum OX=4097 GN=ALS SURA PE=1 SV=1
glyma.Wm82.gnm2.Glyma.01G071700	glyma.Wm82.gnm2.Glyma.01G071700	0.537593	35	0.07715	6	1.01142	65	1.81911	117	9.35395	594	1.34668	89	0.00846687118731405	-2.61995	down	Molecular Function: protein serine/threonine kinase activity (GO:0004674);; Molecular Function: ATP binding (GO:0005524);; Cellular Component: integral component of membrane (GO:0016021);;	K13418|2.2e-162|ppp:112278174|K13418 somatic embryogenesis receptor kinase 1 [EC:2.7.10.1 2.7.11.1] | (RefSeq) LRR receptor kinase BAK1-like	--	Protein kinase domain	Protein NSP-INTERACTING KINASE 1 OS=Arabidopsis thaliana OX=3702 GN=NIK1 PE=1 SV=1
glyma.Wm82.gnm2.Glyma.01G072900	glyma.Wm82.gnm2.Glyma.01G072900	30.2563	614	24.7671	523	11.3824	230	6.23496	127	7.57493	153	3.25711	69	0.000186584587181246	2.49576910351701	up	Molecular Function: molecular_function (GO:0003674);; Molecular Function: catalytic activity (GO:0003824);; Molecular Function: protein kinase activity (GO:0004672);; Molecular Function: protein serine/threonine kinase activity (GO:0004674);; Cellular Component: cellular_component (GO:0005575);; Cellular Component: intracellular (GO:0005622);; Cellular Component: obsolete cell (GO:0005623);; Biol…	--	--	--	Probable serine/threonine protein kinase IRE3 OS=Arabidopsis thaliana OX=3702 GN=IRE3 PE=2 SV=1
glyma.Wm82.gnm2.Glyma.01G073000	glyma.Wm82.gnm2.Glyma.01G073000	256.682	3674	220.341	3281	84.2797	1198	43.8045	627	88.894	1261	56.7298	838	0.00096943558135525	2.12899650913268	up	Cellular Component: integral component of membrane (GO:0016021);;	K18204|9.3e-13|gmx:100811898|K18204 D-2-hydroxyglutarate dehydrogenase [EC:1.1.99.39] | (RefSeq) D-2-hydroxyglutarate dehydrogenase, mitochondrial	--	--	D-2-hydroxyglutarate dehydrogenase, mitochondrial OS=Arabidopsis thaliana OX=3702 GN=D2HGDH PE=1 SV=3
glyma.Wm82.gnm2.Glyma.01G073100	glyma.Wm82.gnm2.Glyma.01G073100	141.156	3023	156.785	3494	31.1289	662	27.3617	586	61.2651	1300	21.6994	480	0.00548552403195849	2.18609544277735	up	Cellular Component: nucleus (GO:0005634);; Biological Process: regulation of transcription, DNA-templated (GO:0006355);; Molecular Function: zinc ion binding (GO:0008270);; Biological Process: cell differentiation (GO:0030154);; Molecular Function: sequence-specific DNA binding (GO:0043565);;	K21630|8.5e-18|cmax:111478040|K21630 GATA-type zinc finger protein 1 | (RefSeq) GATA transcription factor 6-like	--	GATA zinc finger	GATA transcription factor 2 OS=Arabidopsis thaliana OX=3702 GN=GATA2 PE=2 SV=1
glyma.Wm82.gnm2.Glyma.01G073400	glyma.Wm82.gnm2.Glyma.01G073400	22.1777	1869	16.5047	1525	8.66218	727	4.98714	444	2.13197	180	4.399309000000001	384	8.34766829059004e-05	2.54606439123025	up	Molecular Function: ATP binding (GO:0005524);;	K20092|0.0e+00|gmx:100797182|K20092 chromodomain-helicase-DNA-binding protein 1-like [EC:3.6.4.12] | (RefSeq) probable helicase CHR10	--	SNF2 family N-terminal domain	Probable helicase CHR10 OS=Arabidopsis thaliana OX=3702 GN=CHR10 PE=3 SV=1
glyma.Wm82.gnm2.Glyma.01G074000	glyma.Wm82.gnm2.Glyma.01G074000	56.656760000000006	5123	51.735696000000004	4868	31.3526	2813	18.345074999999998	1654	20.1251	1801	17.944952999999998	1631	0.000221596581898036	1.84186794062958	up	Molecular Function: ubiquitin-protein transferase activity (GO:0004842);; Cellular Component: nucleus (GO:0005634);; Biological Process: histone monoubiquitination (GO:0010390);; Molecular Function: ligase activity (GO:0016874);; Molecular Function: metal ion binding (GO:0046872);;	K10696|0.0e+00|gmx:100790337|K10696 E3 ubiquitin-protein ligase BRE1 [EC:2.3.2.27] | (RefSeq) E3 ubiquitin-protein ligase BRE1-like 1	--	Zinc finger, C3HC4 type (RING finger)	E3 ubiquitin-protein ligase BRE1-like 1 OS=Arabidopsis thaliana OX=3702 GN=HUB1 PE=1 SV=1
glyma.Wm82.gnm2.Glyma.01G075100	glyma.Wm82.gnm2.Glyma.01G075100	48.7777	668	31.5421	450	32.0703	437	10.0731	138	15.2262	207	11.0554	157	1.374660537978e-05	2.10109395004576	up	Molecular Function: translation elongation factor activity (GO:0003746);; Molecular Function: GTPase activity (GO:0003924);; Molecular Function: GTP binding (GO:0005525);; Cellular Component: mitochondrion (GO:0005739);; Biological Process: mitochondrial translational elongation (GO:0070125);;	K02355|5.0e-72|gmx:100796646|K02355 elongation factor G | (RefSeq) elongation factor G-2, mitochondrial isoform X1	--	Elongation factor Tu GTP binding domain	Elongation factor G-2, mitochondrial OS=Arabidopsis thaliana OX=3702 GN=MEFG2 PE=1 SV=1
glyma.Wm82.gnm2.Glyma.01G075300	glyma.Wm82.gnm2.Glyma.01G075300	54.3748	1098	35.74	751	41.5876	834	13.4367	272	17.3904	348	18.4558	385	1.07144099914676e-05	1.87350672277532	up	Molecular Function: translation elongation factor activity (GO:0003746);; Molecular Function: GTPase activity (GO:0003924);; Molecular Function: GTP binding (GO:0005525);; Cellular Component: mitochondrion (GO:0005739);; Biological Process: mitochondrial translational elongation (GO:0070125);;	K02355|3.1e-86|gmx:100796646|K02355 elongation factor G | (RefSeq) elongation factor G-2, mitochondrial isoform X1	--	Elongation factor Tu GTP binding domain	Elongation factor G-1, mitochondrial OS=Arabidopsis thaliana OX=3702 GN=MEFG1 PE=1 SV=1
glyma.Wm82.gnm2.Glyma.01G075400	glyma.Wm82.gnm2.Glyma.01G075400	81.0679	3673	56.4838	2663	61.1245	2750	23.474	1064	29.7635	1336	26.878	1256	9.27564788002721e-06	1.77517722536037	up	Molecular Function: translation elongation factor activity (GO:0003746);; Molecular Function: GTPase activity (GO:0003924);; Molecular Function: GTP binding (GO:0005525);; Cellular Component: mitochondrion (GO:0005739);; Biological Process: mitochondrial translational elongation (GO:0070125);;	K02355|2.5e-253|gmx:100796646|K02355 elongation factor G | (RefSeq) elongation factor G-2, mitochondrial isoform X1	--	Elongation factor G, domain IV	Elongation factor G-1, mitochondrial OS=Arabidopsis thaliana OX=3702 GN=MEFG1 PE=1 SV=1
glyma.Wm82.gnm2.Glyma.01G077100	glyma.Wm82.gnm2.Glyma.01G077100	0.340474	7	0.084994	2	0.244722	5	3.12779	60	5.05811	96	2.05877	41	0.000355725058926308	-3.40552	down	Cellular Component: plasma membrane (GO:0005886);; Cellular Component: integral component of membrane (GO:0016021);;	K20855|6.1e-52|dzi:111275668|K20855 beta-1,3-galactosyltransferase 1/2/3/4/5/7/8 [EC:2.4.1.-] | (RefSeq) probable beta-1,3-galactosyltransferase 4 isoform X1	--	Domain of unknown function (DUF588)	CASP-like protein 2D1 OS=Glycine max OX=3847 PE=2 SV=1
glyma.Wm82.gnm2.Glyma.01G077200	glyma.Wm82.gnm2.Glyma.01G077200	49.9569	8649	89.591	16304	34.2891	5961	32.4289	5617	36.9429	6362	24.305913999999998	4365	0.0150647679411306	1.46991584074639	up	Molecular Function: single-stranded DNA binding (GO:0003697);; Cellular Component: nucleus (GO:0005634);; Biological Process: nucleotide-excision repair (GO:0006289);; Molecular Function: crossover junction endodeoxyribonuclease activity (GO:0008821);; Molecular Function: 5'-flap endonuclease activity (GO:0017108);; Molecular Function: flap endonuclease activity (GO:0048256);;	K10846|0.0e+00|gmx:100820295|K10846 DNA excision repair protein ERCC-5 | (RefSeq) DNA repair protein UVH3 isoform X1	Nucleotide excision repair (ko03420)	XPG N-terminal domain	DNA repair protein UVH3 OS=Arabidopsis thaliana OX=3702 GN=UVH3 PE=2 SV=1
glyma.Wm82.gnm2.Glyma.01G077600	glyma.Wm82.gnm2.Glyma.01G077600	51.4541	2888	34.1698	1995	48.6885	2713	24.6377	1383	16.5226	919	22.752	1317	0.000169235774142706	1.49658743036663	up	Molecular Function: serine-type endopeptidase activity (GO:0004252);; Biological Process: proteolysis (GO:0006508);;	K12862|3.2e-64|aly:9311097|K12862 pleiotropic regulator 1 | (RefSeq) uncharacterized protein LOC9311097	Spliceosome (ko03040)	PDZ domain	Protease Do-like 9 OS=Arabidopsis thaliana OX=3702 GN=DEGP9 PE=1 SV=1
glyma.Wm82.gnm2.Glyma.01G080400	glyma.Wm82.gnm2.Glyma.01G080400	0.741971	16	0.79151	18	3.34938	71	6.97425	148	4.84916	102	8.39983	183	0.0171118726592472	-1.75733	down	Molecular Function: molecular_function (GO:0003674);; Molecular Function: catalytic activity (GO:0003824);; Molecular Function: fatty acid synthase activity (GO:0004312);; Cellular Component: cellular_component (GO:0005575);; Cellular Component: intracellular (GO:0005622);; Cellular Component: obsolete cell (GO:0005623);; Cellular Component: cytoplasm (GO:0005737);; Cellular Component: chloroplas…	--	--	Thioesterase superfamily	Acyl-acyl carrier protein thioesterase ATL3, chloroplastic OS=Arabidopsis thaliana OX=3702 GN=ALT3 PE=2 SV=1
glyma.Wm82.gnm2.Glyma.01G080600	glyma.Wm82.gnm2.Glyma.01G080600	3.73057	152	2.81987	120	5.71773	231	27.526	1120	21.1716	853	26.3518	1106	6.76266459418974e-09	-2.2301	down	Molecular Function: acylglycerol lipase activity (GO:0047372);;	K01054|8.3e-232|gmx:100807463|K01054 acylglycerol lipase [EC:3.1.1.23] | (RefSeq) caffeoylshikimate esterase isoform X1	Glycerolipid metabolism (ko00561)	Serine aminopeptidase, S33	Caffeoylshikimate esterase OS=Arabidopsis thaliana OX=3702 GN=CSE PE=1 SV=1
glyma.Wm82.gnm2.Glyma.01G081300	glyma.Wm82.gnm2.Glyma.01G081300	0.160313	16	0.016749	2	4.76283	453	20.0865	1922	50.9621	4829	37.8846	3737	0.000491058988678948	-4.36246	down	Molecular Function: carbohydrate binding (GO:0030246);; Molecular Function: maltose alpha-glucosidase activity (GO:0032450);;	K15925|0.0e+00|gmx:100808526|K15925 alpha-D-xyloside xylohydrolase [EC:3.2.1.177] | (RefSeq) alpha-xylosidase 1	--	Glycosyl hydrolases family 31	Alpha-xylosidase 1 OS=Arabidopsis thaliana OX=3702 GN=XYL1 PE=1 SV=1
glyma.Wm82.gnm2.Glyma.01G081600	glyma.Wm82.gnm2.Glyma.01G081600	2.82173	168	2.40902	149	11.598	685	37.0854	2204	58.6854	3454	14.7207	902	0.000522474042047496	-2.44062	down	Cellular Component: integral component of membrane (GO:0016021);; Molecular Function: transmembrane transporter activity (GO:0022857);;	K14638|0.0e+00|gmx:100809610|K14638 solute carrier family 15 (peptide/histidine transporter), member 3/4 | (RefSeq) protein NRT1/ PTR FAMILY 3.1	--	POT family	Protein NRT1/ PTR FAMILY 3.1 OS=Arabidopsis thaliana OX=3702 GN=NPF3.1 PE=2 SV=1
glyma.Wm82.gnm2.Glyma.01G082200	glyma.Wm82.gnm2.Glyma.01G082200	114.023	6322	103.87345099999999	5981	133.347	7325	74.78	4122	84.6334	4604	62.457	3567	0.00101152065403254	1.10931352425796	up	Molecular Function: 3-dehydroquinate dehydratase activity (GO:0003855);; Molecular Function: shikimate 3-dehydrogenase (NADP+) activity (GO:0004764);; Biological Process: chorismate biosynthetic process (GO:0009423);; Biological Process: shikimate metabolic process (GO:0019632);;	K13832|4.8e-302|gmx:100811217|K13832 3-dehydroquinate dehydratase / shikimate dehydrogenase [EC:4.2.1.10 1.1.1.25] | (RefSeq) bifunctional 3-dehydroquinate dehydratase/shikimate dehydrogenase, chloroplastic isoform X2	Phenylalanine, tyrosine and tryptophan biosynthesis (ko00400);; Biosynthesis of amino acids (ko01230)	Type I 3-dehydroquinase	Bifunctional 3-dehydroquinate dehydratase/shikimate dehydrogenase, chloroplastic OS=Arabidopsis thaliana OX=3702 GN=EMB3004 PE=1 SV=1
glyma.Wm82.gnm2.Glyma.01G082400	glyma.Wm82.gnm2.Glyma.01G082400	132.552	9208	160.107	11573	92.2993	6366	78.2757	5350	45.2541	3111	79.2669	5679	0.00728706218835384	1.45143849687377	up	Molecular Function: chromatin binding (GO:0003682);;	--	--	Agenet domain	--
glyma.Wm82.gnm2.Glyma.01G082700	glyma.Wm82.gnm2.Glyma.01G082700	12.3647	1094	8.69788	801	8.35102	734	6.44029	570	5.37415	471	6.76363	617	0.0117006573141303	1.13407266194915	up	Molecular Function: protein kinase activity (GO:0004672);; Molecular Function: ATP binding (GO:0005524);; Cellular Component: nucleus (GO:0005634);; Biological Process: protein phosphorylation (GO:0006468);;	K08827|0.0e+00|gmx:100814081|K08827 serine/threonine-protein kinase PRP4 [EC:2.7.11.1] | (RefSeq) serine/threonine-protein kinase PRP4 homolog isoform X1	--	Protein kinase domain	Dual specificity protein kinase YAK1 homolog OS=Arabidopsis thaliana OX=3702 GN=YAK1 PE=1 SV=1
glyma.Wm82.gnm2.Glyma.01G083100	glyma.Wm82.gnm2.Glyma.01G083100	10.2816	242	15.2177	372	2.00757	47	3.45668	82	0.57965	14	2.21687	54	0.00602933693021825	2.72421184339411	up	Biological Process: reciprocal meiotic recombination (GO:0007131);;	K06695|7.9e-118|gmx:100813353|K06695 26S proteasome regulatory subunit, ATPase 3, interacting protein | (RefSeq) homologous-pairing protein 2 homolog	--	TBPIP/Hop2 winged helix domain	Homologous-pairing protein 2 homolog OS=Arabidopsis thaliana OX=3702 GN=HOP2 PE=1 SV=1
glyma.Wm82.gnm2.Glyma.01G083700	glyma.Wm82.gnm2.Glyma.01G083700	0.671561	39	0.502864	30	1.34902	77	4.2557	244	6.58163	373	1.52323	90	0.00668389584516293	-1.92374	down	Cellular Component: plant-type vacuole membrane (GO:0009705);; Biological Process: malate transport (GO:0015743);; Cellular Component: integral component of membrane (GO:0016021);;	K03695|1.9e-24|egr:104416563|K03695 ATP-dependent Clp protease ATP-binding subunit ClpB | (RefSeq) chaperone protein ClpB1-like	--	Aluminium activated malate transporter	Aluminum-activated malate transporter 4 OS=Arabidopsis thaliana OX=3702 GN=ALMT4 PE=3 SV=1
glyma.Wm82.gnm2.Glyma.01G084500	glyma.Wm82.gnm2.Glyma.01G084500	1.6765299999999999	82	0.853779	43	2.9690119999999998	142	7.169957999999999	342	21.4233	1003	8.20798	403	0.000185567167912382	-2.36089	down	Cellular Component: membrane (GO:0016020);; Cellular Component: integral component of membrane (GO:0016021);; Molecular Function: transmembrane transporter activity (GO:0022857);; Biological Process: transmembrane transport (GO:0055085);;	--	--	Plasma-membrane choline transporter	--
glyma.Wm82.gnm2.Glyma.01G084600	glyma.Wm82.gnm2.Glyma.01G084600	0.200266	11	0	0	0.352423	18	3.20487	161	4.75115	236	6.65587	343	7.88469703350878e-06	-4.38326	down	Molecular Function: aspartic-type endopeptidase activity (GO:0004190);; Biological Process: proteolysis (GO:0006508);; Biological Process: protein catabolic process (GO:0030163);;	K22683|7.2e-278|gmx:100781446|K22683 aspartyl protease family protein [EC:3.4.23.-] | (RefSeq) protein ASPARTIC PROTEASE IN GUARD CELL 1	--	Xylanase inhibitor N-terminal	Protein ASPARTIC PROTEASE IN GUARD CELL 1 OS=Arabidopsis thaliana OX=3702 GN=ASPG1 PE=1 SV=1
glyma.Wm82.gnm2.Glyma.01G085800	glyma.Wm82.gnm2.Glyma.01G085800	0	0	0.040744	2	0.163823	8	8.86918	418	9.36653	437	8.52873	414	6.38821106985721e-16	-6.67137	down	Molecular Function: UDP-glycosyltransferase activity (GO:0008194);; Cellular Component: intracellular membrane-bounded organelle (GO:0043231);;	K13691|4.9e-58|fve:101311072|K13691 pathogen-inducible salicylic acid glucosyltransferase [EC:2.4.1.-] | (RefSeq) UDP-glycosyltransferase 74F2-like	--	UDP-glucoronosyl and UDP-glucosyl transferase	UDP-glycosyltransferase 83A1 OS=Arabidopsis thaliana OX=3702 GN=UGT83A1 PE=2 SV=1
glyma.Wm82.gnm2.Glyma.01G086200	glyma.Wm82.gnm2.Glyma.01G086200	1.31238	152	1.08878	131	0.826296	95	0.380927	44	0.489422	56	0.499008	60	0.00372149106241564	1.73236290183575	up	Biological Process: regulation of alternative mRNA splicing, via spliceosome (GO:0000381);; Molecular Function: RNA binding (GO:0003723);; Cellular Component: nucleus (GO:0005634);; Cellular Component: cytoplasm (GO:0005737);; Cellular Component: nuclear speck (GO:0016607);; Biological Process: mRNA cis splicing, via spliceosome (GO:0045292);;	K12891|5.1e-77|gmx:102669651|K12891 splicing factor, arginine/serine-rich 2 | (RefSeq) uncharacterized protein LOC102669651	Spliceosome (ko03040)	RNA recognition motif. (a.k.a. RRM, RBD, or RNP domain)	Mediator of RNA polymerase II transcription subunit 25 OS=Solanum lycopersicum OX=4081 GN=MED25 PE=1 SV=1
glyma.Wm82.gnm2.Glyma.01G086900	glyma.Wm82.gnm2.Glyma.01G086900	1.92462	51	1.12932	31	3.66514	96	24.8522	656	8.8692	232	14.7544	401	5.33164555301867e-05	-2.52866	down	Biological Process: jasmonic acid biosynthetic process (GO:0009695);; Molecular Function: allene-oxide cyclase activity (GO:0046423);;	K10525|8.3e-132|gmx:100775373|K10525 allene oxide cyclase [EC:5.3.99.6] | (RefSeq) AOC1; allene oxide cyclase 4, chloroplastic-like	alpha-Linolenic acid metabolism (ko00592)	Allene oxide cyclase	Allene oxide cyclase, chloroplastic OS=Oryza sativa subsp. indica OX=39946 GN=AOC PE=2 SV=1
glyma.Wm82.gnm2.Glyma.01G087400	glyma.Wm82.gnm2.Glyma.01G087400	7.77967	222	2.90259	87	4.63738	132	2.23466	64	2.38226	68	2.25545	67	0.00805284040976048	1.58640762586885	up	--	K10293|1.9e-81|gmx:100778313|K10293 F-box protein 7 | (RefSeq) F-box protein SKIP22	--	--	--
glyma.Wm82.gnm2.Glyma.01G087700	glyma.Wm82.gnm2.Glyma.01G087700	0.423863	29	0.710872	49	3.83983	253	8.77937	582	12.6442	830	12.8082	875	0.000616805405348956	-2.54538	down	Cellular Component: membrane (GO:0016020);; Cellular Component: integral component of membrane (GO:0016021);;	K10406|9.4e-07|peq:110038740|K10406 kinesin family member C2/C3 | (RefSeq) kinesin-like protein KIN-14R	--	Malectin-like domain	Nodulation receptor kinase OS=Medicago truncatula OX=3880 GN=NORK PE=1 SV=2
glyma.Wm82.gnm2.Glyma.01G087900	glyma.Wm82.gnm2.Glyma.01G087900	0.758124	44	0.625092	39	2.4886850000000003	148	1.88169	112	4.26191	249	7.40029	453	0.0420097930068788	-1.50652	down	Molecular Function: protein kinase activity (GO:0004672);; Molecular Function: ATP binding (GO:0005524);;	K07760|1.0e-12|bvg:104883238|K07760 cyclin-dependent kinase [EC:2.7.11.22] | (RefSeq) cell division control protein 2 homolog C	--	Protein kinase domain	Serine/threonine-protein kinase STN7, chloroplastic OS=Arabidopsis thaliana OX=3702 GN=STN7 PE=1 SV=1
glyma.Wm82.gnm2.Glyma.01G089100	glyma.Wm82.gnm2.Glyma.01G089100	186.561	5646	178.694	5611	93.28628599999999	2760	41.904042000000004	1222	52.47843400000001	1535	33.6203	1022	1.08538200406543e-05	2.41401719167434	up	Cellular Component: U2-type spliceosomal complex (GO:0005684);; Biological Process: RNA splicing (GO:0008380);; Cellular Component: post-mRNA release spliceosomal complex (GO:0071014);;	K13115|2.7e-169|gmx:100781265|K13115 coiled-coil domain-containing protein 130 | (RefSeq) coiled-coil domain-containing protein 130	--	Family of unknown function (DUF572)	--
glyma.Wm82.gnm2.Glyma.01G089500	glyma.Wm82.gnm2.Glyma.01G089500	3.67821	202	2.4649	143	8.22392	451	14.577331999999998	782	16.7706	919	9.82064	559	0.017531383203229	-1.17802	down	Cellular Component: integral component of membrane (GO:0016021);;	--	--	S-layer homology domain	--
glyma.Wm82.gnm2.Glyma.01G089600	glyma.Wm82.gnm2.Glyma.01G089600	9.60134	83	6.66043	60	6.99581	60	1.28016	11	1.84429	16	0.983554	9	6.39632147688309e-05	2.95759653020711	up	--	--	--	--	--
glyma.Wm82.gnm2.Glyma.01G092200	glyma.Wm82.gnm2.Glyma.01G092200	4.10314	111	1.53129	43	1.52079	41	0.768337	21	0.371212	10	1.11787	32	0.0173699237525192	2.10557773803167	up	--	--	--	--	--
glyma.Wm82.gnm2.Glyma.01G092900	glyma.Wm82.gnm2.Glyma.01G092900	3.38025	409	11.2494	1440	9.07099	1102	5.886577000000001	722	2.66385	321	3.11859	387	0.0231580035707354	1.50839775223733	up	Molecular Function: magnesium ion binding (GO:0000287);; Molecular Function: ATP binding (GO:0005524);; Cellular Component: plasma membrane (GO:0005886);; Cellular Component: integral component of membrane (GO:0016021);; Biological Process: phospholipid translocation (GO:0045332);; Molecular Function: ATPase-coupled intramembrane lipid transporter activity (GO:0140326);;	K01530|0.0e+00|gmx:100811892|K01530 phospholipid-translocating ATPase [EC:7.6.2.1] | (RefSeq) putative phospholipid-transporting ATPase 9	--	Phospholipid-translocating P-type ATPase C-terminal	Putative phospholipid-transporting ATPase 9 OS=Arabidopsis thaliana OX=3702 GN=ALA9 PE=3 SV=1
glyma.Wm82.gnm2.Glyma.01G093000	glyma.Wm82.gnm2.Glyma.01G093000	26.095045000000002	969	16.8323	651	22.0043	813	16.164	599	11.8044	435	14.991378999999998	581	0.013323168286452	1.02888032843322	up	Molecular Function: RNA binding (GO:0003723);;	--	--	CRS1 / YhbY (CRM) domain	CRS2-associated factor 2, mitochondrial OS=Oryza sativa subsp. japonica OX=39947 GN=Os08g0188000 PE=2 SV=2
glyma.Wm82.gnm2.Glyma.01G094800	glyma.Wm82.gnm2.Glyma.01G094800	5.38986	252	5.657158000000001	275	5.00321	231	3.68384	173	4.26025	199	2.07307	100	0.0319616370931085	1.15392530690345	up	Cellular Component: integral component of membrane (GO:0016021);;	--	--	MORN repeat	--
glyma.Wm82.gnm2.Glyma.01G096000	glyma.Wm82.gnm2.Glyma.01G096000	236.412	5137	263.421	5954	104.63326599999999	2258	37.6599	819	26.15	564	30.7698	690	7.09764781719642e-08	3.2242546035657	up	--	--	--	PLATZ transcription factor	--
glyma.Wm82.gnm2.Glyma.01G096600	glyma.Wm82.gnm2.Glyma.01G096600	1.35737	90	0.583183	40	0.804219	53	2.52176	166	4.69186	306	28.1957	1910	0.000451488668333104	-3.23727	down	Molecular Function: protein dimerization activity (GO:0046983);;	K13422|0.0e+00|gmx:100790854|K13422 transcription factor MYC2 | (RefSeq) transcription factor MYC2	MAPK signaling pathway - plant (ko04016);; Plant hormone signal transduction (ko04075)	bHLH-MYC and R2R3-MYB transcription factors N-terminal	Transcription factor MYC2 OS=Solanum lycopersicum OX=4081 GN=MYC2 PE=1 SV=1
glyma.Wm82.gnm2.Glyma.01G097100	glyma.Wm82.gnm2.Glyma.01G097100	0.222723	7	1.12345	36	4.62089	143	9.807504999999999	303	13.221597000000001	404	16.6182	528	0.00521906882159862	-2.47668	down	Cellular Component: integral component of membrane (GO:0016021);;	K15109|3.0e-165|gmx:100791908|K15109 solute carrier family 25 (mitochondrial carnitine/acylcarnitine transporter), member 20/29 | (RefSeq) uncharacterized protein LOC100791908	--	Mitochondrial carrier protein	Mitochondrial carnitine/acylcarnitine carrier-like protein OS=Arabidopsis thaliana OX=3702 GN=BOU PE=1 SV=1
glyma.Wm82.gnm2.Glyma.01G097500	glyma.Wm82.gnm2.Glyma.01G097500	24.913	780	23.1327	754	20.6316	642	14.4939	454	13.0562	405	11.2338	363	0.00278818952576368	1.30286255546694	up	Biological Process: tRNA dihydrouridine synthesis (GO:0002943);; Cellular Component: cytoplasm (GO:0005737);; Molecular Function: tRNA dihydrouridine synthase activity (GO:0017150);; Molecular Function: flavin adenine dinucleotide binding (GO:0050660);;	K05543|3.7e-171|gmx:100791745|K05543 tRNA-dihydrouridine synthase 2 [EC:1.3.1.91] | (RefSeq) tRNA-dihydrouridine(20) synthase [NAD(P)+]-like isoform X1	--	Dihydrouridine synthase (Dus)	--
glyma.Wm82.gnm2.Glyma.01G097900	glyma.Wm82.gnm2.Glyma.01G097900	0	0	0	0	0.139468	10	0.593216	40	11.2129	743	1.22941	85	4.36382097170858e-05	-6.27119	down	Biological Process: karyogamy (GO:0000741);; Molecular Function: molecular_function (GO:0003674);; Molecular Function: catalytic activity (GO:0003824);; Molecular Function: ubiquitin-protein transferase activity (GO:0004842);; Cellular Component: cellular_component (GO:0005575);; Cellular Component: obsolete cell (GO:0005623);; Cellular Component: plasma membrane (GO:0005886);; Cellular Component…	--	--	von Willebrand factor type A domain	E3 ubiquitin-protein ligase WAVH1 OS=Arabidopsis thaliana OX=3702 GN=WAVH1 PE=1 SV=1
glyma.Wm82.gnm2.Glyma.01G098000	glyma.Wm82.gnm2.Glyma.01G098000	16.0425	524	16.0654	546	23.6038	765	99.2082	3239	132.664	4290	79.7234	2684	4.96998157425109e-08	-2.05968	down	Cellular Component: nucleus (GO:0005634);; Biological Process: regulation of transcription, DNA-templated (GO:0006355);; Biological Process: auxin-activated signaling pathway (GO:0009734);;	K14484|9.8e-175|gmx:100500373|K14484 auxin-responsive protein IAA | (RefSeq) AUX/IAA superfamily protein	Plant hormone signal transduction (ko04075)	AUX/IAA family	Auxin-responsive protein IAA9 OS=Arabidopsis thaliana OX=3702 GN=IAA9 PE=1 SV=1
glyma.Wm82.gnm2.Glyma.01G098400	glyma.Wm82.gnm2.Glyma.01G098400	0.603107	26	0.225507	10	1.36584	57	4.308705000000001	180	9.207979000000002	386	5.96733	261	3.73799640758659e-05	-2.8434	down	Molecular Function: protein serine/threonine kinase activity (GO:0004674);; Molecular Function: ATP binding (GO:0005524);;	K00924|3.5e-124|ath:AT3G55450|K00924 kinase [EC:2.7.1.-] | (RefSeq) PBL1; PBS1-like 1	--	Protein kinase domain	Receptor-like cytoplasmic kinase 176 OS=Oryza sativa subsp. japonica OX=39947 GN=RLCK176 PE=1 SV=1
glyma.Wm82.gnm2.Glyma.01G099600	glyma.Wm82.gnm2.Glyma.01G099600	47.831928000000005	3573	46.7641	3635	24.5513	1822	15.6405	1170	13.6559	1012	9.05445	699	0.00011229940295626	2.16354793555724	up	Molecular Function: protein kinase activity (GO:0004672);; Molecular Function: ATP binding (GO:0005524);;	K08269|0.0e+00|gmx:100789255|K08269 serine/threonine-protein kinase ULK2 [EC:2.7.11.1] | (RefSeq) serine/threonine-protein kinase ATG1c	Autophagy - other (ko04136)	Protein kinase domain	Serine/threonine-protein kinase ATG1c OS=Arabidopsis thaliana OX=3702 GN=ATG1C PE=2 SV=1
glyma.Wm82.gnm2.Glyma.01G100200	glyma.Wm82.gnm2.Glyma.01G100200	23.0867	580	15.7863	413	19.3485	483	5.77968	146	7.46135	186	7.5409	196	5.33765671133745e-06	1.93296760581169	up	Cellular Component: vacuole (GO:0005773);; Biological Process: protein targeting to vacuole (GO:0006623);; Biological Process: protein catabolic process in the vacuole (GO:0007039);; Cellular Component: extrinsic component of membrane (GO:0019898);; Cellular Component: GID complex (GO:0034657);; Biological Process: proteasome-mediated ubiquitin-dependent protein catabolic process (GO:0043161);; B…	K23335|1.4e-141|gmx:100799640|K23335 glucose-induced degradation protein 4 | (RefSeq) glucose-induced degradation protein 4 homolog	--	Vacuolar import and degradation protein	--
glyma.Wm82.gnm2.Glyma.01G102400	glyma.Wm82.gnm2.Glyma.01G102400	0.495607	8	0.264919	5	2.71175	44	6.4118	103	11.2911	180	3.5828	60	0.0131802807782449	-2.3557	down	Cellular Component: plasma membrane (GO:0005886);; Cellular Component: integral component of membrane (GO:0016021);;	--	--	Domain of unknown function (DUF588)	CASP-like protein 5B2 OS=Arabidopsis thaliana OX=3702 GN=At3g53850 PE=2 SV=1
glyma.Wm82.gnm2.Glyma.01G103100	glyma.Wm82.gnm2.Glyma.01G103100	1.30512	48	1.99543	77	4.47126	164	11.7721	433	6.27641	229	6.8424	260	0.0278053454432058	-1.33404	down	Molecular Function: 3-methyl-2-oxobutanoate dehydrogenase (2-methylpropanoyl-transferring) activity (GO:0003863);;	K00167|1.2e-208|gmx:100802853|K00167 2-oxoisovalerate dehydrogenase E1 component beta subunit [EC:1.2.4.4] | (RefSeq) uncharacterized protein LOC100802853	Valine, leucine and isoleucine degradation (ko00280);; Propanoate metabolism (ko00640)	Transketolase, pyrimidine binding domain	2-oxoisovalerate dehydrogenase subunit beta 1, mitochondrial OS=Arabidopsis thaliana OX=3702 GN=BCDH BETA1 PE=2 SV=1
glyma.Wm82.gnm2.Glyma.01G103500	glyma.Wm82.gnm2.Glyma.01G103500	2.34007	168	1.99249	148	4.25914	303	9.84772	703	12.555568000000001	888	11.4988	847	2.96826706950417e-05	-1.60004	down	Molecular Function: DNA binding (GO:0003677);; Cellular Component: nucleus (GO:0005634);; Biological Process: regulation of transcription, DNA-templated (GO:0006355);; Biological Process: auxin-activated signaling pathway (GO:0009734);;	K14486|0.0e+00|gmx:100803911|K14486 auxin response factor | (RefSeq) auxin response factor 9	Plant hormone signal transduction (ko04075)	Auxin response factor	Auxin response factor 9 OS=Arabidopsis thaliana OX=3702 GN=ARF9 PE=1 SV=1
glyma.Wm82.gnm2.Glyma.01G104600	glyma.Wm82.gnm2.Glyma.01G104600	0.08336	8	0.085848	8	0.154111	14	4.26189	383	1.2141389999999999	109	1.70109	158	1.40301413009317e-07	-4.06398	down	--	--	--	--	--
glyma.Wm82.gnm2.Glyma.01G104800	glyma.Wm82.gnm2.Glyma.01G104800	1.34764	77	1.87027	110	1.89616	107	5.25943	297	4.30465	241	12.6129	734	0.00842286085153154	-1.65396	down	--	--	--	Glyoxal oxidase N-terminus	Aldehyde oxidase GLOX OS=Vitis pseudoreticulata OX=231512 GN=GLOX PE=2 SV=1
glyma.Wm82.gnm2.Glyma.01G105600	glyma.Wm82.gnm2.Glyma.01G105600	118.074	1882	41.9872	696	119.92480200000001	1896	33.8033	540	11.5581	184	3.34646	56	0.000444088614326453	2.87284583335653	up	--	--	--	--	--
glyma.Wm82.gnm2.Glyma.01G106600	glyma.Wm82.gnm2.Glyma.01G106600	3.67225	236	1.58247	106	7.38199	471	7.6257	490	16.3005	1036	16.7963	1111	0.0196957688131566	-1.37632	down	Biological Process: protein peptidyl-prolyl isomerization (GO:0000413);; Molecular Function: peptidyl-prolyl cis-trans isomerase activity (GO:0003755);; Cellular Component: cytoplasm (GO:0005737);; Biological Process: cell differentiation (GO:0030154);; Biological Process: very long-chain fatty acid biosynthetic process (GO:0042761);; Biological Process: chaperone-mediated protein folding (GO:006…	K09571|9.2e-60|mtr:MTR_8g080980|K09571 FK506-binding protein 4/5 [EC:5.2.1.8] | (RefSeq) peptidyl-prolyl cis-trans isomerase FKBP62-like protein	--	FKBP-type peptidyl-prolyl cis-trans isomerase	Peptidyl-prolyl cis-trans isomerase PASTICCINO1 OS=Arabidopsis thaliana OX=3702 GN=PAS1 PE=1 SV=2
glyma.Wm82.gnm2.Glyma.01G106700	glyma.Wm82.gnm2.Glyma.01G106700	5.84784	88	10.9431	170	3.88262	58	1.83753	28	0.865021	13	0	0	0.0061930073665332	3.47782198240588	up	Molecular Function: copper ion transmembrane transporter activity (GO:0005375);; Cellular Component: plasma membrane (GO:0005886);; Biological Process: cellular copper ion homeostasis (GO:0006878);; Cellular Component: integral component of membrane (GO:0016021);;	K14686|1.5e-74|gmx:100808693|K14686 solute carrier family 31 (copper transporter), member 1 | (RefSeq) copper transporter 2	--	Ctr copper transporter family	Copper transporter 2 OS=Arabidopsis thaliana OX=3702 GN=COPT2 PE=2 SV=1
glyma.Wm82.gnm2.Glyma.01G106800	glyma.Wm82.gnm2.Glyma.01G106800	20.4065	305	13.6808	213	1.00652	15	0.611766	10	3.34469	50	0.144215	3	0.00320647244243435	3.67571882142682	up	--	K13993|2.4e-75|gmx:111255647|K13993 HSP20 family protein | (RefSeq) heat shock protein	Protein processing in endoplasmic reticulum (ko04141)	Hsp20/alpha crystallin family	16.9 kDa class I heat shock protein 2 OS=Oryza sativa subsp. japonica OX=39947 GN=HSP16.9B PE=2 SV=1
glyma.Wm82.gnm2.Glyma.01G107000	glyma.Wm82.gnm2.Glyma.01G107000	0.039968	4	0.097974	10	0.124528	13	2.06094	202	2.82132	274	2.33732	236	3.13807192498804e-11	-4.31158	down	--	--	--	Domain of unknown function (DUF3527)	--
glyma.Wm82.gnm2.Glyma.01G107900	glyma.Wm82.gnm2.Glyma.01G107900	1.77035	80	0.455997	22	6.94056	309	6.18121	277	17.7356	787	18.6222	860	0.0184241117554711	-1.99635	down	Molecular Function: protein kinase activity (GO:0004672);; Molecular Function: ATP binding (GO:0005524);; Biological Process: brassinosteroid mediated signaling pathway (GO:0009742);;	K14500|7.4e-165|egu:105059035|K14500 BR-signaling kinase [EC:2.7.11.1] | (RefSeq) probable serine/threonine-protein kinase At5g41260 isoform X1	Plant hormone signal transduction (ko04075)	Protein tyrosine and serine/threonine kinase	Serine/threonine-protein kinase BSK6 OS=Arabidopsis thaliana OX=3702 GN=BSK6 PE=1 SV=1
glyma.Wm82.gnm2.Glyma.01G109200	glyma.Wm82.gnm2.Glyma.01G109200	0.174034	7	0.173345	7	0.306629	11	1.49702	54	2.4575	88	1.26186	47	0.001958724246265	-2.51125	down	Cellular Component: integral component of membrane (GO:0016021);; Molecular Function: carbohydrate binding (GO:0030246);;	--	--	Legume lectin domain	Putative L-type lectin-domain containing receptor kinase V.2 OS=Arabidopsis thaliana OX=3702 GN=LECRK52 PE=3 SV=1
glyma.Wm82.gnm2.Glyma.01G109300	glyma.Wm82.gnm2.Glyma.01G109300	8.27554	384	8.98566	434	17.3086	797	89.1608	4132	104.469	4795	99.6332	4760	1.0589364473687e-13	-2.70205	down	Biological Process: microtubule cytoskeleton organization (GO:0000226);; Biological Process: mitotic cell cycle (GO:0000278);; Molecular Function: GTPase activity (GO:0003924);; Molecular Function: structural constituent of cytoskeleton (GO:0005200);; Molecular Function: GTP binding (GO:0005525);; Cellular Component: cytoplasm (GO:0005737);; Cellular Component: microtubule (GO:0005874);; Biologic…	K07375|6.7e-262|gmx:100816898|K07375 tubulin beta | (RefSeq) tubulin beta-2 chain-like	Phagosome (ko04145)	Tubulin/FtsZ family, GTPase domain	Tubulin beta-2 chain OS=Glycine max OX=3847 GN=TUBB2 PE=3 SV=1
glyma.Wm82.gnm2.Glyma.01G110200	glyma.Wm82.gnm2.Glyma.01G110200	1.39565	56	0.582098	24	3.507	138	8.33554	329	11.7136	458	8.68653	354	0.000831163954023557	-2.09721	down	Molecular Function: nucleotide-sugar transmembrane transporter activity (GO:0005338);; Molecular Function: GDP-fucose transmembrane transporter activity (GO:0005457);; Cellular Component: Golgi apparatus (GO:0005794);; Molecular Function: antiporter activity (GO:0015297);; Cellular Component: integral component of membrane (GO:0016021);; Molecular Function: transmembrane transporter activity (GO:…	K15281|1.6e-158|spen:107015136|K15281 solute carrier family 35 | (RefSeq) GDP-mannose transporter GONST3-like	--	Triose-phosphate Transporter family	GDP-mannose transporter GONST3 OS=Arabidopsis thaliana OX=3702 GN=GONST3 PE=2 SV=1
glyma.Wm82.gnm2.Glyma.01G110500	glyma.Wm82.gnm2.Glyma.01G110500	2.76648	60	0.954346	22	3.79226	82	7.39433	160	10.4696	225	11.8622	265	0.00684381985570874	-1.63267	down	Cellular Component: endoplasmic reticulum membrane (GO:0005789);; Cellular Component: integral component of membrane (GO:0016021);; Molecular Function: transferase activity (GO:0016740);;	K20723|2.3e-111|gmx:100775554|K20723 reticulon-3 | (RefSeq) reticulon-like protein B12	--	Reticulon	Reticulon-like protein B12 OS=Arabidopsis thaliana OX=3702 GN=RTNLB12 PE=2 SV=1
glyma.Wm82.gnm2.Glyma.01G111900	glyma.Wm82.gnm2.Glyma.01G111900	0.04557	3	0.208377	15	0.109369	8	1.10601	73	0.806872	53	1.0131	69	0.0114638084325434	-2.40783	down	Cellular Component: plasma membrane (GO:0005886);;	--	--	Protein of unknown function (DUF740)	Protein OCTOPUS OS=Arabidopsis thaliana OX=3702 GN=OPS PE=1 SV=1
glyma.Wm82.gnm2.Glyma.01G112300	glyma.Wm82.gnm2.Glyma.01G112300	0.505832	66	0.194877	27	0.270795	35	1.44705	188	1.06956	138	2.43743	326	0.00524299835791704	-1.89665	down	Biological Process: signal transduction (GO:0007165);; Molecular Function: ADP binding (GO:0043531);;	K00695|2.4e-123|mtr:MTR_6g478030|K00695 sucrose synthase [EC:2.4.1.13] | (RefSeq) sucrose synthase	Starch and sucrose metabolism (ko00500)	TIR domain	Disease resistance protein RPV1 OS=Vitis rotundifolia OX=103349 GN=RPV1 PE=1 SV=1
glyma.Wm82.gnm2.Glyma.01G112700	glyma.Wm82.gnm2.Glyma.01G112700	0	0	0	0	0.11499	4	3.5079510000000003	121	18.8592	644	1.6917820000000001	59	1.2377454490035e-07	-7.43704	down	Molecular Function: DNA binding (GO:0003677);; Cellular Component: nucleus (GO:0005634);;	K05909|1.3e-31|zju:107430702|K05909 laccase [EC:1.10.3.2] | (RefSeq) laccase-4-like	--	Myb-like DNA-binding domain	Transcription factor DIVARICATA OS=Antirrhinum majus OX=4151 GN=DIVARICATA PE=2 SV=1
glyma.Wm82.gnm2.Glyma.01G112900	glyma.Wm82.gnm2.Glyma.01G112900	1.02377	51	3.28024	167	1.48163	72	10.8489	531	11.1997	543	5.78266	292	0.016611043118357	-1.70156	down	Molecular Function: transferase activity, transferring acyl groups other than amino-acyl groups (GO:0016747);;	K19747|3.9e-66|pxb:103958234|K19747 BAHD acyltransferase [EC:2.3.1.-] | (RefSeq) BAHD acyltransferase DCR isoform X1	--	Transferase family	BAHD acyltransferase DCR OS=Arabidopsis thaliana OX=3702 GN=DCR PE=2 SV=1
glyma.Wm82.gnm2.Glyma.01G113000	glyma.Wm82.gnm2.Glyma.01G113000	3.9433	213	6.71806	378	11.9034	638	13.6241	736	29.9052	1599	32.671	1818	0.0141169812644393	-1.36742	down	Biological Process: glycolipid biosynthetic process (GO:0009247);; Cellular Component: chloroplast envelope (GO:0009941);; Molecular Function: transferase activity, transferring glycosyl groups (GO:0016757);; Biological Process: sulfolipid biosynthetic process (GO:0046506);; Molecular Function: UDP-sulfoquinovose:DAG sulfoquinovosyltransferase activity (GO:0046510);;	K06119|1.1e-303|gmx:100780899|K06119 sulfoquinovosyltransferase [EC:2.4.1.-] | (RefSeq) sulfoquinovosyl transferase SQD2	Glycerolipid metabolism (ko00561)	Glycosyl transferases group 1	Sulfoquinovosyl transferase SQD2 OS=Arabidopsis thaliana OX=3702 GN=SQD2 PE=1 SV=1
glyma.Wm82.gnm2.Glyma.01G114000	glyma.Wm82.gnm2.Glyma.01G114000	0.039735	2	0	0	0.527224	27	6.4722159999999995	325	7.666163000000001	380	4.29583	223	2.16025072486901e-05	-4.84891	down	Cellular Component: integral component of membrane (GO:0016021);;	K13946|5.5e-286|gmx:100778756|K13946 auxin influx carrier (AUX1 LAX family) | (RefSeq) GMLAX1; auxin transporter-like protein 2	Plant hormone signal transduction (ko04075)	Transmembrane amino acid transporter protein	Auxin transporter-like protein 2 OS=Medicago truncatula OX=3880 GN=LAX2 PE=2 SV=1
glyma.Wm82.gnm2.Glyma.01G114400	glyma.Wm82.gnm2.Glyma.01G114400	0.021537	2	1.14738	57	0.357676	17	1.47247	70	3.01869	142	8.8776	434	0.0340612821090282	-2.49018	down	Cellular Component: integral component of membrane (GO:0016021);;	--	--	Plant protein of unknown function	--
glyma.Wm82.gnm2.Glyma.01G115600	glyma.Wm82.gnm2.Glyma.01G115600	0	0	0	0	0.342008	20	5.69743	322	2.5405	142	5.19787	303	0.000165753841144919	-5.14376	down	Cellular Component: integral component of membrane (GO:0016021);;	--	--	Plant protein of unknown function	--
glyma.Wm82.gnm2.Glyma.01G115900	glyma.Wm82.gnm2.Glyma.01G115900	16.6575	500	46.2332	1442	26.7696	797	43.8477	1314	103.049	3059	222.45	6873	0.0434228847282663	-1.50669	down	Biological Process: response to light stimulus (GO:0009416);; Cellular Component: photosystem I (GO:0009522);; Cellular Component: photosystem II (GO:0009523);; Cellular Component: chloroplast thylakoid membrane (GO:0009535);; Biological Process: photosynthesis, light harvesting in photosystem I (GO:0009768);; Cellular Component: chloroplast envelope (GO:0009941);; Cellular Component: plastoglobu…	K08915|1.2e-163|gmx:100785180|K08915 light-harvesting complex II chlorophyll a/b binding protein 4 | (RefSeq) chlorophyll a-b binding protein CP29.2, chloroplastic	Photosynthesis - antenna proteins (ko00196)	Chlorophyll A-B binding protein	Chlorophyll a-b binding protein CP29.2, chloroplastic OS=Arabidopsis thaliana OX=3702 GN=LHCB4.2 PE=1 SV=1
glyma.Wm82.gnm2.Glyma.01G116300	glyma.Wm82.gnm2.Glyma.01G116300	0.19085	8	0	0	2.41303	99	18.2159	749	10.3329	421	2.13263	91	0.0120899813520575	-3.45318	down	Molecular Function: alcohol dehydrogenase (NAD+) activity (GO:0004022);; Molecular Function: zinc ion binding (GO:0008270);;	K00001|1.3e-235|gmx:100787307|K00001 alcohol dehydrogenase [EC:1.1.1.1] | (RefSeq) alcohol dehydrogenase-like 4	Glycolysis / Gluconeogenesis (ko00010);; Fatty acid degradation (ko00071);; Tyrosine metabolism (ko00350)	Alcohol dehydrogenase GroES-like domain	Alcohol dehydrogenase-like 3 OS=Arabidopsis thaliana OX=3702 GN=At1g32780 PE=2 SV=1
glyma.Wm82.gnm2.Glyma.01G118300	glyma.Wm82.gnm2.Glyma.01G118300	3.60725	156	2.97595	127	4.45428	190	8.08585	345	10.1833	429	16.0021	707	0.00949533479266725	-1.22489	down	Biological Process: immune system process (GO:0002376);; Biological Process: regulation of immune system process (GO:0002682);; Molecular Function: molecular_function (GO:0003674);; Molecular Function: catalytic activity (GO:0003824);; Molecular Function: protein kinase activity (GO:0004672);; Molecular Function: protein serine/threonine kinase activity (GO:0004674);; Molecular Function: protein …	--	--	Leucine rich repeat	Probable leucine-rich repeat receptor-like serine/threonine-protein kinase At3g14840 OS=Arabidopsis thaliana OX=3702 GN=LRR-RLK PE=1 SV=1
glyma.Wm82.gnm2.Glyma.01G118800	glyma.Wm82.gnm2.Glyma.01G118800	3.02056	254	1.53474	134	9.61716	801	10.3299	866	18.457	1533	17.3971	1504	0.0208753340841454	-1.44144	down	Molecular Function: protein kinase activity (GO:0004672);; Molecular Function: ATP binding (GO:0005524);; Cellular Component: integral component of membrane (GO:0016021);;	K13430|9.9e-62|ini:109175864|K13430 serine/threonine-protein kinase PBS1 [EC:2.7.11.1] | (RefSeq) serine/threonine-protein kinase PBS1	Plant-pathogen interaction (ko04626)	Protein tyrosine and serine/threonine kinase	Probable leucine-rich repeat receptor-like serine/threonine-protein kinase At3g14840 OS=Arabidopsis thaliana OX=3702 GN=LRR-RLK PE=1 SV=1
glyma.Wm82.gnm2.Glyma.01G118900	glyma.Wm82.gnm2.Glyma.01G118900	2.20957	228	1.59458	171	6.805930999999999	681	14.1154	1443	23.229656000000002	2357	18.249496999999998	1926	8.3691373663894e-05	-2.10468	down	Molecular Function: protein serine/threonine kinase activity (GO:0004674);; Molecular Function: ATP binding (GO:0005524);; Cellular Component: plasma membrane (GO:0005886);; Cellular Component: integral component of membrane (GO:0016021);; Biological Process: protein autophosphorylation (GO:0046777);;	K13430|5.1e-60|ini:109175864|K13430 serine/threonine-protein kinase PBS1 [EC:2.7.11.1] | (RefSeq) serine/threonine-protein kinase PBS1	Plant-pathogen interaction (ko04626)	Protein tyrosine and serine/threonine kinase	Probable leucine-rich repeat receptor-like serine/threonine-protein kinase At3g14840 OS=Arabidopsis thaliana OX=3702 GN=LRR-RLK PE=1 SV=1
glyma.Wm82.gnm2.Glyma.01G119300	glyma.Wm82.gnm2.Glyma.01G119300	0	0	0.211616	6	1.01249	24	2.84135	68	6.66144	157	2.93804	72	0.0130488672117243	-3.05192	down	Cellular Component: nucleus (GO:0005634);; Cellular Component: nuclear pore (GO:0005643);; Cellular Component: cytoplasm (GO:0005737);; Molecular Function: Ran GTPase binding (GO:0008536);; Biological Process: positive regulation of GTPase activity (GO:0043547);; Biological Process: intracellular transport (GO:0046907);;	K20827|8.6e-72|dzi:111302816|K20827 RNA polymerase II-associated protein 2 [EC:3.1.3.16] | (RefSeq) putative RNA polymerase II subunit B1 CTD phosphatase RPAP2 homolog isoform X1	--	RanBP1 domain	Ran-binding protein 1 homolog b OS=Arabidopsis thaliana OX=3702 GN=RANBP1B PE=1 SV=2
glyma.Wm82.gnm2.Glyma.01G119500	glyma.Wm82.gnm2.Glyma.01G119500	40.0379	3493	201.246	18259	46.5299	4030	64.9193	5663	29.8231	2578	27.2194	2448	0.0254940248866102	1.85755144845382	up	Molecular Function: AMP deaminase activity (GO:0003876);; Cellular Component: cytosol (GO:0005829);; Biological Process: IMP biosynthetic process (GO:0006188);; Biological Process: IMP salvage (GO:0032264);; Biological Process: AMP metabolic process (GO:0046033);;	K01490|0.0e+00|gmx:100789965|K01490 AMP deaminase [EC:3.5.4.6] | (RefSeq) AMP deaminase	Purine metabolism (ko00230)	Adenosine/AMP deaminase	AMP deaminase OS=Arabidopsis thaliana OX=3702 GN=AMPD PE=1 SV=2
glyma.Wm82.gnm2.Glyma.01G120400	glyma.Wm82.gnm2.Glyma.01G120400	0.645668	31	0.62611	31	1.14014	54	8.914124999999999	416	18.2298	844	47.9762	2308	8.57681690723024e-11	-4.53676	down	Biological Process: lipid metabolic process (GO:0006629);; Cellular Component: integral component of membrane (GO:0016021);; Molecular Function: oxidoreductase activity, acting on paired donors, with oxidation of a pair of donors resulting in the reduction of molecular oxygen to two molecules of water (GO:0016717);;	K10257|4.8e-276|gmx:100217335|K10257 acyl-lipid omega-3 desaturase [EC:1.14.19.25 1.14.19.35 1.14.19.36] | (RefSeq) FAD8-1; omega-3 fatty acid desaturase	--	Domain of unknown function (DUF3474)	Omega-3 fatty acid desaturase, chloroplastic OS=Glycine max OX=3847 GN=FAD7 PE=2 SV=1
glyma.Wm82.gnm2.Glyma.01G120800	glyma.Wm82.gnm2.Glyma.01G120800	0.081604	4	0.915003	41	2.82347	120	4.64866	199	7.042	299	19.409	856	0.00661432000917129	-2.74432	down	--	--	--	DUF761-associated sequence motif	--
glyma.Wm82.gnm2.Glyma.01G121000	glyma.Wm82.gnm2.Glyma.01G121000	42.7391	1202	19.6583	575	32.3492	903	11.9195	336	6.36134	178	14.4845	420	0.00029850673872771	1.94583955212572	up	Molecular Function: DNA-binding transcription factor activity (GO:0003700);; Cellular Component: nucleus (GO:0005634);; Molecular Function: sequence-specific DNA binding (GO:0043565);;	--	--	Myb/SANT-like DNA-binding domain	Trihelix transcription factor GT-3b OS=Arabidopsis thaliana OX=3702 GN=GT-3B PE=1 SV=1
glyma.Wm82.gnm2.Glyma.01G121300	glyma.Wm82.gnm2.Glyma.01G121300	0.567831	20	0.736752	27	2.83095	98	5.74177	200	8.80171	304	6.41338	231	0.00251622207757317	-2.04731	down	Biological Process: protein folding (GO:0006457);; Molecular Function: unfolded protein binding (GO:0051082);;	K09510|4.2e-184|gmx:100794182|K09510 DnaJ homolog subfamily B member 4 | (RefSeq) dnaJ homolog subfamily B member 1	--	DnaJ C terminal domain	DnaJ protein ERDJ3B OS=Oryza sativa subsp. japonica OX=39947 GN=ERDJ3B PE=1 SV=1
glyma.Wm82.gnm2.Glyma.01G122100	glyma.Wm82.gnm2.Glyma.01G122100	36.582814000000006	1598	33.0325	1493	27.2055	1177	26.5657	1163	24.3369	1056	11.6501	525	0.0350937433573408	1.11231548391596	up	Cellular Component: integral component of membrane (GO:0016021);;	--	--	LMBR1-like membrane protein	LIMR family protein At5g01460 OS=Arabidopsis thaliana OX=3702 GN=At5g01460 PE=2 SV=1
glyma.Wm82.gnm2.Glyma.01G122300	glyma.Wm82.gnm2.Glyma.01G122300	67.7061	1485	78.8205	1799	23.3965	510	11.5969	255	0	0	8.2972	188	0.00706006696155252	3.64032245177923	up	Molecular Function: monooxygenase activity (GO:0004497);; Molecular Function: iron ion binding (GO:0005506);; Biological Process: multicellular organism development (GO:0007275);; Biological Process: brassinosteroid homeostasis (GO:0010268);; Biological Process: sterol metabolic process (GO:0016125);; Biological Process: brassinosteroid biosynthetic process (GO:0016132);; Molecular Function: oxid…	K12639|1.3e-08|ini:109187712|K12639 cytochrome P450 family 724 subfamily B polypeptide 1 [EC:1.14.13.-] | (RefSeq) cytochrome P450 724B1	Brassinosteroid biosynthesis (ko00905)	Cytochrome P450	--
glyma.Wm82.gnm2.Glyma.01G123900	glyma.Wm82.gnm2.Glyma.01G123900	0.69621	69	0.990105	102	1.45229	142	2.58548	255	2.94043	287	3.35029	340	0.0221725966425119	-1.08387	down	Molecular Function: protein binding (GO:0005515);;	--	--	Tetratricopeptide repeat	Ethylene-overproduction protein 1 OS=Arabidopsis thaliana OX=3702 GN=ETO1 PE=1 SV=2
glyma.Wm82.gnm2.Glyma.01G124500	glyma.Wm82.gnm2.Glyma.01G124500	0.298164	8	0	0	1.18849	32	6.68344	178	10.816	285	3.35363	92	0.00194451527108662	-3.59583	down	Molecular Function: ferroxidase activity (GO:0004322);; Biological Process: iron ion transport (GO:0006826);; Biological Process: cellular iron ion homeostasis (GO:0006879);; Molecular Function: ferric iron binding (GO:0008199);;	K00522|1.8e-142|gmx:547988|K00522 ferritin heavy chain [EC:1.16.3.2] | (RefSeq) SFERH-2; ferritin-2, chloroplastic	--	Ferritin-like domain	Ferritin-2, chloroplastic OS=Glycine max OX=3847 PE=1 SV=1
glyma.Wm82.gnm2.Glyma.01G127200	glyma.Wm82.gnm2.Glyma.01G127200	98.3069	1913	10.3898	211	171.322	3311	44.0436	858	38.5116	743	31.5642	634	0.045985534569833	1.55085119355944	up	Cellular Component: apoplast (GO:0048046);;	K01870|9.0e-35|csat:104723377|K01870 isoleucyl-tRNA synthetase [EC:6.1.1.5] | (RefSeq) isoleucine--tRNA ligase, chloroplastic/mitochondrial-like	Aminoacyl-tRNA biosynthesis (ko00970)	Dirigent-like protein	Dirigent protein 3 OS=Arabidopsis thaliana OX=3702 GN=DIR3 PE=3 SV=1
glyma.Wm82.gnm2.Glyma.01G127400	glyma.Wm82.gnm2.Glyma.01G127400	0	0	0.095754	3	0.191624	4	7.39233	149	2.50249	50	5.10227	106	4.99431296498398e-06	-5.06704	down	Cellular Component: apoplast (GO:0048046);;	K01870|4.2e-51|csat:104723377|K01870 isoleucyl-tRNA synthetase [EC:6.1.1.5] | (RefSeq) isoleucine--tRNA ligase, chloroplastic/mitochondrial-like	Aminoacyl-tRNA biosynthesis (ko00970)	Dirigent-like protein	Dirigent protein 20 OS=Arabidopsis thaliana OX=3702 GN=DIR20 PE=2 SV=1
glyma.Wm82.gnm2.Glyma.01G127500	glyma.Wm82.gnm2.Glyma.01G127500	0.079176	4	0.126987	6	1.09424	48	2.64059	115	0.861621	38	6.97551	313	0.0120686613545797	-2.79422	down	Molecular Function: hydrolase activity (GO:0016787);;	K19996|4.7e-100|atr:18449038|K19996 phosphatidylinositol transfer protein SFH5 | (RefSeq) patellin-3	--	CRAL/TRIO domain	Patellin-6 OS=Arabidopsis thaliana OX=3702 GN=PATL6 PE=2 SV=1
glyma.Wm82.gnm2.Glyma.01G128100	glyma.Wm82.gnm2.Glyma.01G128100	5.46705	287	1.52427	83	5.66769	295	6.86639	360	28.0127	1452	59.156	3189	0.00163106613575696	-2.52745	down	Molecular Function: DNA-binding transcription factor activity (GO:0003700);; Cellular Component: nucleus (GO:0005634);; Molecular Function: sequence-specific DNA binding (GO:0043565);;	K13424|1.9e-289|gmx:100127367|K13424 WRKY transcription factor 33 | (RefSeq) WRKY5; probable WRKY transcription factor 33 isoform X2	MAPK signaling pathway - plant (ko04016);; Plant-pathogen interaction (ko04626)	WRKY DNA -binding domain	Probable WRKY transcription factor 33 OS=Arabidopsis thaliana OX=3702 GN=WRKY33 PE=1 SV=2
glyma.Wm82.gnm2.Glyma.01G128200	glyma.Wm82.gnm2.Glyma.01G128200	9.30222	644	6.40864	462	10.7025	736	4.59525	318	5.60175	384	2.62856	188	0.00151094410210799	1.45931744809064	up	Biological Process: ubiquitin-dependent protein catabolic process (GO:0006511);; Cellular Component: SCF ubiquitin ligase complex (GO:0019005);; Biological Process: SCF-dependent proteasomal ubiquitin-dependent protein catabolic process (GO:0031146);;	K10268|2.6e-294|gmx:100812083|K10268 F-box and leucine-rich repeat protein 2/20 | (RefSeq) F-box/LRR-repeat protein 3	--	Leucine Rich repeat	F-box/LRR-repeat protein 3 OS=Arabidopsis thaliana OX=3702 GN=FBL3 PE=2 SV=1
glyma.Wm82.gnm2.Glyma.01G128300	glyma.Wm82.gnm2.Glyma.01G128300	1.48905	77	1.66423	87	2.85017	143	1.1087	59	0.56247	30	0.692408	37	0.00684868346141132	1.66895516482884	up	Molecular Function: iron ion transmembrane transporter activity (GO:0005381);; Cellular Component: integral component of membrane (GO:0016021);;	K14685|1.2e-278|gmx:100813172|K14685 solute carrier family 40 (iron-regulated transporter), member 1 | (RefSeq) solute carrier family 40 member 1	--	Ferroportin1 (FPN1)	Solute carrier family 40 member 1 OS=Arabidopsis thaliana OX=3702 GN=IREG1 PE=3 SV=1
glyma.Wm82.gnm2.Glyma.01G128500	glyma.Wm82.gnm2.Glyma.01G128500	72.3448	753	84.1931	911	47.3391	489	56.1944	585	35.7393	369	23.1674	249	0.02585763485648	1.34409441426867	up	--	K17292|4.5e-09|aip:107633481|K17292 tubulin-specific chaperone A | (RefSeq) tubulin-folding cofactor A-like	--	--	--
glyma.Wm82.gnm2.Glyma.01G129700	glyma.Wm82.gnm2.Glyma.01G129700	0.78554	12	0	0	4.28804	67	86.86163499999999	1334	93.5063	1435	89.37819999999999	1420	1.93305887914062e-07	-5.5594	down	Molecular Function: protein dimerization activity (GO:0046983);;	--	--	--	--
glyma.Wm82.gnm2.Glyma.01G131100	glyma.Wm82.gnm2.Glyma.01G131100	59.8034	2660	65.4877	3031	36.2245	1600	7.24341	323	5.05051	223	0.672006	31	4.87730375824051e-07	4.16034603582777	up	Molecular Function: L-aspartate:2-oxoglutarate aminotransferase activity (GO:0004069);; Biological Process: cellular amino acid metabolic process (GO:0006520);; Biological Process: biosynthetic process (GO:0009058);; Molecular Function: pyridoxal phosphate binding (GO:0030170);;	K14455|1.8e-259|gmx:100814593|K14455 aspartate aminotransferase, mitochondrial [EC:2.6.1.1] | (RefSeq) aspartate aminotransferase, mitochondrial	Arginine biosynthesis (ko00220);; Alanine, aspartate and glutamate metabolism (ko00250);; Cysteine and methionine metabolism (ko00270);; Arginine and proline metabolism (ko00330);; Tyrosine metabolism (ko00350);; Phenylalanine metabolism (ko00360);; Phenylalanine, tyrosine and tryptophan biosynthesis (ko00400);; Carbon fixation in photosynthetic organisms (ko00710);; Isoquinoline alkaloid biosynt…	Aminotransferase class I and II	Aspartate aminotransferase, mitochondrial OS=Arabidopsis thaliana OX=3702 GN=ASP1 PE=1 SV=1
glyma.Wm82.gnm2.Glyma.01G131300	glyma.Wm82.gnm2.Glyma.01G131300	0.819468	48	0.7352099999999999	45	1.0952199999999999	64	2.06884	120	3.46041	199	5.8075220000000005	346	0.00633091888868601	-1.65546	down	Cellular Component: cytosol (GO:0005829);; Biological Process: chloroplast avoidance movement (GO:0009903);; Biological Process: chloroplast accumulation movement (GO:0009904);;	--	--	Weak chloroplast movement under blue light	WEB family protein At2g38370 OS=Arabidopsis thaliana OX=3702 GN=At2g38370 PE=2 SV=1
glyma.Wm82.gnm2.Glyma.01G131800	glyma.Wm82.gnm2.Glyma.01G131800	6.19857	449	15.794	1190	4.72007	340	4.01784	291	2.89774	208	1.51077	113	0.00267371290879108	2.25659129857871	up	Molecular Function: ubiquitin-protein transferase activity (GO:0004842);; Cellular Component: nucleus (GO:0005634);; Cellular Component: cytoplasm (GO:0005737);;	K10260|1.1e-16|mpp:MICPUCDRAFT_56233|K10260 F-box and WD-40 domain protein 7 | (RefSeq) WD40 repeat protein	Ubiquitin mediated proteolysis (ko04120)	U-box domain	U-box domain-containing protein 16 OS=Arabidopsis thaliana OX=3702 GN=PUB16 PE=2 SV=1
glyma.Wm82.gnm2.Glyma.01G132300	glyma.Wm82.gnm2.Glyma.01G132300	10.320661000000001	396	10.061053999999999	396	9.16207	349	7.2414	275	4.13303	158	3.65875	145	0.00613697663374673	1.43991526312825	up	Molecular Function: MAP kinase kinase kinase activity (GO:0004709);; Molecular Function: ATP binding (GO:0005524);;	K04427|1.2e-67|lang:109331017|K04427 mitogen-activated protein kinase kinase kinase 7 [EC:2.7.11.25] | (RefSeq) serine/threonine-protein kinase HT1-like	--	Protein tyrosine and serine/threonine kinase	Serine/threonine-protein kinase STY13 OS=Arabidopsis thaliana OX=3702 GN=STY13 PE=1 SV=2
glyma.Wm82.gnm2.Glyma.01G132600	glyma.Wm82.gnm2.Glyma.01G132600	0.538553	7	0	0	0	0	42.2015	535	25.9643	326	47.0946	615	4.87655571176692e-11	-7.24265	down	Biological Process: lipid transport (GO:0006869);; Molecular Function: lipid binding (GO:0008289);; Cellular Component: membrane (GO:0016020);;	--	--	Protease inhibitor/seed storage/LTP family	Non-specific lipid-transfer protein 3 OS=Prunus dulcis OX=3755 PE=2 SV=1
glyma.Wm82.gnm2.Glyma.01G133000	glyma.Wm82.gnm2.Glyma.01G133000	0.284513	27	0.080453	8	0.917233	82	2.74025	248	2.8732	256	1.25917	122	0.00816634972529043	-2.1742	down	Molecular Function: DNA binding (GO:0003677);; Cellular Component: nucleus (GO:0005634);; Molecular Function: zinc ion binding (GO:0008270);;	K09287|4.3e-13|ats:109750371|K09287 RAV-like factor | (RefSeq) LOC109750371; AP2/ERF and B3 domain-containing protein Os01g0141000-like	--	B3 DNA binding domain	B3 domain-containing protein Os07g0679700 OS=Oryza sativa subsp. japonica OX=39947 GN=Os07g0679700 PE=2 SV=1
glyma.Wm82.gnm2.Glyma.01G133300	glyma.Wm82.gnm2.Glyma.01G133300	0.111748	12	0.05454	6	0.328819	33	2.31314	232	1.8604349999999998	185	0.51687	55	0.000770477611984274	-2.93041	down	Molecular Function: protein kinase activity (GO:0004672);; Molecular Function: ATP binding (GO:0005524);; Cellular Component: integral component of membrane (GO:0016021);;	K13418|4.2e-51|smo:SELMODRAFT_85471|K13418 somatic embryogenesis receptor kinase 1 [EC:2.7.10.1 2.7.11.1] | (RefSeq) SERK2a-1; hypothetical protein	--	Protein kinase domain	Leucine-rich repeat receptor-like protein kinase PXC2 OS=Arabidopsis thaliana OX=3702 GN=PXC2 PE=1 SV=1
glyma.Wm82.gnm2.Glyma.01G134600	glyma.Wm82.gnm2.Glyma.01G134600	89.20223200000001	3585	29.2773	1220	149.063	5949	10.3338	407	4.600391999999999	184	1.32726	55	3.04358086823347e-08	4.3510471829513	up	Cellular Component: integral component of membrane (GO:0016021);; Molecular Function: transferase activity, transferring alkyl or aryl (other than methyl) groups (GO:0016765);;	K09833|7.6e-209|gmx:100777517|K09833 homogentisate phytyltransferase / homogentisate geranylgeranyltransferase [EC:2.5.1.115 2.5.1.116] | (RefSeq) homogentisate phytyltransferase 1, chloroplastic-like	Ubiquinone and other terpenoid-quinone biosynthesis (ko00130)	UbiA prenyltransferase family	Glycinol 4-dimethylallyltransferase OS=Glycine max OX=3847 GN=G4DT PE=1 SV=1
glyma.Wm82.gnm2.Glyma.01G136000	glyma.Wm82.gnm2.Glyma.01G136000	123.967	3089	117.171	3038	86.7367	2146	63.7876	1590	56.6422	1399	26.398	679	0.0024168364105701	1.65784626630861	up	Cellular Component: endoplasmic reticulum membrane (GO:0005789);; Cellular Component: plasma membrane (GO:0005886);; Cellular Component: integral component of membrane (GO:0016021);; Biological Process: endoplasmic reticulum-plasma membrane tethering (GO:0061817);; Biological Process: endoplasmic reticulum membrane organization (GO:0090158);;	K20222|1.0e-46|nsy:104217451|K20222 importin-5 | (RefSeq) importin-5-like isoform X1	--	MSP (Major sperm protein) domain	Vesicle-associated protein 1-2 OS=Arabidopsis thaliana OX=3702 GN=PVA12 PE=1 SV=1
glyma.Wm82.gnm2.Glyma.01G137200	glyma.Wm82.gnm2.Glyma.01G137200	2.06309	46	1.28399	30	7.16054	159	14.0214	312	1.04094	23	66.4835	1525	0.0188604711725819	-2.70481	down	Biological Process: multicellular organism development (GO:0007275);;	--	--	YABBY protein	Axial regulator YABBY 1 OS=Arabidopsis thaliana OX=3702 GN=YAB1 PE=1 SV=1
glyma.Wm82.gnm2.Glyma.01G138300	glyma.Wm82.gnm2.Glyma.01G138300	76.495	3126	64.7393	2752	62.5385	2545	53.812543999999995	2200	55.6973	2250	24.544876000000002	1029	0.0314988746027464	1.08210127496064	up	Molecular Function: metal ion binding (GO:0046872);; Molecular Function: metalloaminopeptidase activity (GO:0070006);; Biological Process: protein initiator methionine removal (GO:0070084);;	K01265|5.2e-242|gmx:100785022|K01265 methionyl aminopeptidase [EC:3.4.11.18] | (RefSeq) methionine aminopeptidase 1A isoform X1	--	Metallopeptidase family M24	Methionine aminopeptidase 1A OS=Arabidopsis thaliana OX=3702 GN=MAP1A PE=1 SV=1
glyma.Wm82.gnm2.Glyma.01G139500	glyma.Wm82.gnm2.Glyma.01G139500	0.93884	43	1.181	56	1.73801	79	3.85204	175	4.83911	217	4.39859	206	0.00641123063927896	-1.33664	down	Molecular Function: catalytic activity (GO:0003824);; Cellular Component: integral component of membrane (GO:0016021);;	K08679|1.3e-254|gmx:100788739|K08679 UDP-glucuronate 4-epimerase [EC:5.1.3.6] | (RefSeq) UDP-glucuronate 4-epimerase 3	Amino sugar and nucleotide sugar metabolism (ko00520)	NAD dependent epimerase/dehydratase family	UDP-glucuronate 4-epimerase 3 OS=Arabidopsis thaliana OX=3702 GN=GAE3 PE=2 SV=1
glyma.Wm82.gnm2.Glyma.01G139600	glyma.Wm82.gnm2.Glyma.01G139600	9.5106	516	3.77215	213	21.3066	1146	70.3469	3810	28.999	1556	24.6262	1376	0.0188228818882102	-1.57204	down	Molecular Function: 3-phosphoshikimate 1-carboxyvinyltransferase activity (GO:0003866);; Biological Process: aromatic amino acid family biosynthetic process (GO:0009073);; Biological Process: chorismate biosynthetic process (GO:0009423);;	K00800|3.1e-298|gmx:100789268|K00800 3-phosphoshikimate 1-carboxyvinyltransferase [EC:2.5.1.19] | (RefSeq) 3-phosphoshikimate 1-carboxyvinyltransferase 2	Phenylalanine, tyrosine and tryptophan biosynthesis (ko00400);; Biosynthesis of amino acids (ko01230)	EPSP synthase (3-phosphoshikimate 1-carboxyvinyltransferase)	3-phosphoshikimate 1-carboxyvinyltransferase, chloroplastic OS=Petunia hybrida OX=4102 PE=1 SV=1
glyma.Wm82.gnm2.Glyma.01G139900	glyma.Wm82.gnm2.Glyma.01G139900	19.1827	202	4.86387	54	9.29534	97	0.763656	9	1.15984	13	0.969646	11	9.10602914537735e-07	3.85995901544714	up	Biological Process: reproduction (GO:0000003);; Cellular Component: EKC/KEOPS complex (GO:0000408);; Biological Process: tRNA threonylcarbamoyladenosine modification (GO:0002949);; Biological Process: developmental process involved in reproduction (GO:0003006);; Cellular Component: cellular_component (GO:0005575);; Cellular Component: intracellular (GO:0005622);; Cellular Component: obsolete cell…	K01409|4.9e-35|gmx:100784367|K01409 N6-L-threonylcarbamoyladenine synthase [EC:2.3.1.234] | (RefSeq) probable tRNA N6-adenosine threonylcarbamoyltransferase, mitochondrial	--	--	Probable tRNA N6-adenosine threonylcarbamoyltransferase, mitochondrial OS=Arabidopsis thaliana OX=3702 GN=GCP1 PE=2 SV=2
glyma.Wm82.gnm2.Glyma.01G140000	glyma.Wm82.gnm2.Glyma.01G140000	23.9701	803	17.9864	627	9.75734	325	4.07141	137	6.32797	210	6.81734	236	0.00043667453002764	2.11347179788293	up	Cellular Component: EKC/KEOPS complex (GO:0000408);; Biological Process: tRNA threonylcarbamoyladenosine modification (GO:0002949);; Molecular Function: metalloendopeptidase activity (GO:0004222);; Cellular Component: mitochondrion (GO:0005739);;	K01409|8.7e-86|gmx:100784367|K01409 N6-L-threonylcarbamoyladenine synthase [EC:2.3.1.234] | (RefSeq) probable tRNA N6-adenosine threonylcarbamoyltransferase, mitochondrial	--	tRNA N6-adenosine threonylcarbamoyltransferase	Probable tRNA N6-adenosine threonylcarbamoyltransferase, mitochondrial OS=Arabidopsis thaliana OX=3702 GN=GCP1 PE=2 SV=2
glyma.Wm82.gnm2.Glyma.01G140200	glyma.Wm82.gnm2.Glyma.01G140200	12.3771	432	11.5571	420	19.7376	685	40.076	1399	89.3767	3091	23.9973	864	0.0147638793759029	-1.39603	down	Molecular Function: agmatinase activity (GO:0008783);; Biological Process: putrescine biosynthetic process from arginine, using agmatinase (GO:0033389);; Molecular Function: metal ion binding (GO:0046872);;	K01476|2.7e-191|gmx:100789799|K01476 arginase [EC:3.5.3.1] | (RefSeq) arginase 1, mitochondrial isoform X1	Arginine biosynthesis (ko00220);; Arginine and proline metabolism (ko00330);; Biosynthesis of amino acids (ko01230)	Arginase family	Arginase 1, mitochondrial OS=Arabidopsis thaliana OX=3702 GN=ARGAH1 PE=1 SV=1
glyma.Wm82.gnm2.Glyma.01G142300	glyma.Wm82.gnm2.Glyma.01G142300	35.337	1111	24.242285000000003	794	34.3352	1071	16.853566999999998	531	19.9217	618	20.2589	658	0.0014160570968045	1.15315091668598	up	Cellular Component: endoplasmic reticulum (GO:0005783);; Cellular Component: Golgi apparatus (GO:0005794);; Biological Process: protein targeting to membrane (GO:0006612);; Cellular Component: integral component of membrane (GO:0016021);; Biological Process: peptidyl-L-cysteine S-palmitoylation (GO:0018230);; Molecular Function: protein-cysteine S-palmitoyltransferase activity (GO:0019706);;	K20028|6.4e-129|gmx:100794887|K20028 palmitoyltransferase ZDHHC2/15/20 [EC:2.3.1.225] | (RefSeq) probable protein S-acyltransferase 14	--	DHHC palmitoyltransferase	Probable protein S-acyltransferase 14 OS=Arabidopsis thaliana OX=3702 GN=PAT14 PE=2 SV=1
glyma.Wm82.gnm2.Glyma.01G143500	glyma.Wm82.gnm2.Glyma.01G143500	20.662	447	15.7746	355	24.0482	517	8.88355	193	3.39567	73	0.491305	11	0.00318523298288716	2.64394632377318	up	Molecular Function: DNA-binding transcription factor activity (GO:0003700);; Cellular Component: nucleus (GO:0005634);; Cellular Component: host cell nucleus (GO:0042025);; Molecular Function: sequence-specific DNA binding (GO:0043565);;	K09419|5.8e-107|gmx:100789792|K09419 heat shock transcription factor, other eukaryote | (RefSeq) GMHSF-05; heat stress transcription factor B-2a	--	HSF-type DNA-binding	Heat stress transcription factor B-2a OS=Arabidopsis thaliana OX=3702 GN=HSFB2A PE=2 SV=1
glyma.Wm82.gnm2.Glyma.01G143700	glyma.Wm82.gnm2.Glyma.01G143700	21.5634	1392	28.0788	1884	9.01766	578	5.51359	357	4.0611630000000005	261	2.22445	150	3.31320765191845e-05	2.87547914135807	up	--	--	--	--	--
glyma.Wm82.gnm2.Glyma.01G143800	glyma.Wm82.gnm2.Glyma.01G143800	10.7001	220	27.0563	577	3.42808	70	2.86782	59	2.96293	61	0.328812	7	0.00123301227589222	3.38055284409434	up	Cellular Component: nucleus (GO:0005634);; Biological Process: hormone-mediated signaling pathway (GO:0009755);; Biological Process: positive regulation of transcription, DNA-templated (GO:0045893);;	K21994|5.4e-54|ghi:107945619|K21994 LOB domain-containing protein 18 | (RefSeq) LOB domain-containing protein 19-like	--	Lateral organ boundaries (LOB) domain	LOB domain-containing protein 19 OS=Arabidopsis thaliana OX=3702 GN=LBD19 PE=2 SV=1
glyma.Wm82.gnm2.Glyma.01G144500	glyma.Wm82.gnm2.Glyma.01G144500	1.17995	110	2.89643	280	2.64552	244	7.39611	686	22.485	2062	14.1939	1355	0.000378258151368499	-2.22103	down	Molecular Function: microtubule motor activity (GO:0003777);; Molecular Function: ATP binding (GO:0005524);; Cellular Component: kinesin complex (GO:0005871);; Cellular Component: microtubule (GO:0005874);; Biological Process: microtubule-based movement (GO:0007018);; Molecular Function: microtubule binding (GO:0008017);; Molecular Function: ATPase activity (GO:0016887);; Biological Process: regu…	K10396|0.0e+00|jre:109010323|K10396 kinesin family member 5 | (RefSeq) kinesin-like protein KIN-UB	Endocytosis (ko04144)	Kinesin motor domain	Kinesin-like protein KIN-UB OS=Arabidopsis thaliana OX=3702 GN=KINUB PE=1 SV=2
glyma.Wm82.gnm2.Glyma.01G144700	glyma.Wm82.gnm2.Glyma.01G144700	0.61028	8	0.236292	3	6.10516	71	27.159	316	15.169	175	1.68494	21	0.0421039254922835	-2.49699	down	--	--	--	--	Protein LITTLE ZIPPER 2 OS=Arabidopsis thaliana OX=3702 GN=ZPR2 PE=1 SV=1
glyma.Wm82.gnm2.Glyma.01G144800	glyma.Wm82.gnm2.Glyma.01G144800	32.5639	545	25.742	448	22.580143999999997	376	17.174	288	17.9329	297	20.5493	354	0.0269221110935882	1.02207681785221	up	Biological Process: protein peptidyl-prolyl isomerization (GO:0000413);; Molecular Function: peptidyl-prolyl cis-trans isomerase activity (GO:0003755);; Biological Process: protein folding (GO:0006457);;	K12734|9.6e-89|gmx:100306466|K12734 peptidyl-prolyl cis-trans isomerase-like 3 [EC:5.2.1.8] | (RefSeq) GMCYP42; peptidyl-prolyl cis-trans isomerase GmCYP42	--	Cyclophilin type peptidyl-prolyl cis-trans isomerase/CLD	Peptidyl-prolyl cis-trans isomerase CYP18-1 OS=Arabidopsis thaliana OX=3702 GN=CYP18-1 PE=2 SV=1
glyma.Wm82.gnm2.Glyma.01G144900	glyma.Wm82.gnm2.Glyma.01G144900	53.9442	2530	35.31688200000001	1724	59.323145000000004	2740	36.7186	1723	17.283	806	15.4931	747	0.00327144490777279	1.49336271303477	up	Molecular Function: ATP binding (GO:0005524);; Cellular Component: nucleus (GO:0005634);; Biological Process: transcription, DNA-templated (GO:0006351);; Biological Process: regulation of transcription, DNA-templated (GO:0006355);; Biological Process: developmental process (GO:0032502);;	K22382|1.1e-09|oeu:111408549|K22382 WD repeat-containing protein 26 | (RefSeq) WD repeat-containing protein 26 homolog	--	WRC	Growth-regulating factor 9 OS=Arabidopsis thaliana OX=3702 GN=GRF9 PE=1 SV=1
glyma.Wm82.gnm2.Glyma.01G146600	glyma.Wm82.gnm2.Glyma.01G146600	0.200397	23	0.215996	26	1.96426	216	3.6011480000000002	400	9.63435	1057	8.4238	970	0.000412313148866835	-2.98051	down	Molecular Function: cAMP-dependent protein kinase activity (GO:0004691);; Molecular Function: phosphoprotein phosphatase activity (GO:0004721);; Molecular Function: ATP binding (GO:0005524);; Cellular Component: cAMP-dependent protein kinase complex (GO:0005952);; Biological Process: signal transduction (GO:0007165);; Biological Process: peptidyl-serine phosphorylation (GO:0018105);; Molecular Fu…	K04345|2.2e-40|cre:CHLREDRAFT_114555|K04345 protein kinase A [EC:2.7.11.11] | (RefSeq) predicted protein	--	Protein phosphatase 2C	Protein phosphatase 2C and cyclic nucleotide-binding/kinase domain-containing protein OS=Arabidopsis thaliana OX=3702 GN=At2g20050/At2g20040 PE=2 SV=2
glyma.Wm82.gnm2.Glyma.01G147600	glyma.Wm82.gnm2.Glyma.01G147600	0.045176	1	0	0	1.71645	38	5.84638	130	8.46321	186	23.8602	545	0.00152540110635373	-4.33577	down	Molecular Function: DNA binding (GO:0003677);; Molecular Function: DNA-binding transcription factor activity (GO:0003700);; Cellular Component: nucleus (GO:0005634);;	K09286|3.3e-89|gmx:100804801|K09286 EREBP-like factor | (RefSeq) dehydration-responsive element-binding protein 3	--	AP2 domain	Dehydration-responsive element-binding protein 3 OS=Arabidopsis thaliana OX=3702 GN=DREB3 PE=2 SV=1
glyma.Wm82.gnm2.Glyma.01G147800	glyma.Wm82.gnm2.Glyma.01G147800	54.0734	4047	58.2635	4537	37.7732	2808	25.073620000000002	1877	22.449652999999998	1666	14.9968	1159	0.000448210239556205	1.77523883060522	up	Molecular Function: lipid binding (GO:0008289);;	--	--	Protein of unknown function (DUF1336)	Protein ENHANCED DISEASE RESISTANCE 2 OS=Arabidopsis thaliana OX=3702 GN=EDR2 PE=2 SV=1
glyma.Wm82.gnm2.Glyma.01G147900	glyma.Wm82.gnm2.Glyma.01G147900	5.03491	326	4.39338	296	5.84843	375	2.33633	151	3.57495	229	2.85107	190	0.00260676507743856	1.24250196863479	up	Biological Process: carbohydrate metabolic process (GO:0005975);; Biological Process: RNA modification (GO:0009451);; Molecular Function: intramolecular transferase activity, phosphotransferases (GO:0016868);; Cellular Component: intracellular membrane-bounded organelle (GO:0043231);;	K15271|6.9e-47|sly:101251951|K15271 ATP-dependent DNA helicase HFM1/MER3 [EC:3.6.4.12] | (RefSeq) DExH-box ATP-dependent RNA helicase DExH17	--	PPR repeat	Pentatricopeptide repeat-containing protein At1g32415, mitochondrial OS=Arabidopsis thaliana OX=3702 GN=PCMP-E56 PE=2 SV=1
glyma.Wm82.gnm2.Glyma.01G148300	glyma.Wm82.gnm2.Glyma.01G148300	16.736590999999997	482	22.196697999999998	664	17.4793	500	15.7094	452	13.358744000000002	382	6.40386	190	0.0385282631881836	1.15975638797409	up	Cellular Component: integral component of membrane (GO:0016021);;	--	--	Family of unknown function (DUF716)	--
glyma.Wm82.gnm2.Glyma.01G148700	glyma.Wm82.gnm2.Glyma.01G148700	0.548982	21	0.448264	18	0.512078	20	4.46095	169	7.06526	264	10.0252	390	2.08729234240308e-08	-3.35162	down	Molecular Function: protein binding (GO:0005515);;	K11426|6.6e-215|gmx:100808530|K11426 [histone H3]-lysine4/36 N-trimethyltransferase SMYD [EC:2.1.1.354 2.1.1.357] | (RefSeq) SET domain-containing protein	Lysine degradation (ko00310)	SET domain	Histone-lysine N-methyltransferase ASHR2 OS=Arabidopsis thaliana OX=3702 GN=ASHR2 PE=2 SV=3
glyma.Wm82.gnm2.Glyma.01G149000	glyma.Wm82.gnm2.Glyma.01G149000	706.981	32828	895.539	43262	324.514	14962	317.18	14729	253.762	11674	136.911	6556	0.00196895668215627	2.00777706332227	up	Molecular Function: protein serine/threonine kinase activity (GO:0004674);; Molecular Function: ATP binding (GO:0005524);;	K08829|2.9e-265|gmx:100810150|K08829 male germ cell-associated kinase [EC:2.7.11.22] | (RefSeq) cyclin-dependent kinase F-4	--	Protein kinase domain	Cyclin-dependent kinase F-4 OS=Oryza sativa subsp. japonica OX=39947 GN=CDKF-4 PE=2 SV=1
glyma.Wm82.gnm2.Glyma.01G149100	glyma.Wm82.gnm2.Glyma.01G149100	344.271	2836	451.167	3867	149.427	1223	136.763	1127	100.967	824	54.2645	461	0.000887014311267928	2.26281256735622	up	Cellular Component: integral component of membrane (GO:0016021);;	--	--	--	--
glyma.Wm82.gnm2.Glyma.01G149300	glyma.Wm82.gnm2.Glyma.01G149300	4.56938	274	5.624299000000001	352	25.6792	1558	180.37631499999998	10936	239.88528399999996	14488	45.6629	2886	8.08817525110233e-06	-3.44026	down	Molecular Function: methyltransferase activity (GO:0008168);; Cellular Component: integral component of membrane (GO:0016021);; Biological Process: methylation (GO:0032259);;	K23872|2.4e-142|smo:SELMODRAFT_74065|K23872 putative homogalacturonan methyltransferase [EC:2.1.1.-] | (RefSeq) hypothetical protein	--	Putative S-adenosyl-L-methionine-dependent methyltransferase	Probable methyltransferase PMT20 OS=Arabidopsis thaliana OX=3702 GN=At1g31850 PE=2 SV=1
glyma.Wm82.gnm2.Glyma.01G149400	glyma.Wm82.gnm2.Glyma.01G149400	37.8567	1193	25.4968	836	34.1231	1068	14.8701	469	12.9698	405	18.9525	616	0.000245861812124857	1.49380308943547	up	Cellular Component: integral component of membrane (GO:0016021);;	--	--	--	--
glyma.Wm82.gnm2.Glyma.01G149700	glyma.Wm82.gnm2.Glyma.01G149700	7.0051	222	4.45432	147	12.5121	393	9.3926	297	14.2479	447	69.0297	2250	0.0456847461938966	-1.60607	down	Molecular Function: ATP-dependent peptidase activity (GO:0004176);; Molecular Function: serine-type endopeptidase activity (GO:0004252);; Biological Process: protein quality control for misfolded or incompletely synthesized proteins (GO:0006515);; Cellular Component: endopeptidase Clp complex (GO:0009368);; Molecular Function: ATPase binding (GO:0051117);;	K01358|3.1e-165|gmx:100812280|K01358 ATP-dependent Clp protease, protease subunit [EC:3.4.21.92] | (RefSeq) ATP-dependent Clp protease proteolytic subunit 4, chloroplastic	--	Clp protease	ATP-dependent Clp protease proteolytic subunit 4, chloroplastic OS=Arabidopsis thaliana OX=3702 GN=CLPP4 PE=1 SV=1
glyma.Wm82.gnm2.Glyma.01G149800	glyma.Wm82.gnm2.Glyma.01G149800	0.3028	22	0.166839	13	0.774242	53	1.7970359999999999	125	2.7521860000000005	182	1.4006459999999998	97	0.00672942721743569	-1.8829	down	Molecular Function: molecular_function (GO:0003674);; Molecular Function: binding (GO:0005488);; Molecular Function: protein binding (GO:0005515);; Molecular Function: calmodulin binding (GO:0005516);;	K21843|0.0e+00|gmx:100811018|K21843 tetratricopeptide repeat protein 7 | (RefSeq) protein NPG1	--	Tetratricopeptide repeat	Protein NPG1 OS=Arabidopsis thaliana OX=3702 GN=NPG1 PE=1 SV=1
glyma.Wm82.gnm2.Glyma.01G150400	glyma.Wm82.gnm2.Glyma.01G150400	94.0504	1676	70.3549	1304	63.1076	1117	53.209	948	46.0139	812	40.7885	750	0.00849747239333046	1.17916094733171	up	Biological Process: reproduction (GO:0000003);; Cellular Component: ubiquitin ligase complex (GO:0000151);; Biological Process: mitotic cell cycle (GO:0000278);; Biological Process: mitotic cytokinesis (GO:0000281);; Biological Process: cell morphogenesis (GO:0000902);; Biological Process: cell morphogenesis involved in differentiation (GO:0000904);; Biological Process: cytokinesis (GO:0000910);;…	--	--	Ankyrin repeats (many copies)	Phytochrome-interacting ankyrin-repeat protein 2 OS=Arabidopsis thaliana OX=3702 GN=PIA2 PE=1 SV=1
glyma.Wm82.gnm2.Glyma.01G150500	glyma.Wm82.gnm2.Glyma.01G150500	39.6645	1262	16.0698	532	23.2714	736	14.5844	465	15.2067	480	17.527	575	0.0176733428575676	1.18109713712973	up	Molecular Function: DNA-binding transcription factor activity, RNA polymerase II-specific (GO:0000981);; Molecular Function: molecular_function (GO:0003674);; Molecular Function: DNA-binding transcription factor activity (GO:0003700);; Cellular Component: cellular_component (GO:0005575);; Cellular Component: intracellular (GO:0005622);; Cellular Component: obsolete cell (GO:0005623);; Cellular Co…	--	--	Myb/SANT-like DNA-binding domain	Trihelix transcription factor GT-3b OS=Arabidopsis thaliana OX=3702 GN=GT-3B PE=1 SV=1
glyma.Wm82.gnm2.Glyma.01G150700	glyma.Wm82.gnm2.Glyma.01G150700	4.1314	254	0.960438	62	11.4253	697	35.2219	2163	71.11026000000001	4323	32.6692	2068	0.000133172274856057	-2.82646	down	Molecular Function: protein serine/threonine kinase activity (GO:0004674);; Molecular Function: ATP binding (GO:0005524);; Cellular Component: integral component of membrane (GO:0016021);; Biological Process: cellulose biosynthetic process (GO:0030244);;	K13418|6.5e-71|zma:542015|K13418 somatic embryogenesis receptor kinase 1 [EC:2.7.10.1 2.7.11.1] | (RefSeq) serk1; somatic embryogenesis receptor-like kinase 1 precursor	--	Protein kinase domain	LRR receptor-like serine/threonine-protein kinase FEI 1 OS=Arabidopsis thaliana OX=3702 GN=FEI1 PE=1 SV=1
glyma.Wm82.gnm2.Glyma.01G151700	glyma.Wm82.gnm2.Glyma.01G151700	0	0	0	0	0.644777	38	8.5089	498	11.763	682	9.8334	593	9.17302970154499e-05	-5.43624	down	--	K15692|2.0e-13|obr:102707887|K15692 E3 ubiquitin-protein ligase RNF13 [EC:2.3.2.27] | (RefSeq) receptor homology region, transmembrane domain- and RING domain-containing protein 2-like	--	Ring finger domain	Receptor homology region, transmembrane domain- and RING domain-containing protein 2 OS=Oryza sativa subsp. japonica OX=39947 GN=RMR1 PE=2 SV=2
glyma.Wm82.gnm2.Glyma.01G152500	glyma.Wm82.gnm2.Glyma.01G152500	17.582810999999996	650	22.1243	846	7.995362000000001	300	2.5675339999999998	99	5.011348999999999	185	7.670692000000001	298	0.00178987891301389	2.1852346956867	up	Cellular Component: integral component of membrane (GO:0016021);;	--	--	--	--
glyma.Wm82.gnm2.Glyma.01G152900	glyma.Wm82.gnm2.Glyma.01G152900	0.120232	11	0.404637	36	0.12495	11	1.18618	99	3.247	269	5.77523	497	0.000212621781438745	-3.32292	down	Cellular Component: integral component of membrane (GO:0016021);; Molecular Function: long-chain-alcohol oxidase activity (GO:0046577);; Molecular Function: flavin adenine dinucleotide binding (GO:0050660);;	K17756|0.0e+00|gmx:100775376|K17756 long-chain-alcohol oxidase [EC:1.1.3.20] | (RefSeq) long-chain-alcohol oxidase FAO4A	--	GMC oxidoreductase	Long-chain-alcohol oxidase FAO4A OS=Arabidopsis thaliana OX=3702 GN=FAO4A PE=3 SV=2
glyma.Wm82.gnm2.Glyma.01G153200	glyma.Wm82.gnm2.Glyma.01G153200	25.1979	2509	45.8847	4753	15.3157	1515	11.7755	1173	23.4833	2317	17.3605	1783	0.0453262416093183	1.30470220153386	up	Cellular Component: Golgi apparatus (GO:0005794);; Biological Process: intracellular protein transport (GO:0006886);; Biological Process: receptor-mediated endocytosis (GO:0006898);; Cellular Component: AP-4 adaptor complex (GO:0030124);; Molecular Function: cargo adaptor activity (GO:0140312);;	K12400|0.0e+00|gmx:100819573|K12400 AP-4 complex subunit epsilon-1 | (RefSeq) AP-4 complex subunit epsilon	--	Adaptin N terminal region	AP-4 complex subunit epsilon OS=Arabidopsis thaliana OX=3702 GN=At1g31730 PE=1 SV=1
glyma.Wm82.gnm2.Glyma.01G154300	glyma.Wm82.gnm2.Glyma.01G154300	93.3097	5822	81.1837	5270	60.7119	3762	22.0848	1378	18.9524	1172	25.5823	1646	6.95092468388169e-07	2.31518486131396	up	Molecular Function: transcription corepressor activity (GO:0003714);; Cellular Component: nucleus (GO:0005634);; Biological Process: negative regulation of transcription, DNA-templated (GO:0045892);;	--	--	N-terminal domain of CBF1 interacting co-repressor CIR	Uncharacterized zinc finger CCHC domain-containing protein At4g19190 OS=Arabidopsis thaliana OX=3702 GN=At4g19190 PE=2 SV=1
glyma.Wm82.gnm2.Glyma.01G154400	glyma.Wm82.gnm2.Glyma.01G154400	0.062202	5	0	0	0.547488	37	4.40087	300	11.0019	741	0.95022	67	0.000387819578135654	-4.55815	down	Molecular Function: ATP binding (GO:0005524);; Cellular Component: plasma membrane (GO:0005886);; Cellular Component: integral component of membrane (GO:0016021);; Molecular Function: ATPase activity (GO:0016887);; Molecular Function: ATPase-coupled transmembrane transporter activity (GO:0042626);; Biological Process: transmembrane transport (GO:0055085);;	K05681|2.2e-197|nsy:104217879|K05681 ATP-binding cassette, subfamily G (WHITE), member 2 | (RefSeq) ABC transporter G family member 9-like	ABC transporters (ko02010)	ABC-2 type transporter	ABC transporter G family member 14 OS=Arabidopsis thaliana OX=3702 GN=ABCG14 PE=1 SV=1
glyma.Wm82.gnm2.Glyma.01G154900	glyma.Wm82.gnm2.Glyma.01G154900	1.25145	77	0.283081	18	0.253898	16	2.81499	172	12.1292	732	19.7737	1241	3.92717743740855e-05	-3.76701	down	Cellular Component: chloroplast (GO:0009507);; Cellular Component: chloroplast stroma (GO:0009570);; Cellular Component: plastoglobule (GO:0010287);; Molecular Function: carotenoid dioxygenase activity (GO:0010436);; Biological Process: carotene catabolic process (GO:0016121);; Molecular Function: metal ion binding (GO:0046872);;	K09840|0.0e+00|gmx:100777875|K09840 9-cis-epoxycarotenoid dioxygenase [EC:1.13.11.51] | (RefSeq) probable carotenoid cleavage dioxygenase 4, chloroplastic	Carotenoid biosynthesis (ko00906)	Retinal pigment epithelial membrane protein	Probable carotenoid cleavage dioxygenase 4, chloroplastic OS=Arabidopsis thaliana OX=3702 GN=CCD4 PE=1 SV=1
glyma.Wm82.gnm2.Glyma.01G155300	glyma.Wm82.gnm2.Glyma.01G155300	2.73766	358	2.90102	395	7.71649	1002	13.0031	1701	12.4053	1607	12.5476	1692	0.00836017645209952	-1.17421	down	Molecular Function: microtubule motor activity (GO:0003777);; Molecular Function: ATP binding (GO:0005524);; Cellular Component: kinesin complex (GO:0005871);; Cellular Component: microtubule (GO:0005874);; Biological Process: microtubule-based movement (GO:0007018);; Molecular Function: microtubule binding (GO:0008017);; Molecular Function: oxidoreductase activity (GO:0016491);; Molecular Functi…	K10406|2.2e-76|psom:113297026|K10406 kinesin family member C2/C3 | (RefSeq) kinesin-like protein KIN-14R isoform X1	--	Kinesin motor domain	Kinesin-like protein KIN-14E OS=Arabidopsis thaliana OX=3702 GN=KIN14E PE=1 SV=1
glyma.Wm82.gnm2.Glyma.01G155400	glyma.Wm82.gnm2.Glyma.01G155400	13.8891	454	11.9941	408	16.8662	547	8.77848	287	10.2293	331	7.29287	246	0.00281966752191372	1.13043015015073	up	Biological Process: auxin catabolic process (GO:0009852);; Biological Process: auxin homeostasis (GO:0010252);; Molecular Function: metal ion binding (GO:0046872);; Molecular Function: indole-3-acetaldehyde oxidase activity (GO:0050302);; Molecular Function: dioxygenase activity (GO:0051213);;	K23947|1.5e-183|gmx:100783059|K23947 2-oxoglutarate-dependent dioxygenase [EC:1.14.11.-] | (RefSeq) 2-oxoglutarate-dependent dioxygenase DAO	Tryptophan metabolism (ko00380)	2OG-Fe(II) oxygenase superfamily	2-oxoglutarate-dependent dioxygenase DAO OS=Oryza sativa subsp. indica OX=39946 GN=DAO PE=3 SV=1
glyma.Wm82.gnm2.Glyma.01G155600	glyma.Wm82.gnm2.Glyma.01G155600	1.3280349999999999	96	1.4643	110	2.00254	143	10.6555	764	13.737411999999999	975	8.29496	613	3.96609254488299e-08	-2.33024	down	Molecular Function: protein kinase activity (GO:0004672);; Molecular Function: ATP binding (GO:0005524);; Cellular Component: integral component of membrane (GO:0016021);; Molecular Function: carbohydrate binding (GO:0030246);;	K01176|8.2e-65|sbi:8065370|K01176 alpha-amylase [EC:3.2.1.1] | (RefSeq) alpha-amylase isozyme 2A	Starch and sucrose metabolism (ko00500)	Legume lectin domain	Probable L-type lectin-domain containing receptor kinase S.5 OS=Arabidopsis thaliana OX=3702 GN=LECRKS5 PE=2 SV=1
glyma.Wm82.gnm2.Glyma.01G155900	glyma.Wm82.gnm2.Glyma.01G155900	0.197055	16	0.024033	2	0.246681	20	0.959114	76	0.902566	71	3.28184	267	0.00150684702047924	-3.11144	down	Molecular Function: serine-type endopeptidase activity (GO:0004252);;	K15333|4.1e-94|nsy:104224633|K15333 tRNA guanosine-2'-O-methyltransferase [EC:2.1.1.34] | (RefSeq) uncharacterized protein LOC104224633	--	Subtilase family	Subtilisin-like serine-protease S OS=Lotus japonicus OX=34305 GN=SbtS PE=2 SV=1
glyma.Wm82.gnm2.Glyma.01G156000	glyma.Wm82.gnm2.Glyma.01G156000	31.514	1071	32.1075	1135	27.1472	916	21.5184	732	20.4497	689	11.724	411	0.0103729618961513	1.24220689275272	up	Cellular Component: endoplasmic reticulum membrane (GO:0005789);; Cellular Component: integral component of membrane (GO:0016021);; Molecular Function: transferase activity, transferring acyl groups other than amino-acyl groups (GO:0016747);;	K22848|1.1e-192|gmx:100784657|K22848 diacylglycerol O-acyltransferase 2, plant [EC:2.3.1.20] | (RefSeq) diacylglycerol O-acyltransferase 2D	Glycerolipid metabolism (ko00561)	Diacylglycerol acyltransferase	Diacylglycerol O-acyltransferase 2D OS=Glycine max OX=3847 GN=DGAT2D PE=1 SV=1
glyma.Wm82.gnm2.Glyma.01G156200	glyma.Wm82.gnm2.Glyma.01G156200	2.16789	92	1.10177	50	16.993451999999998	725	36.2218	1552	17.7135	754	34.224486999999996	1514	0.0228982379151727	-1.96767	down	Cellular Component: integral component of membrane (GO:0016021);; Biological Process: transmembrane transport (GO:0055085);;	K24139|1.0e-227|gmx:100785182|K24139 auxin efflux carrier family protein | (RefSeq) protein PIN-LIKES 3	--	Membrane transport protein	Protein PIN-LIKES 3 OS=Arabidopsis thaliana OX=3702 GN=PILS3 PE=2 SV=1
glyma.Wm82.gnm2.Glyma.01G156600	glyma.Wm82.gnm2.Glyma.01G156600	43.371	1657	36.6867	1458	31.1392	1182	25.6338	980	20.2014	765	20.89	823	0.00625310913997519	1.2184293459607	up	Molecular Function: thioredoxin-disulfide reductase activity (GO:0004791);; Cellular Component: cytoplasm (GO:0005737);; Biological Process: removal of superoxide radicals (GO:0019430);;	K00384|9.6e-214|gmx:100786086|K00384 thioredoxin reductase (NADPH) [EC:1.8.1.9] | (RefSeq) thioredoxin reductase NTRB	Selenocompound metabolism (ko00450)	Pyridine nucleotide-disulphide oxidoreductase	Thioredoxin reductase 2 OS=Arabidopsis thaliana OX=3702 GN=NTR2 PE=2 SV=2
glyma.Wm82.gnm2.Glyma.01G156700	glyma.Wm82.gnm2.Glyma.01G156700	0.797505	45	0.912777	54	2.57182	144	32.1618	1802	32.8225	1822	4.16244	241	4.43594757867863e-06	-3.67251	down	Molecular Function: hydroxymethylglutaryl-CoA reductase (NADPH) activity (GO:0004420);; Cellular Component: peroxisomal membrane (GO:0005778);; Cellular Component: endoplasmic reticulum membrane (GO:0005789);; Biological Process: isoprenoid biosynthetic process (GO:0008299);; Biological Process: coenzyme A metabolic process (GO:0015936);; Cellular Component: integral component of membrane (GO:001…	K00021|9.2e-306|gmx:100786956|K00021 hydroxymethylglutaryl-CoA reductase (NADPH) [EC:1.1.1.34] | (RefSeq) 3-hydroxy-3-methylglutaryl-coenzyme A reductase 1	Terpenoid backbone biosynthesis (ko00900)	Hydroxymethylglutaryl-coenzyme A reductase	3-hydroxy-3-methylglutaryl-coenzyme A reductase 1 OS=Hevea brasiliensis OX=3981 GN=HMGR1 PE=2 SV=1
glyma.Wm82.gnm2.Glyma.01G157000	glyma.Wm82.gnm2.Glyma.01G157000	8.3585	496	5.144595000000001	317	11.6405	685	25.2926	1499	39.6125	2324	27.2539	1664	0.000176591801402681	-1.48871	down	Molecular Function: protein binding (GO:0005515);; Cellular Component: cellular_component (GO:0005575);; Cellular Component: obsolete cell (GO:0005623);; Cellular Component: plasma membrane (GO:0005886);; Biological Process: cell communication (GO:0007154);; Biological Process: signal transduction (GO:0007165);; Biological Process: biological_process (GO:0008150);; Biological Process: response to…	K01866|2.2e-07|gra:105775527|K01866 tyrosyl-tRNA synthetase [EC:6.1.1.1] | (RefSeq) uncharacterized LOC105775527	Aminoacyl-tRNA biosynthesis (ko00970)	Leucine rich repeat	Plant intracellular Ras-group-related LRR protein 4 OS=Arabidopsis thaliana OX=3702 GN=PIRL4 PE=1 SV=1
glyma.Wm82.gnm2.Glyma.01G157100	glyma.Wm82.gnm2.Glyma.01G157100	0	0	0	0	0.418677	14	3.08285	98	2.97468	94	2.3031	76	0.00519233365981302	-4.12833	down	Molecular Function: inorganic phosphate transmembrane transporter activity (GO:0005315);; Cellular Component: integral component of mitochondrial inner membrane (GO:0031305);; Biological Process: phosphate ion transmembrane transport (GO:0035435);;	K15102|8.6e-176|gmx:100788561|K15102 solute carrier family 25 (mitochondrial phosphate transporter), member 3 | (RefSeq) mitochondrial phosphate carrier protein 1, mitochondrial isoform X2	--	Mitochondrial carrier protein	Mitochondrial phosphate carrier protein 1, mitochondrial OS=Arabidopsis thaliana OX=3702 GN=MPT1 PE=2 SV=1
glyma.Wm82.gnm2.Glyma.01G157600	glyma.Wm82.gnm2.Glyma.01G157600	1.07263	20	1.45227	28	4.9976	91	8.92584	163	8.81471	160	12.732	240	0.0118654858515553	-1.71297	down	Cellular Component: chloroplast thylakoid membrane (GO:0009535);; Cellular Component: chloroplast inner membrane (GO:0009706);; Cellular Component: integral component of membrane (GO:0016021);;	--	--	--	--
glyma.Wm82.gnm2.Glyma.01G157800	glyma.Wm82.gnm2.Glyma.01G157800	27.4879	2536	22.6946	2179	13.1409	1204	9.34993	863	9.05281	828	8.13168	774	0.000767297254328284	1.77499182161501	up	Molecular Function: endoribonuclease activity (GO:0004521);; Molecular Function: protein kinase activity (GO:0004672);; Molecular Function: protein serine/threonine kinase activity (GO:0004674);; Molecular Function: ATP binding (GO:0005524);; Cellular Component: endoplasmic reticulum membrane (GO:0005789);; Biological Process: mRNA processing (GO:0006397);; Cellular Component: integral component …	K08852|0.0e+00|gmx:100785363|K08852 serine/threonine-protein kinase/endoribonuclease IRE1 [EC:2.7.11.1 3.1.26.-] | (RefSeq) serine/threonine-protein kinase/endoribonuclease IRE1a isoform X1	Protein processing in endoplasmic reticulum (ko04141)	Ribonuclease 2-5A	Serine/threonine-protein kinase/endoribonuclease IRE1b OS=Arabidopsis thaliana OX=3702 GN=IRE1B PE=2 SV=1
glyma.Wm82.gnm2.Glyma.01G157900	glyma.Wm82.gnm2.Glyma.01G157900	0.848543	83	0.354152	36	1.7109420000000002	165	4.7817	464	19.3145	1851	19.1011	1905	2.95040283064276e-07	-3.56616	down	Cellular Component: plasma membrane (GO:0005886);; Molecular Function: ligand-gated ion channel activity (GO:0015276);; Cellular Component: integral component of membrane (GO:0016021);; Molecular Function: signaling receptor activity (GO:0038023);;	K05387|0.0e+00|gmx:100793320|K05387 glutamate receptor, ionotropic, plant | (RefSeq) glutamate receptor 3.6	--	Receptor family ligand binding region	Glutamate receptor 3.6 OS=Arabidopsis thaliana OX=3702 GN=GLR3.6 PE=2 SV=1
glyma.Wm82.gnm2.Glyma.01G158200	glyma.Wm82.gnm2.Glyma.01G158200	2.15847	100	1.73169	83	3.45948	158	7.56655	348	13.0492	594	7.76729	368	0.000757908691946938	-1.55087	down	Biological Process: spliceosomal complex assembly (GO:0000245);; Molecular Function: MAP kinase activity (GO:0004707);; Molecular Function: ATP binding (GO:0005524);; Cellular Component: nucleus (GO:0005634);; Cellular Component: cytoplasm (GO:0005737);; Biological Process: regulation of gene expression (GO:0010468);; Biological Process: intracellular signal transduction (GO:0035556);; Biological…	K08832|1.3e-260|gmx:100793851|K08832 serine/threonine-protein kinase SRPK3 [EC:2.7.11.1] | (RefSeq) SRSF protein kinase 1	--	Protein kinase domain	Serine/threonine-protein kinase AFC2 OS=Arabidopsis thaliana OX=3702 GN=AFC2 PE=1 SV=1
glyma.Wm82.gnm2.Glyma.01G158400	glyma.Wm82.gnm2.Glyma.01G158400	30.2295	3746	25.890136000000002	3331	11.3245	1394	8.68339	1079	4.24579	523	2.97056	379	0.000127328892594573	2.61290849012448	up	Molecular Function: ATP binding (GO:0005524);; Biological Process: mismatch repair (GO:0006298);; Molecular Function: ATPase activity (GO:0016887);; Molecular Function: mismatched DNA binding (GO:0030983);; Cellular Component: mismatch repair complex (GO:0032300);;	K08739|0.0e+00|gmx:100788019|K08739 DNA mismatch repair protein MLH3 | (RefSeq) DNA mismatch repair protein MLH3 isoform X1	Mismatch repair (ko03430)	MutL C terminal dimerisation domain	DNA mismatch repair protein MLH3 OS=Arabidopsis thaliana OX=3702 GN=MLH3 PE=2 SV=2
glyma.Wm82.gnm2.Glyma.01G158600	glyma.Wm82.gnm2.Glyma.01G158600	0.064172	6	0	0	0.632459	58	1.90116	176	3.8516199999999996	351	1.19918	114	0.0132345404215504	-3.17929	down	--	--	--	Domain of unknown function (DUF4378)	--
glyma.Wm82.gnm2.Glyma.01G159000	glyma.Wm82.gnm2.Glyma.01G159000	31.692	1808	16.6388	988	28.799	1632	12.0281	687	12.6989	718	11.1875	658	8.65267028833202e-05	1.51902072730932	up	Molecular Function: GDP-dissociation inhibitor activity (GO:0005092);; Molecular Function: GTPase activator activity (GO:0005096);; Cellular Component: nucleus (GO:0005634);; Cellular Component: cytoplasm (GO:0005737);; Cellular Component: cytosol (GO:0005829);; Cellular Component: Rab-protein geranylgeranyltransferase complex (GO:0005968);; Biological Process: intracellular protein transport (GO…	K23460|0.0e+00|gmx:100795946|K23460 Rab proteins geranylgeranyltransferase component A | (RefSeq) rab escort protein 1	--	GDP dissociation inhibitor	Rab escort protein 1 OS=Arabidopsis thaliana OX=3702 GN=REP PE=1 SV=2
glyma.Wm82.gnm2.Glyma.01G159200	glyma.Wm82.gnm2.Glyma.01G159200	0.158416	6	0.208609	8	0.723519	25	2.44046	83	1.70599	57	3.23448	113	0.00401062792439604	-2.38025	down	Molecular Function: molecular_function (GO:0003674);; Molecular Function: DNA-binding transcription factor activity (GO:0003700);; Biological Process: regulation of transcription, DNA-templated (GO:0006355);; Biological Process: biological_process (GO:0008150);; Biological Process: regulation of biosynthetic process (GO:0009889);; Biological Process: regulation of gene expression (GO:0010468);; B…	K23460|4.8e-124|cam:101497150|K23460 Rab proteins geranylgeranyltransferase component A | (RefSeq) uncharacterized LOC101497150	--	RWP-RK domain	Protein RKD5 OS=Arabidopsis thaliana OX=3702 GN=RKD5 PE=3 SV=1
glyma.Wm82.gnm2.Glyma.01G159400	glyma.Wm82.gnm2.Glyma.01G159400	1.3527	84	4.44982	285	8.28102	506	21.9217	1346	15.1425	923	9.82389	623	0.043068230471016	-1.37625	down	Cellular Component: endoplasmic reticulum (GO:0005783);; Cellular Component: integral component of membrane (GO:0016021);; Molecular Function: phosphatidylinositol-4-phosphate phosphatase activity (GO:0043812);; Biological Process: phosphatidylinositol dephosphorylation (GO:0046856);;	K21797|0.0e+00|gmx:100796999|K21797 phosphatidylinositol 4-phosphatase [EC:3.1.3.-] | (RefSeq) phosphoinositide phosphatase SAC7	Inositol phosphate metabolism (ko00562);; Phosphatidylinositol signaling system (ko04070)	SacI homology domain	Phosphoinositide phosphatase SAC7 OS=Arabidopsis thaliana OX=3702 GN=SAC7 PE=2 SV=1
glyma.Wm82.gnm2.Glyma.01G159800	glyma.Wm82.gnm2.Glyma.01G159800	3.87061	165	6.29736	280	5.50289	233	23.0936	985	22.4945	950	24.5139	1078	0.000255632303227605	-1.68272	down	Molecular Function: O-phospho-L-serine:2-oxoglutarate aminotransferase activity (GO:0004648);; Cellular Component: cytoplasm (GO:0005737);; Biological Process: L-serine biosynthetic process (GO:0006564);; Cellular Component: chloroplast stroma (GO:0009570);; Molecular Function: pyridoxal phosphate binding (GO:0030170);;	K00831|4.6e-241|gmx:100798600|K00831 phosphoserine aminotransferase [EC:2.6.1.52] | (RefSeq) phosphoserine aminotransferase 1, chloroplastic	Glycine, serine and threonine metabolism (ko00260);; Cysteine and methionine metabolism (ko00270);; Vitamin B6 metabolism (ko00750);; Carbon metabolism (ko01200);; Biosynthesis of amino acids (ko01230)	Aminotransferase class-V	Phosphoserine aminotransferase 1, chloroplastic OS=Arabidopsis thaliana OX=3702 GN=PSAT1 PE=1 SV=1
glyma.Wm82.gnm2.Glyma.01G160300	glyma.Wm82.gnm2.Glyma.01G160300	0.037889	4	0	0	1.15217	99	5.3394699999999995	457	1.63123	139	10.444	924	0.00701517246808979	-3.77364	down	Molecular Function: DNA binding (GO:0003677);; Molecular Function: chromatin binding (GO:0003682);; Molecular Function: DNA (cytosine-5-)-methyltransferase activity (GO:0003886);; Cellular Component: nucleus (GO:0005634);; Biological Process: maintenance of DNA methylation (GO:0010216);; Biological Process: DNA methylation on cytosine within a CG sequence (GO:0010424);;	K00558|0.0e+00|gmx:100798061|K00558 DNA (cytosine-5)-methyltransferase 1 [EC:2.1.1.37] | (RefSeq) putative DNA (cytosine-5)-methyltransferase CMT1	Cysteine and methionine metabolism (ko00270)	C-5 cytosine-specific DNA methylase	DNA (cytosine-5)-methyltransferase CMT3 OS=Oryza sativa subsp. japonica OX=39947 GN=CMT3 PE=2 SV=1
glyma.Wm82.gnm2.Glyma.01G161200	glyma.Wm82.gnm2.Glyma.01G161200	24.6992	522	27.7311	609	34.0088	713	68.4099	1444	305.17	6381	27.9133	608	0.0319027268715849	-1.74522	down	--	--	--	Divergent CRAL/TRIO domain	--
glyma.Wm82.gnm2.Glyma.01G161300	glyma.Wm82.gnm2.Glyma.01G161300	22.7751	247	20.6512	233	17.454	188	7.82414	85	10.0457	108	2.44187	28	0.00250622055486395	2.07113350310482	up	--	--	--	--	--
glyma.Wm82.gnm2.Glyma.01G161400	glyma.Wm82.gnm2.Glyma.01G161400	13.0961	321	14.4553	382	10.736132000000001	278	3.7622210000000003	95	5.7133210000000005	144	3.83273	104	9.46366855289571e-05	2.00687022018692	up	Cellular Component: integral component of membrane (GO:0016021);;	--	--	Vitamin K epoxide reductase family	Thiol-disulfide oxidoreductase LTO1 OS=Arabidopsis thaliana OX=3702 GN=LTO1 PE=1 SV=1
glyma.Wm82.gnm2.Glyma.01G161500	glyma.Wm82.gnm2.Glyma.01G161500	45.0649	868	155.344	3112	77.2403	1477	15.1358	292	26.974	515	29.5402	587	0.000172718014438391	2.51022153262449	up	Biological Process: response to acid chemical (GO:0001101);; Molecular Function: molecular_function (GO:0003674);; Molecular Function: catalytic activity (GO:0003824);; Molecular Function: thiosulfate sulfurtransferase activity (GO:0004792);; Cellular Component: cellular_component (GO:0005575);; Cellular Component: intracellular (GO:0005622);; Cellular Component: obsolete cell (GO:0005623);; Cell…	K22547|9.9e-26|pda:103700882|K22547 arsenate reductase [EC:1.20.4.1] | (RefSeq) thiosulfate sulfurtransferase 18-like	--	Rhodanese-like domain	Rhodanese-like domain-containing protein 15, chloroplastic OS=Arabidopsis thaliana OX=3702 GN=STR15 PE=2 SV=1
glyma.Wm82.gnm2.Glyma.01G161600	glyma.Wm82.gnm2.Glyma.01G161600	39.26298500000001	2312	112.57960800000001	6892	43.703503000000005	2553	37.1435	2186	28.6273	1667	11.6776	709	0.00831398001054449	1.91007462503922	up	Molecular Function: protein kinase activity (GO:0004672);; Molecular Function: protein serine/threonine kinase activity (GO:0004674);; Molecular Function: ATP binding (GO:0005524);;	K14510|1.1e-64|thj:104826934|K14510 serine/threonine-protein kinase CTR1 [EC:2.7.11.1] | (RefSeq) serine/threonine-protein kinase CTR1-like	MAPK signaling pathway - plant (ko04016);; Plant hormone signal transduction (ko04075)	Protein tyrosine and serine/threonine kinase	Serine/threonine-protein kinase STY17 OS=Arabidopsis thaliana OX=3702 GN=STY17 PE=1 SV=1
glyma.Wm82.gnm2.Glyma.01G161700	glyma.Wm82.gnm2.Glyma.01G161700	78.0251	2490	66.4231	2213	35.6512	1076	43.2768	1303	49.168	1534	15.7745	535	0.0453777540083124	1.29565882533759	up	Molecular Function: nuclease activity (GO:0004518);; Cellular Component: nucleus (GO:0005634);; Biological Process: protein ubiquitination (GO:0016567);; Cellular Component: VCB complex (GO:0030891);;	K08999|5.2e-163|gmx:100801243|K08999 uncharacterized protein | (RefSeq) bifunctional nuclease 2 isoform X2	--	Domain of unknown function (DUF151)	Bifunctional nuclease 2 OS=Oryza sativa subsp. japonica OX=39947 GN=BBD2 PE=2 SV=1
glyma.Wm82.gnm2.Glyma.01G163300	glyma.Wm82.gnm2.Glyma.01G163300	6.45925	326	10.6654	560	9.619209000000001	487	34.7685	1786	42.2677	2143	28.4072	1292	0.00233286133627262	-1.46307	down	Molecular Function: RNA binding (GO:0003723);;	K18757|2.2e-277|gmx:100803372|K18757 la-related protein 1 | (RefSeq) la-related protein 1C isoform X1	--	La domain	La-related protein 1C OS=Arabidopsis thaliana OX=3702 GN=LARP1C PE=1 SV=1
glyma.Wm82.gnm2.Glyma.01G164000	glyma.Wm82.gnm2.Glyma.01G164000	1.65204	70	3.23145	144	7.53783	319	30.7564	1311	36.3224	1530	18.5682	812	4.27830694755938e-05	-2.44138	down	--	--	--	PLAC8 family	Protein MID1-COMPLEMENTING ACTIVITY 1 OS=Arabidopsis thaliana OX=3702 GN=MCA1 PE=1 SV=1
glyma.Wm82.gnm2.Glyma.01G164100	glyma.Wm82.gnm2.Glyma.01G164100	55.9843	4583	41.8543	3565	49.4345	4018	31.8243	2605	36.9749	2999	31.9991	2701	0.00544190042156973	1.00039946255792	up	Cellular Component: late endosome (GO:0005770);; Cellular Component: cytosol (GO:0005829);; Biological Process: intracellular protein transport (GO:0006886);; Cellular Component: retromer complex (GO:0030904);; Cellular Component: retromer, cargo-selective complex (GO:0030906);; Biological Process: retrograde transport, endosome to Golgi (GO:0042147);;	K18468|0.0e+00|gmx:100811902|K18468 vacuolar protein sorting-associated protein 35 | (RefSeq) vacuolar protein sorting-associated protein 35A	Endocytosis (ko04144)	Vacuolar protein sorting-associated protein 35	Vacuolar protein sorting-associated protein 35A OS=Arabidopsis thaliana OX=3702 GN=VPS35A PE=1 SV=1
glyma.Wm82.gnm2.Glyma.01G164500	glyma.Wm82.gnm2.Glyma.01G164500	0	0	0.54982	37	0.274601	18	3.0855	199	3.288	210	0.844036	57	0.0488659627613953	-2.56086	down	--	K03029|6.0e-160|lang:109332961|K03029 26S proteasome regulatory subunit N10 | (RefSeq) 26S proteasome non-ATPase regulatory subunit 4 homolog	Proteasome (ko03050)	Protein of unknown function (DUF632)	Protein ALTERED PHOSPHATE STARVATION RESPONSE 1 OS=Arabidopsis thaliana OX=3702 GN=APSR1 PE=2 SV=1
glyma.Wm82.gnm2.Glyma.01G164800	glyma.Wm82.gnm2.Glyma.01G164800	0.058423	8	0.029823	4	0.972623	125	3.6698209999999998	472	4.80551	612	0.26004	35	0.0203380336788536	-2.8975	down	Molecular Function: phosphorelay sensor kinase activity (GO:0000155);; Cellular Component: integral component of membrane (GO:0016021);;	K19691|8.9e-46|ppp:112294252|K19691 osomolarity two-component system, sensor histidine kinase NIK1 [EC:2.7.13.3] | (RefSeq) uncharacterized protein LOC112294252	--	Histidine kinase-, DNA gyrase B-, and HSP90-like ATPase	Histidine kinase 1 OS=Arabidopsis thaliana OX=3702 GN=AHK1 PE=1 SV=2
glyma.Wm82.gnm2.Glyma.01G164900	glyma.Wm82.gnm2.Glyma.01G164900	0.388372	18	0.905738	44	0.993655	46	8.53388	395	5.17103	237	7.81931	373	4.86325774805335e-06	-2.78851	down	Cellular Component: plasma membrane (GO:0005886);;	K19366|2.0e-245|gmx:100804971|K19366 spartin | (RefSeq) protein EARLY-RESPONSIVE TO DEHYDRATION 7, chloroplastic	Endocytosis (ko04144)	Senescence-associated protein	Protein EARLY-RESPONSIVE TO DEHYDRATION 7, chloroplastic OS=Arabidopsis thaliana OX=3702 GN=ERD7 PE=1 SV=1
glyma.Wm82.gnm2.Glyma.01G165300	glyma.Wm82.gnm2.Glyma.01G165300	312.175	4822	546.572	8782	237.467	3642	109.921	1698	54.6753	837	30.4561	486	1.2264184186604e-05	3.03684966119085	up	Molecular Function: molecular_function (GO:0003674);; Molecular Function: catalytic activity (GO:0003824);; Molecular Function: thiosulfate sulfurtransferase activity (GO:0004792);; Cellular Component: cellular_component (GO:0005575);; Cellular Component: intracellular (GO:0005622);; Cellular Component: obsolete cell (GO:0005623);; Cellular Component: cytoplasm (GO:0005737);; Molecular Function: …	K15692|4.8e-47|qsu:112023611|K15692 E3 ubiquitin-protein ligase RNF13 [EC:2.3.2.27] | (RefSeq) receptor homology region, transmembrane domain- and RING domain-containing protein 1-like	--	Rhodanese-like domain	Rhodanese-like domain-containing protein 17 OS=Arabidopsis thaliana OX=3702 GN=STR17 PE=2 SV=1
glyma.Wm82.gnm2.Glyma.01G165400	glyma.Wm82.gnm2.Glyma.01G165400	4.28606	141	6.10401	209	2.38731	78	21.4388	705	31.1525	1014	24.3826	826	0.00100520805752237	-2.02421	down	Cellular Component: extracellular region (GO:0005576);; Biological Process: defense response (GO:0006952);; Cellular Component: integral component of membrane (GO:0016021);;	K12173|7.6e-42|gmx:100794341|K12173 BRCA1-A complex subunit BRE | (RefSeq) BRISC and BRCA1-A complex member 2	Homologous recombination (ko03440)	Thaumatin family	Thaumatin-like protein 1 OS=Arabidopsis thaliana OX=3702 GN=TLP1 PE=2 SV=1
glyma.Wm82.gnm2.Glyma.01G165500	glyma.Wm82.gnm2.Glyma.01G165500	2.52189	35	3.57856	51	3.97199	54	0.610419	9	1.95186	27	0.998506	14	0.0198593957245757	1.93760782455126	up	--	--	--	--	--
glyma.Wm82.gnm2.Glyma.01G166400	glyma.Wm82.gnm2.Glyma.01G166400	8.12897	3245	8.34153	3465	7.47201	2962	4.31984	1725	4.05508	1604	3.16762	1304	0.000225922426162137	1.53109819075851	up	Cellular Component: SAGA complex (GO:0000124);; Molecular Function: transcription coregulator activity (GO:0003712);; Molecular Function: protein serine/threonine kinase activity (GO:0004674);; Molecular Function: ATP binding (GO:0005524);; Cellular Component: nucleus (GO:0005634);; Biological Process: DNA repair (GO:0006281);; Biological Process: regulation of transcription, DNA-templated (GO:00…	K08874|0.0e+00|gmx:100819389|K08874 transformation/transcription domain-associated protein | (RefSeq) transformation/transcription domain-associated protein	--	FAT domain	--
glyma.Wm82.gnm2.Glyma.01G167500	glyma.Wm82.gnm2.Glyma.01G167500	2.13206	81	4.22671	166	5.88534	221	27.6331	1042	30.0285	1121	67.7965	2635	7.38379756208005e-07	-2.94238	down	Cellular Component: cytoplasm (GO:0005737);; Molecular Function: GDP-mannose 4,6-dehydratase activity (GO:0008446);; Biological Process: GDP-mannose metabolic process (GO:0019673);; Biological Process: 'de novo' GDP-L-fucose biosynthetic process (GO:0042351);;	K01711|1.3e-210|gmx:100777692|K01711 GDPmannose 4,6-dehydratase [EC:4.2.1.47] | (RefSeq) GDP-mannose 4,6 dehydratase 1	Fructose and mannose metabolism (ko00051);; Amino sugar and nucleotide sugar metabolism (ko00520)	GDP-mannose 4,6 dehydratase	GDP-mannose 4,6 dehydratase 1 OS=Arabidopsis thaliana OX=3702 GN=GMD1 PE=1 SV=1
glyma.Wm82.gnm2.Glyma.01G167600	glyma.Wm82.gnm2.Glyma.01G167600	1.5389819999999999	36	1.8760759999999999	44	6.209172000000001	141	9.446318999999999	210	10.4491	234	15.1592	347	0.0148558328071925	-1.52842	down	--	--	--	--	--
glyma.Wm82.gnm2.Glyma.01G168200	glyma.Wm82.gnm2.Glyma.01G168200	0.028124	3	0	0	0.9266650000000001	93	2.21204	221	3.34927	331	3.5938939999999997	370	0.0215600659994599	-3.15145	down	Molecular Function: microtubule motor activity (GO:0003777);; Molecular Function: ATP binding (GO:0005524);; Cellular Component: kinesin complex (GO:0005871);; Cellular Component: microtubule (GO:0005874);; Biological Process: microtubule-based movement (GO:0007018);; Molecular Function: microtubule binding (GO:0008017);; Molecular Function: ATPase activity (GO:0016887);;	K11498|0.0e+00|gmx:100809766|K11498 centromeric protein E | (RefSeq) kinesin-like protein KIN-7C	--	Kinesin motor domain	Kinesin-like protein KIN-7G OS=Arabidopsis thaliana OX=3702 GN=KIN7G PE=2 SV=1
glyma.Wm82.gnm2.Glyma.01G168600	glyma.Wm82.gnm2.Glyma.01G168600	32.7992	1365	50.9039	2203	31.5324	1303	31.1374	1296	21.1694	873	9.67939	416	0.0237528447718996	1.40924350825258	up	Cellular Component: integral component of membrane (GO:0016021);;	--	--	Uncharacterised protein family (UPF0183)	UPF0183 protein At3g51130 OS=Arabidopsis thaliana OX=3702 GN=At3g51130 PE=1 SV=2
glyma.Wm82.gnm2.Glyma.01G169100	glyma.Wm82.gnm2.Glyma.01G169100	27.4873	1891	20.8737	1494	24.2733	1658	15.4196	1061	9.39117	640	8.9986	639	0.00055884117868566	1.54822892649249	up	Cellular Component: integral component of membrane (GO:0016021);;	--	--	Protein of unknown function (DUF726)	--
glyma.Wm82.gnm2.Glyma.01G169400	glyma.Wm82.gnm2.Glyma.01G169400	0.194048	7	0.30407	12	1.5851979999999999	57	4.37689	153	6.65689	228	7.9056	285	0.000396071889306938	-2.86751	down	Cellular Component: nucleus (GO:0005634);; Biological Process: regulation of transcription, DNA-templated (GO:0006355);; Molecular Function: zinc ion binding (GO:0008270);; Biological Process: cell differentiation (GO:0030154);; Molecular Function: sequence-specific DNA binding (GO:0043565);;	K21630|6.0e-48|cmos:111453155|K21630 GATA-type zinc finger protein 1 | (RefSeq) GATA transcription factor 6-like	--	GATA zinc finger	GATA transcription factor 5 OS=Arabidopsis thaliana OX=3702 GN=GATA5 PE=2 SV=1
glyma.Wm82.gnm2.Glyma.01G169800	glyma.Wm82.gnm2.Glyma.01G169800	66.7328	4304	63.894	4254	39.0256	2513	25.155692000000002	1637	21.3721	1377	20.5996	1386	0.000225010311730381	1.83574483864459	up	Cellular Component: mitochondrion (GO:0005739);; Molecular Function: oxidoreductase activity (GO:0016491);; Molecular Function: FAD binding (GO:0071949);;	K18204|0.0e+00|gmx:100811898|K18204 D-2-hydroxyglutarate dehydrogenase [EC:1.1.99.39] | (RefSeq) D-2-hydroxyglutarate dehydrogenase, mitochondrial	--	FAD linked oxidases, C-terminal domain	D-2-hydroxyglutarate dehydrogenase, mitochondrial OS=Arabidopsis thaliana OX=3702 GN=D2HGDH PE=1 SV=3
glyma.Wm82.gnm2.Glyma.01G170200	glyma.Wm82.gnm2.Glyma.01G170200	0	0	0	0	0.96104	84	11.2272	983	11.6622	1012	7.63287	689	0.0415888542805122	-4.91577	down	Molecular Function: beta-galactosidase activity (GO:0004565);; Cellular Component: cell wall (GO:0005618);; Cellular Component: vacuole (GO:0005773);; Biological Process: carbohydrate metabolic process (GO:0005975);; Molecular Function: carbohydrate binding (GO:0030246);;	K12309|1.1e-278|ath:AT3G52840|K12309 beta-galactosidase [EC:3.2.1.23] | (RefSeq) BGAL2; beta-galactosidase 2	Galactose metabolism (ko00052);; Other glycan degradation (ko00511);; Glycosaminoglycan degradation (ko00531);; Sphingolipid metabolism (ko00600);; Glycosphingolipid biosynthesis - ganglio series (ko00604)	Glycosyl hydrolases family 35	Beta-galactosidase 3 OS=Arabidopsis thaliana OX=3702 GN=BGAL3 PE=2 SV=1
glyma.Wm82.gnm2.Glyma.01G170900	glyma.Wm82.gnm2.Glyma.01G170900	32.6266	437	28.8637	403	37.3573	497	23.7644	319	25.6241	340	11.5863	161	0.0202435908357752	1.1353160266561	up	Molecular Function: glutathione-disulfide reductase activity (GO:0004362);; Cellular Component: cytoplasm (GO:0005737);; Molecular Function: electron transfer activity (GO:0009055);; Molecular Function: protein disulfide oxidoreductase activity (GO:0015035);; Biological Process: cellular response to oxidative stress (GO:0034599);; Biological Process: cell redox homeostasis (GO:0045454);;	K03676|3.4e-65|gmx:100527634|K03676 glutaredoxin 3 | (RefSeq) uncharacterized protein LOC100527634 precursor	--	Glutaredoxin	Glutaredoxin-C3 OS=Arabidopsis thaliana OX=3702 GN=GRXC3 PE=2 SV=1
glyma.Wm82.gnm2.Glyma.01G171300	glyma.Wm82.gnm2.Glyma.01G171300	0.117833	6	0.312268	16	4.08124	195	8.93841	429	9.2991	442	10.6225	526	0.0131365646129352	-2.52797	down	Molecular Function: ATP binding (GO:0005524);;	K08900|1.2e-266|gmx:100789094|K08900 mitochondrial chaperone BCS1 | (RefSeq) AAA-ATPase At2g18193	--	Domain associated at C-terminal with AAA	AAA-ATPase At2g18193 OS=Arabidopsis thaliana OX=3702 GN=At2g18193 PE=2 SV=1
glyma.Wm82.gnm2.Glyma.01G171400	glyma.Wm82.gnm2.Glyma.01G171400	0.758824	40	0.235526	13	2.0119	104	7.90757	412	23.4691	1209	8.85314	475	4.75866668634123e-06	-3.4599	down	Molecular Function: ATP binding (GO:0005524);;	K08900|4.9e-144|nnu:104601811|K08900 mitochondrial chaperone BCS1 | (RefSeq) protein HYPER-SENSITIVITY-RELATED 4-like	--	Domain associated at C-terminal with AAA	AAA-ATPase At5g17760 OS=Arabidopsis thaliana OX=3702 GN=At5g17760 PE=3 SV=1
glyma.Wm82.gnm2.Glyma.01G171800	glyma.Wm82.gnm2.Glyma.01G171800	7.35699	218	6.36301	196	12.469	366	4.10174	122	5.97633	175	4.6793	143	0.00449425336100928	1.2146058036499	up	Cellular Component: integral component of membrane (GO:0016021);; Cellular Component: intracellular membrane-bounded organelle (GO:0043231);;	K07252|4.9e-157|gmx:100791542|K07252 dolichyldiphosphatase [EC:3.6.1.43] | (RefSeq) putative lipid phosphate phosphatase	N-Glycan biosynthesis (ko00510)	PAP2 superfamily	Lipid phosphate phosphatase epsilon 2, chloroplastic OS=Arabidopsis thaliana OX=3702 GN=LPPE2 PE=1 SV=1
glyma.Wm82.gnm2.Glyma.01G172000	glyma.Wm82.gnm2.Glyma.01G172000	23.7755	1070	16.4745	772	13.6798	612	5.12835	231	1.60112	72	11.3115	525	0.00684963583248422	2.05436159857625	up	Cellular Component: integral component of membrane (GO:0016021);;	--	--	--	--
glyma.Wm82.gnm2.Glyma.01G172200	glyma.Wm82.gnm2.Glyma.01G172200	0	0	0.013201	2	0.509168	74	1.36692	201	2.53971	366	2.50286	376	0.0103670685226493	-3.51162	down	Cellular Component: cytoplasm (GO:0005737);; Biological Process: receptor-mediated endocytosis (GO:0006898);; Molecular Function: clathrin binding (GO:0030276);; Cellular Component: vesicle (GO:0031982);; Cellular Component: intracellular membrane-bounded organelle (GO:0043231);; Biological Process: clathrin coat disassembly (GO:0072318);; Biological Process: clathrin-dependent endocytosis (GO:00…	--	--	--	Auxilin-like protein 1 OS=Arabidopsis thaliana OX=3702 GN=AUL1 PE=2 SV=2
glyma.Wm82.gnm2.Glyma.01G173300	glyma.Wm82.gnm2.Glyma.01G173300	0.671809	22	0.908464	31	20.9153	668	29.6505	953	27.1369	864	105.021	3479	0.0135481250273357	-2.73522	down	Cellular Component: cytoplasm (GO:0005737);; Biological Process: carbohydrate metabolic process (GO:0005975);; Molecular Function: carbohydrate binding (GO:0030246);; Molecular Function: glucose-6-phosphate 1-epimerase activity (GO:0047938);;	K01792|8.1e-182|gmx:100797902|K01792 glucose-6-phosphate 1-epimerase [EC:5.1.3.15] | (RefSeq) putative glucose-6-phosphate 1-epimerase	Glycolysis / Gluconeogenesis (ko00010)	Aldose 1-epimerase	Putative glucose-6-phosphate 1-epimerase OS=Cenchrus ciliaris OX=35872 PE=2 SV=1
glyma.Wm82.gnm2.Glyma.01G174100	glyma.Wm82.gnm2.Glyma.01G174100	3.76466	104	2.74769	79	3.36898	92	0	0	0.035383	1	1.13245	32	0.0153787686294075	3.52650270737806	up	--	--	--	--	--
glyma.Wm82.gnm2.Glyma.01G175100	glyma.Wm82.gnm2.Glyma.01G175100	263.582	13081	189.984	9809	139.949	6896	96.0787	4769	103.051	5067	114.272	5848	0.00315403332008592	1.4211133747024	up	Biological Process: mRNA splicing, via spliceosome (GO:0000398);; Molecular Function: mRNA binding (GO:0003729);; Cellular Component: U1 snRNP (GO:0005685);; Molecular Function: snRNA binding (GO:0017069);; Molecular Function: U1 snRNA binding (GO:0030619);; Cellular Component: U2-type prespliceosome (GO:0071004);;	K11093|2.9e-194|gmx:100800903|K11093 U1 small nuclear ribonucleoprotein 70kDa | (RefSeq) U1 small nuclear ribonucleoprotein 70 kDa isoform X1	Spliceosome (ko03040)	U1 small nuclear ribonucleoprotein of 70kDa MW N terminal	U1 small nuclear ribonucleoprotein 70 kDa OS=Arabidopsis thaliana OX=3702 GN=RNU1 PE=1 SV=1
glyma.Wm82.gnm2.Glyma.01G175300	glyma.Wm82.gnm2.Glyma.01G175300	0.15191	12	0.486051	40	1.32357	104	13.5652	1066	5.32445	415	13.1746	1068	1.06663420110541e-06	-3.72881	down	Molecular Function: DNA binding (GO:0003677);; Molecular Function: ATP binding (GO:0005524);; Cellular Component: nucleus (GO:0005634);; Molecular Function: DNA-dependent ATPase activity (GO:0008094);; Biological Process: regulation of DNA methylation (GO:0044030);;	K19001|0.0e+00|gmx:100777687|K19001 ATP-dependent DNA helicase | (RefSeq) ATP-dependent DNA helicase DDM1	--	SNF2 family N-terminal domain	ATP-dependent DNA helicase DDM1 OS=Arabidopsis thaliana OX=3702 GN=DDM1 PE=1 SV=1
glyma.Wm82.gnm2.Glyma.01G175600	glyma.Wm82.gnm2.Glyma.01G175600	6.0808	393	2.8747550000000004	193	21.8291	1406	49.505295000000004	3213	54.651177000000004	3516	46.6495	3123	0.00116453319256365	-2.05933	down	Molecular Function: succinate dehydrogenase activity (GO:0000104);; Cellular Component: mitochondrial respiratory chain complex II, succinate dehydrogenase complex (ubiquinone) (GO:0005749);; Biological Process: tricarboxylic acid cycle (GO:0006099);; Biological Process: mitochondrial electron transport, succinate to ubiquinone (GO:0006121);; Molecular Function: succinate dehydrogenase (ubiquinon…	K00234|0.0e+00|gmx:100803020|K00234 succinate dehydrogenase (ubiquinone) flavoprotein subunit [EC:1.3.5.1] | (RefSeq) succinate dehydrogenase [ubiquinone] flavoprotein subunit 1, mitochondrial	Citrate cycle (TCA cycle) (ko00020);; Oxidative phosphorylation (ko00190);; Carbon metabolism (ko01200)	FAD binding domain	Succinate dehydrogenase [ubiquinone] flavoprotein subunit 1, mitochondrial OS=Arabidopsis thaliana OX=3702 GN=SDH1-1 PE=1 SV=1
glyma.Wm82.gnm2.Glyma.01G175800	glyma.Wm82.gnm2.Glyma.01G175800	15.6195	177	21.3144	252	19.6355	221	7.21833	82	7.92118	89	12.6785	149	0.00602237122855103	1.49259424082323	up	--	--	--	--	--
glyma.Wm82.gnm2.Glyma.01G176000	glyma.Wm82.gnm2.Glyma.01G176000	25.2918	2646	21.9261	2387	17.2462	1792	9.39822	984	9.9349	1030	9.38243	1013	0.000173835899289721	1.66003693064783	up	Biological Process: intracellular protein transport (GO:0006886);; Biological Process: vesicle-mediated transport (GO:0016192);;	K20183|0.0e+00|gmx:100805342|K20183 Vam6/Vps39-like protein vacuolar protein sorting-associated protein 39 | (RefSeq) vacuolar sorting protein 39	--	Vacuolar sorting protein 39 domain 2	Vacuolar sorting protein 39 OS=Arabidopsis thaliana OX=3702 GN=VPS39 PE=1 SV=1
glyma.Wm82.gnm2.Glyma.01G176200	glyma.Wm82.gnm2.Glyma.01G176200	45.1	544	44.9357	564	31.9575	383	18.1242	219	10.1299	121	4.56641	57	0.00035385037385884	2.38808186734259	up	--	--	--	--	--
glyma.Wm82.gnm2.Glyma.01G176300	glyma.Wm82.gnm2.Glyma.01G176300	1.2108	24	1.69939	34	2.68984	52	6.4091	123	7.89535	150	6.95332	138	0.00759703859073089	-1.50201	down	Molecular Function: GTP binding (GO:0005525);;	K07943|4.2e-101|gmx:100305563|K07943 ADP-ribosylation factor-like protein 2 | (RefSeq) ADP-ribosylation factor-like protein	--	ADP-ribosylation factor family	ADP-ribosylation factor-like protein 2 OS=Arabidopsis thaliana OX=3702 GN=ARL2 PE=2 SV=1
glyma.Wm82.gnm2.Glyma.01G176400	glyma.Wm82.gnm2.Glyma.01G176400	1.04892	115	1.21548	138	2.63706	285	3.94797	430	9.196126999999999	991	6.42248	721	0.00189148394935738	-1.62136	down	Molecular Function: RNA binding (GO:0003723);; Biological Process: rRNA processing (GO:0006364);; Biological Process: tRNA export from nucleus (GO:0006409);; Cellular Component: small-subunit processome (GO:0032040);; Cellular Component: CURI complex (GO:0032545);; Cellular Component: UTP-C complex (GO:0034456);;	K14544|0.0e+00|gmx:100779287|K14544 U3 small nucleolar RNA-associated protein 22 | (RefSeq) nucleolar protein 6	Ribosome biogenesis in eukaryotes (ko03008)	Nrap protein nucleotidyltransferase domain 4	--
glyma.Wm82.gnm2.Glyma.01G176900	glyma.Wm82.gnm2.Glyma.01G176900	0.5907720000000001	27	0.592682	32	4.03297	186	5.16861	238	8.97821	414	9.649097999999997	463	0.0112006905829767	-1.94103	down	Molecular Function: molecular_function (GO:0003674);; Molecular Function: nucleic acid binding (GO:0003676);; Molecular Function: RNA binding (GO:0003723);; Molecular Function: catalytic activity (GO:0003824);; Molecular Function: nuclease activity (GO:0004518);; Molecular Function: endonuclease activity (GO:0004519);; Molecular Function: binding (GO:0005488);; Cellular Component: cellular_compon…	--	--	PPR repeat family	Pentatricopeptide repeat-containing protein At4g38150 OS=Arabidopsis thaliana OX=3702 GN=At4g38150 PE=2 SV=1
glyma.Wm82.gnm2.Glyma.01G177600	glyma.Wm82.gnm2.Glyma.01G177600	0.600412	17	0.530201	16	4.55782	125	10.8846	301	11.2243	307	5.81684	166	0.0131086171452993	-2.07958	down	Molecular Function: NAD(P)H dehydrogenase (quinone) activity (GO:0003955);; Molecular Function: FMN binding (GO:0010181);; Biological Process: oxidation-reduction process (GO:0055114);;	K03809|1.4e-129|gmx:100811224|K03809 NAD(P)H dehydrogenase (quinone) [EC:1.6.5.2] | (RefSeq) probable NAD(P)H dehydrogenase (quinone) FQR1-like 2	Ubiquinone and other terpenoid-quinone biosynthesis (ko00130)	NADPH-dependent FMN reductase	Probable NAD(P)H dehydrogenase (quinone) FQR1-like 2 OS=Arabidopsis thaliana OX=3702 GN=At4g36750 PE=1 SV=1
glyma.Wm82.gnm2.Glyma.01G178100	glyma.Wm82.gnm2.Glyma.01G178100	0.156344	9	0.146152	8	0.941579	48	5.2989999999999995	271	3.0074	153	1.18946	63	0.00362777449012431	-2.67004	down	Cellular Component: integral component of membrane (GO:0016021);; Molecular Function: transmembrane transporter activity (GO:0022857);;	K23677|1.9e-95|gra:105802280|K23677 MFS transporter, Spinster family, sphingosine-1-phosphate transporter | (RefSeq) uncharacterized LOC105802280	--	Major Facilitator Superfamily	--
glyma.Wm82.gnm2.Glyma.01G178600	glyma.Wm82.gnm2.Glyma.01G178600	61.1285	1454	29.0421	719	32.4459	767	18.4691	440	28.7015	677	12.7789	314	0.007082253950888	1.50438841595347	up	Biological Process: ubiquitin-dependent protein catabolic process (GO:0006511);; Cellular Component: integral component of membrane (GO:0016021);; Molecular Function: ubiquitin-like protein conjugating enzyme binding (GO:0044390);; Molecular Function: ubiquitin protein ligase activity (GO:0061630);; Biological Process: ER-associated misfolded protein catabolic process (GO:0071712);;	K10666|3.7e-131|gmx:100814783|K10666 E3 ubiquitin-protein ligase RNF5 [EC:2.3.2.27] | (RefSeq) E3 ubiquitin-protein ligase RNF185	Protein processing in endoplasmic reticulum (ko04141)	Zinc finger, C3HC4 type (RING finger)	E3 ubiquitin-protein ligase RMA1H1 OS=Capsicum annuum OX=4072 GN=RMA1H1 PE=1 SV=1
glyma.Wm82.gnm2.Glyma.01G178700	glyma.Wm82.gnm2.Glyma.01G178700	0.180655	7	0.228458	9	0.251216	10	4.36908	159	5.40028	194	1.77631	67	3.20144934202625e-06	-3.58496	down	Cellular Component: Golgi apparatus (GO:0005794);; Cellular Component: integral component of membrane (GO:0016021);; Molecular Function: transferase activity, transferring glycosyl groups (GO:0016757);;	K20893|4.1e-198|gmx:100783054|K20893 probable galacturonosyltransferase-like 1 [EC:2.4.1.-] | (RefSeq) probable galacturonosyltransferase-like 2	--	Glycosyl transferase family 8	Probable galacturonosyltransferase-like 1 OS=Arabidopsis thaliana OX=3702 GN=GATL1 PE=2 SV=1
glyma.Wm82.gnm2.Glyma.01G179000	glyma.Wm82.gnm2.Glyma.01G179000	1.1525	78	0.740274	52	0.682524	46	2.44054	164	6.30394	418	4.2143	291	0.00329195228413937	-1.82777	down	Molecular Function: protein kinase activity (GO:0004672);; Molecular Function: ATP binding (GO:0005524);; Cellular Component: integral component of membrane (GO:0016021);;	K13429|4.3e-60|pvu:PHAVU_006G006700g|K13429 chitin elicitor receptor kinase 1 | (RefSeq) hypothetical protein	Plant-pathogen interaction (ko04626)	Protein kinase domain	LysM domain receptor-like kinase 4 OS=Arabidopsis thaliana OX=3702 GN=LYK4 PE=1 SV=1
glyma.Wm82.gnm2.Glyma.01G179300	glyma.Wm82.gnm2.Glyma.01G179300	0.598708	105	2.11214	386	2.8404	495	9.27375	1627	5.41139	940	5.27738	955	0.0263434968791412	-1.44213	down	Molecular Function: structural molecule activity (GO:0005198);; Cellular Component: Golgi apparatus (GO:0005794);; Cellular Component: cytosol (GO:0005829);; Cellular Component: plasma membrane (GO:0005886);; Biological Process: intracellular protein transport (GO:0006886);; Biological Process: receptor-mediated endocytosis (GO:0006898);; Cellular Component: plasmodesma (GO:0009506);; Cellular Co…	K04646|0.0e+00|gmx:100784651|K04646 clathrin heavy chain | (RefSeq) clathrin heavy chain 2	Endocytosis (ko04144)	Region in Clathrin and VPS	Clathrin heavy chain 2 OS=Oryza sativa subsp. japonica OX=39947 GN=Os12g0104800 PE=3 SV=1
glyma.Wm82.gnm2.Glyma.01G179400	glyma.Wm82.gnm2.Glyma.01G179400	2.00772	105	0.763207	42	10.3469	537	6.69911	350	1.09425	57	161.247	8680	0.0097755604342646	-3.50959	down	Molecular Function: iron ion binding (GO:0005506);; Cellular Component: membrane (GO:0016020);; Molecular Function: oxidoreductase activity, acting on paired donors, with incorporation or reduction of molecular oxygen, NAD(P)H as one donor, and incorporation of one atom of oxygen (GO:0016709);; Molecular Function: heme binding (GO:0020037);;	K15472|1.6e-155|nau:109237629|K15472 premnaspirodiene oxygenase [EC:1.14.14.151] | (RefSeq) premnaspirodiene oxygenase	Sesquiterpenoid and triterpenoid biosynthesis (ko00909)	Cytochrome P450	Cytochrome P450 71D8 OS=Glycine max OX=3847 GN=CYP71D8 PE=2 SV=1
glyma.Wm82.gnm2.Glyma.01G180000	glyma.Wm82.gnm2.Glyma.01G180000	0.749981	41	0.231229	13	0.780929	42	5.85006	316	8.35861	446	3.05048	170	1.4317022066624e-05	-2.9062	down	--	--	--	--	BTB/POZ domain-containing protein At3g50780 OS=Arabidopsis thaliana OX=3702 GN=At3g50780 PE=2 SV=1
glyma.Wm82.gnm2.Glyma.01G180400	glyma.Wm82.gnm2.Glyma.01G180400	25.7188	731	12.1722	360	18.5522	524	2.83605	81	3.43218	97	10.6986	314	0.00148935162760292	2.16085276368342	up	--	K13449|2.3e-23|csv:101212539|K13449 pathogenesis-related protein 1 | (RefSeq) basic form of pathogenesis-related protein 1	MAPK signaling pathway - plant (ko04016);; Plant hormone signal transduction (ko04075);; Plant-pathogen interaction (ko04626)	Domain of unknown function (DUF4228)	STS14 protein OS=Solanum tuberosum OX=4113 GN=STS14 PE=2 SV=1
glyma.Wm82.gnm2.Glyma.01G180700	glyma.Wm82.gnm2.Glyma.01G180700	1.88968	31	0.788373	14	3.3718690000000002	54	6.19812	99	23.3412	365	4.41174	73	0.0136541778893217	-2.09692	down	Cellular Component: plasma membrane (GO:0005886);; Cellular Component: membrane (GO:0016020);; Cellular Component: integral component of membrane (GO:0016021);;	--	--	Domain of unknown function (DUF588)	CASP-like protein ARALYDRAFT_485429 OS=Arabidopsis lyrata subsp. lyrata OX=81972 GN=ARALYDRAFT_485429 PE=3 SV=2
glyma.Wm82.gnm2.Glyma.01G180800	glyma.Wm82.gnm2.Glyma.01G180800	1.24247	43	0.237457	9	9.28863	314	5.05297	172	26.1754	882	123.279	4319	0.00203811250576664	-3.69508	down	Cellular Component: photosystem II oxygen evolving complex (GO:0009654);; Biological Process: photosystem II assembly (GO:0010207);; Molecular Function: oxygen evolving activity (GO:0010242);; Biological Process: photosystem II stabilization (GO:0042549);;	K02716|2.5e-181|gmx:100820458|K02716 photosystem II oxygen-evolving enhancer protein 1 | (RefSeq) uncharacterized protein LOC100820458	Photosynthesis (ko00195)	Manganese-stabilising protein / photosystem II polypeptide	Oxygen-evolving enhancer protein 1, chloroplastic OS=Pisum sativum OX=3888 GN=PSBO PE=1 SV=1
glyma.Wm82.gnm2.Glyma.01G181200	glyma.Wm82.gnm2.Glyma.01G181200	5.68137	279	7.91599	404	13.4023	653	24.5684	1205	22.1552	1076	24.3534	1231	0.0157409294385	-1.00661	down	Cellular Component: nucleus (GO:0005634);; Cellular Component: nucleoplasm (GO:0005654);; Biological Process: DNA replication-dependent nucleosome assembly (GO:0006335);; Biological Process: CENP-A containing nucleosome assembly (GO:0034080);; Molecular Function: histone binding (GO:0042393);;	K11372|1.2e-131|pavi:110753031|K11372 HAT1-interacting factor 1 | (RefSeq) protein HGV2	--	SHNi-TPR	--
glyma.Wm82.gnm2.Glyma.01G181500	glyma.Wm82.gnm2.Glyma.01G181500	0.498094	25	0.656494	34	1.81307	88	6.68096	324	8.58063	413	10.2102	511	1.35513373030344e-06	-2.74765	down	Cellular Component: nuclear pore (GO:0005643);; Molecular Function: nuclear localization sequence binding (GO:0008139);; Molecular Function: structural constituent of nuclear pore (GO:0017056);;	K14307|7.4e-219|gmx:100776992|K14307 nucleoporin p58/p45 | (RefSeq) nuclear pore complex protein NUP58	RNA transport (ko03013)	--	Nuclear pore complex protein NUP58 OS=Arabidopsis thaliana OX=3702 GN=NUP58 PE=1 SV=1
glyma.Wm82.gnm2.Glyma.01G182000	glyma.Wm82.gnm2.Glyma.01G182000	13.6314	1286	11.8128	1160	9.66907	906	7.89604	745	9.75744	912	5.77646	562	0.0230141433563135	1.07773887288963	up	Molecular Function: G protein-coupled receptor binding (GO:0001664);; Molecular Function: GTPase activity (GO:0003924);; Molecular Function: GTP binding (GO:0005525);; Cellular Component: heterotrimeric G-protein complex (GO:0005834);; Biological Process: adenylate cyclase-modulating G protein-coupled receptor signaling pathway (GO:0007188);; Molecular Function: G-protein beta/gamma-subunit compl…	K19729|2.2e-41|gmx:100781223|K19729 guanine nucleotide-binding protein G(t) subunit alpha 3 | (RefSeq) guanine nucleotide-binding protein alpha-2 subunit isoform X2	--	G-protein alpha subunit	Extra-large guanine nucleotide-binding protein 1 OS=Arabidopsis thaliana OX=3702 GN=XLG1 PE=1 SV=2
glyma.Wm82.gnm2.Glyma.01G182400	glyma.Wm82.gnm2.Glyma.01G182400	43.1845	3091	56.7966	4229	53.8984	3830	14.806197000000001	1060	12.6243	895	15.9525	1178	2.29104814310254e-08	2.29370818290446	up	Molecular Function: protein kinase activity (GO:0004672);; Molecular Function: ATP binding (GO:0005524);; Cellular Component: integral component of membrane (GO:0016021);;	K23544|3.8e-62|brp:103842861|K23544 serine incorporator 1/3 | (RefSeq) serine incorporator 3	--	Protein tyrosine and serine/threonine kinase	Wall-associated receptor kinase-like 14 OS=Arabidopsis thaliana OX=3702 GN=WAKL14 PE=2 SV=2
glyma.Wm82.gnm2.Glyma.01G182500	glyma.Wm82.gnm2.Glyma.01G182500	4.62457	121	4.53048	123	11.9452	309	35.3941	922	27.611	713	30.2152	812	9.15937626951709e-05	-1.80629	down	Cellular Component: chloroplast (GO:0009507);; Cellular Component: chloroplast thylakoid membrane (GO:0009535);; Biological Process: cytochrome b6f complex assembly (GO:0010190);; Molecular Function: oxidoreductase activity, acting on a sulfur group of donors, disulfide as acceptor (GO:0016671);;	K01723|1.0e-81|psom:113291501|K01723 hydroperoxide dehydratase [EC:4.2.1.92] | (RefSeq) allene oxide synthase-like	alpha-Linolenic acid metabolism (ko00592)	Thioredoxin	Thioredoxin-like protein HCF164, chloroplastic OS=Arabidopsis thaliana OX=3702 GN=HCF164 PE=1 SV=2
glyma.Wm82.gnm2.Glyma.01G183100	glyma.Wm82.gnm2.Glyma.01G183100	50.5371	2816	6.73452	391	112.413	6218	148.669	8282	272.08	15014	336.939	19353	0.0149051849763439	-1.91648	down	Molecular Function: ferroxidase activity (GO:0004322);; Molecular Function: copper ion binding (GO:0005507);; Cellular Component: plasma membrane (GO:0005886);; Biological Process: iron ion transport (GO:0006826);; Biological Process: iron ion homeostasis (GO:0055072);;	K19791|0.0e+00|gmx:100782355|K19791 iron transport multicopper oxidase | (RefSeq) L-ascorbate oxidase homolog	--	Multicopper oxidase	L-ascorbate oxidase homolog OS=Nicotiana tabacum OX=4097 PE=2 SV=1
glyma.Wm82.gnm2.Glyma.01G183200	glyma.Wm82.gnm2.Glyma.01G183200	15.1018	252	10.8213	188	6.70239	111	1.05317	18	7.53832	125	2.01064	35	0.0132491792314494	2.15438231557097	up	Cellular Component: endoplasmic reticulum membrane (GO:0005789);; Cellular Component: integral component of membrane (GO:0016021);;	K20721|5.0e-74|gmx:547494|K20721 reticulon-1 | (RefSeq) 24 kDa seed maturation protein	--	Reticulon	Reticulon-like protein B11 OS=Arabidopsis thaliana OX=3702 GN=RTNLB11 PE=2 SV=1
glyma.Wm82.gnm2.Glyma.01G183300	glyma.Wm82.gnm2.Glyma.01G183300	11.3731	964	9.26151	817	20.7454	1746	35.1184	2976	30.6766	2576	66.112	5777	0.00624959630399529	-1.30968	down	Molecular Function: ADP binding (GO:0043531);;	K13415|3.5e-22|mdm:103413440|K13415 protein brassinosteroid insensitive 1 [EC:2.7.10.1 2.7.11.1] | (RefSeq) uncharacterized protein LOC103413440 isoform X1	Plant hormone signal transduction (ko04075)	NB-ARC domain	Probable disease resistance protein At5g66900 OS=Arabidopsis thaliana OX=3702 GN=At5g66900 PE=3 SV=1
glyma.Wm82.gnm2.Glyma.01G183500	glyma.Wm82.gnm2.Glyma.01G183500	141.606	5249	99.3634	3832	95.1955	3503	55.856553999999996	2071	62.011	2277	32.219	1230	0.000689350567615422	1.64164356584984	up	Molecular Function: protein serine/threonine kinase activity (GO:0004674);; Molecular Function: ATP binding (GO:0005524);;	K14498|1.2e-208|gmx:100783967|K14498 serine/threonine-protein kinase SRK2 [EC:2.7.11.1] | (RefSeq) serine/threonine-protein kinase SRK2I isoform X1	MAPK signaling pathway - plant (ko04016);; Plant hormone signal transduction (ko04075)	Protein kinase domain	Serine/threonine-protein kinase SRK2I OS=Arabidopsis thaliana OX=3702 GN=SRK2I PE=1 SV=1
glyma.Wm82.gnm2.Glyma.01G183600	glyma.Wm82.gnm2.Glyma.01G183600	60.0194	2065	49.3711	1782	39.936687000000006	1364	25.687	878	16.598	569	19.3427	692	0.000237075252684499	1.76385245928926	up	Molecular Function: protein binding (GO:0005515);;	K15223|4.7e-151|gmx:100784838|K15223 upstream activation factor subunit UAF30 | (RefSeq) upstream activation factor subunit spp27 isoform X2	--	SWIB/MDM2 domain	--
glyma.Wm82.gnm2.Glyma.01G183700	glyma.Wm82.gnm2.Glyma.01G183700	0	0	0.067517	3	1.92536	73	2.80338	107	4.17601	157	11.8051	462	0.0272693468986569	-3.12078	down	Molecular Function: DNA binding (GO:0003677);; Cellular Component: nucleus (GO:0005634);;	K14491|3.6e-11|mtr:MTR_4g121020|K14491 two-component response regulator ARR-B family | (RefSeq) two-component response regulator ARR2-like protein	Plant hormone signal transduction (ko04075)	Myb-like DNA-binding domain	Transcription factor HHO5 OS=Arabidopsis thaliana OX=3702 GN=HHO5 PE=1 SV=1
glyma.Wm82.gnm2.Glyma.01G184300	glyma.Wm82.gnm2.Glyma.01G184300	0	0	0	0	0.175921	12	1.3144	81	1.24235	77	1.20176	67	0.00609504513543764	-4.09146	down	Molecular Function: calmodulin binding (GO:0005516);; Molecular Function: ATP binding (GO:0005524);; Cellular Component: nucleus (GO:0005634);; Cellular Component: cytoplasm (GO:0005737);; Molecular Function: calcium-dependent protein serine/threonine kinase activity (GO:0009931);; Biological Process: peptidyl-serine phosphorylation (GO:0018105);; Biological Process: intracellular signal transduc…	K00924|1.8e-278|adu:107487776|K00924 kinase [EC:2.7.1.-] | (RefSeq) CDPK-related kinase 5 isoform X1	--	Protein kinase domain	CDPK-related kinase 5 OS=Arabidopsis thaliana OX=3702 GN=CRK5 PE=2 SV=1
glyma.Wm82.gnm2.Glyma.01G185200	glyma.Wm82.gnm2.Glyma.01G185200	13.9527	492	16.5622	607	14.6213	512	9.05251	319	7.5787510000000005	265	10.112086000000001	368	0.00617457577614272	1.22994521823331	up	Molecular Function: sulfotransferase activity (GO:0008146);; Cellular Component: integral component of membrane (GO:0016021);;	--	--	Sulfotransferase domain	--
glyma.Wm82.gnm2.Glyma.01G186100	glyma.Wm82.gnm2.Glyma.01G186100	0.426712	18	0.114268	5	1.02433	43	4.14186	174	12.9248	537	10.5646	457	8.48207728641531e-07	-3.85203	down	--	--	--	--	--
glyma.Wm82.gnm2.Glyma.01G186300	glyma.Wm82.gnm2.Glyma.01G186300	0.055504	3	0	0	0.756908	32	1.30425	56	1.55424	66	30.7943	1347	0.000444149558452385	-5.229	down	--	--	--	Remorin, C-terminal region	--
glyma.Wm82.gnm2.Glyma.01G186600	glyma.Wm82.gnm2.Glyma.01G186600	0.040528	2	0	0	2.14533	105	0.967712	48	0.848607	42	26.7161	1356	0.0333946553659989	-3.63945	down	Biological Process: lipid metabolic process (GO:0006629);; Cellular Component: integral component of membrane (GO:0016021);;	K16818|1.6e-06|mtr:MTR_7g081620|K16818 phospholipase A1 [EC:3.1.1.32] | (RefSeq) glycerolipase A1	Glycerophospholipid metabolism (ko00564);; alpha-Linolenic acid metabolism (ko00592)	Lipase (class 3)	Triacylglycerol lipase OBL1 OS=Arabidopsis thaliana OX=3702 GN=OBL1 PE=1 SV=1
glyma.Wm82.gnm2.Glyma.01G186800	glyma.Wm82.gnm2.Glyma.01G186800	0.14618	3	0.151544	3	1.48014	27	8.555	155	26.0802	466	36.2251	674	5.14650898238452e-08	-5.05217	down	Cellular Component: plasmodesma (GO:0009506);; Cellular Component: integral component of membrane (GO:0016021);; Biological Process: calcium-mediated signaling (GO:0019722);;	--	--	Rapid ALkalinization Factor (RALF)	Protein RALF-like 34 OS=Arabidopsis thaliana OX=3702 GN=RALFL34 PE=2 SV=1
glyma.Wm82.gnm2.Glyma.01G187200	glyma.Wm82.gnm2.Glyma.01G187200	0.046608	3	0	0	0.224569	10	1.50491	65	0.774025	33	3.5604	158	0.00107745012132472	-4.05594	down	Biological Process: lipid metabolic process (GO:0006629);; Molecular Function: phosphoric diester hydrolase activity (GO:0008081);;	--	--	--	PI-PLC X domain-containing protein At5g67130 OS=Arabidopsis thaliana OX=3702 GN=At5g67130 PE=1 SV=1
glyma.Wm82.gnm2.Glyma.01G187300	glyma.Wm82.gnm2.Glyma.01G187300	0.409353	22	0	0	2.06183	107	3.67405	191	7.92725	408	13.1016	702	0.011228557851873	-3.15143	down	Molecular Function: transmembrane receptor protein serine/threonine kinase activity (GO:0004675);; Molecular Function: ATP binding (GO:0005524);; Cellular Component: plasma membrane (GO:0005886);; Biological Process: protein phosphorylation (GO:0006468);; Cellular Component: integral component of membrane (GO:0016021);;	K01180|1.1e-71|cmax:111487562|K01180 endo-1,3(4)-beta-glucanase [EC:3.2.1.6] | (RefSeq) uncharacterized protein LOC111487562	--	Protein kinase domain	Probable serine/threonine-protein kinase At1g01540 OS=Arabidopsis thaliana OX=3702 GN=At1g01540 PE=1 SV=2
glyma.Wm82.gnm2.Glyma.01G187400	glyma.Wm82.gnm2.Glyma.01G187400	0.152989	25	0.422137	70	2.50821	397	16.4714	2621	6.33439	999	8.54337	1402	0.000291901727375868	-3.15091	down	Molecular Function: chromatin binding (GO:0003682);; Molecular Function: DNA replication origin binding (GO:0003688);; Molecular Function: single-stranded DNA binding (GO:0003697);; Molecular Function: DNA-directed DNA polymerase activity (GO:0003887);; Cellular Component: alpha DNA polymerase:primase complex (GO:0005658);; Biological Process: leading strand elongation (GO:0006272);; Biological P…	K02320|0.0e+00|gmx:100798779|K02320 DNA polymerase alpha subunit A [EC:2.7.7.7] | (RefSeq) DNA polymerase alpha catalytic subunit	DNA replication (ko03030)	DNA polymerase family B	DNA polymerase alpha catalytic subunit OS=Oryza sativa subsp. japonica OX=39947 GN=Os01g0868300 PE=2 SV=2
glyma.Wm82.gnm2.Glyma.01G187800	glyma.Wm82.gnm2.Glyma.01G187800	18.0309	422	41.3189	1005	43.7797	1016	8.56939	201	4.79844	112	1.12563	28	2.6716975275168e-05	3.26486656085812	up	Molecular Function: protein binding (GO:0005515);;	--	--	F-box-like	F-box protein At5g67140 OS=Arabidopsis thaliana OX=3702 GN=At5g67140 PE=2 SV=1
glyma.Wm82.gnm2.Glyma.01G188200	glyma.Wm82.gnm2.Glyma.01G188200	0.100941	12	0.182451	22	2.09961	233	4.70915	524	6.08962	672	4.25143	489	0.00802928524355385	-2.48532	down	--	--	--	Filament-like plant protein, long coiled-coil	Filament-like plant protein 7 OS=Arabidopsis thaliana OX=3702 GN=FPP7 PE=3 SV=2
glyma.Wm82.gnm2.Glyma.01G189100	glyma.Wm82.gnm2.Glyma.01G189100	56.7853	1882	48.6018	1676	29.5838	974	24.9444	827	32.7391	1075	30.9507	1058	0.028882788430998	1.12710387298541	up	Molecular Function: DNA-binding transcription factor activity (GO:0003700);; Cellular Component: nucleus (GO:0005634);; Molecular Function: sequence-specific DNA binding (GO:0043565);;	K13425|1.8e-22|han:110922953|K13425 WRKY transcription factor 22 | (RefSeq) WRKY transcription factor 22-like	MAPK signaling pathway - plant (ko04016);; Plant-pathogen interaction (ko04626)	WRKY DNA -binding domain	Probable WRKY transcription factor 15 OS=Arabidopsis thaliana OX=3702 GN=WRKY15 PE=2 SV=1
glyma.Wm82.gnm2.Glyma.01G189500	glyma.Wm82.gnm2.Glyma.01G189500	0.313965	20	0.241501	16	1.46723	92	16.8066	1051	13.2231	819	8.21709	530	8.60084016564588e-09	-3.97776	down	Molecular Function: protein tyrosine phosphatase activity (GO:0004725);; Cellular Component: cytosol (GO:0005829);; Molecular Function: protein tyrosine/serine/threonine phosphatase activity (GO:0008138);; Biological Process: dephosphorylation (GO:0016311);; Molecular Function: phosphatidylinositol-3,4,5-trisphosphate 3-phosphatase activity (GO:0016314);;	K01110|0.0e+00|gmx:100801622|K01110 phosphatidylinositol-3,4,5-trisphosphate 3-phosphatase and dual-specificity protein phosphatase PTEN [EC:3.1.3.16 3.1.3.48 3.1.3.67] | (RefSeq) phosphatidylinositol 3,4,5-trisphosphate 3-phosphatase and protein-tyrosine-phosphatase PTEN2A	Inositol phosphate metabolism (ko00562);; Phosphatidylinositol signaling system (ko04070)	Dual specificity phosphatase, catalytic domain	Phosphatidylinositol 3,4,5-trisphosphate 3-phosphatase and protein-tyrosine-phosphatase PTEN2A OS=Arabidopsis thaliana OX=3702 GN=PTEN2A PE=1 SV=1
glyma.Wm82.gnm2.Glyma.01G190300	glyma.Wm82.gnm2.Glyma.01G190300	470.429	8682	456.805	8766	308.199	5646	180.987	3348	219.72834699999999	4015	83.21732700000001	1583	0.000935388609784866	1.86548946483003	up	--	--	--	--	--
glyma.Wm82.gnm2.Glyma.01G190600	glyma.Wm82.gnm2.Glyma.01G190600	4.89463	293	11.2666	700	2.63503	157	1.31083	79	0.261577	16	1.08161	67	0.000116344518999719	3.4035165088425	up	Cellular Component: cytoplasm (GO:0005737);; Molecular Function: acid-amino acid ligase activity (GO:0016881);;	K14487|0.0e+00|gmx:100803737|K14487 auxin responsive GH3 gene family | (RefSeq) probable indole-3-acetic acid-amido synthetase GH3.1	Plant hormone signal transduction (ko04075)	GH3 auxin-responsive promoter	Probable indole-3-acetic acid-amido synthetase GH3.1 OS=Arabidopsis thaliana OX=3702 GN=GH3.1 PE=2 SV=1
glyma.Wm82.gnm2.Glyma.01G190800	glyma.Wm82.gnm2.Glyma.01G190800	17.1061	1138	18.0561	1250	13.7639	909	8.97679	598	10.0038	660	5.65719	388	0.00241570413857088	1.48815718938152	up	Molecular Function: aspartic-type endopeptidase activity (GO:0004190);; Biological Process: proteolysis (GO:0006508);; Cellular Component: integral component of membrane (GO:0016021);; Biological Process: protein catabolic process (GO:0030163);;	K00924|9.0e-42|atr:18429429|K00924 kinase [EC:2.7.1.-] | (RefSeq) aspartic proteinase-like protein 2	--	Xylanase inhibitor N-terminal	Aspartic proteinase 36 OS=Arabidopsis thaliana OX=3702 GN=A36 PE=1 SV=1
glyma.Wm82.gnm2.Glyma.01G190900	glyma.Wm82.gnm2.Glyma.01G190900	0.241278	6	0.187519	5	1.66576	42	29.9046	743	37.0427	911	24.4168	625	7.67149946586427e-12	-5.19068	down	Biological Process: reproduction (GO:0000003);; Biological Process: developmental process involved in reproduction (GO:0003006);; Cellular Component: cellular_component (GO:0005575);; Cellular Component: obsolete cell (GO:0005623);; Cellular Component: plasma membrane (GO:0005886);; Biological Process: cell cycle (GO:0007049);; Biological Process: multicellular organism development (GO:0007275);;…	--	--	--	--
glyma.Wm82.gnm2.Glyma.01G191600	glyma.Wm82.gnm2.Glyma.01G191600	0.206503	7	0.570171	20	2.28348	73	5.1547	166	5.36915	171	13.0876	434	0.00211386561406625	-2.66832	down	Cellular Component: integral component of membrane (GO:0016021);;	--	--	Conserved in the green lineage and diatoms 27	Protein CONSERVED IN THE GREEN LINEAGE AND DIATOMS 27, chloroplastic OS=Arabidopsis thaliana OX=3702 GN=CGLD27 PE=2 SV=1
glyma.Wm82.gnm2.Glyma.01G191800	glyma.Wm82.gnm2.Glyma.01G191800	0.272968	13	0.632812	31	0.723569	34	6.28338	294	3.6192659999999997	168	1.7404989999999998	85	0.0018370438659055	-2.39591	down	Molecular Function: molybdate ion transmembrane transporter activity (GO:0015098);; Cellular Component: membrane (GO:0016020);; Cellular Component: integral component of membrane (GO:0016021);;	--	--	Sugar-tranasporters, 12 TM	--
glyma.Wm82.gnm2.Glyma.01G192200	glyma.Wm82.gnm2.Glyma.01G192200	1.8524689999999997	98	2.04906	115	4.121637000000001	222	2.49696	135	9.58809	511	16.4568	917	0.0469237392406033	-1.45598	down	Molecular Function: double-stranded RNA binding (GO:0003725);; Molecular Function: ribonuclease III activity (GO:0004525);; Cellular Component: nucleus (GO:0005634);; Biological Process: RNA processing (GO:0006396);; Biological Process: production of siRNA involved in RNA interference (GO:0030422);; Biological Process: primary miRNA processing (GO:0031053);; Biological Process: pre-miRNA processi…	--	--	Ribonuclease-III-like	Ribonuclease III domain-containing protein RNC1, chloroplastic OS=Arabidopsis thaliana OX=3702 GN=RNC1 PE=2 SV=1
glyma.Wm82.gnm2.Glyma.01G193200	glyma.Wm82.gnm2.Glyma.01G193200	8.49315	779	5.25389	501	11.6536	1061	18.0883	1658	24.9464	2265	29.9802	2833	0.00443252008286856	-1.14096	down	Cellular Component: integral component of membrane (GO:0016021);;	K02184|7.6e-140|sind:105170502|K02184 formin 2 | (RefSeq) formin-like protein 1	--	Formin Homology 2 Domain	Formin-like protein 6 OS=Arabidopsis thaliana OX=3702 GN=FH6 PE=2 SV=1
glyma.Wm82.gnm2.Glyma.01G193500	glyma.Wm82.gnm2.Glyma.01G193500	0.045332	6	0.035583	5	0.201891	25	1.65715	213	0.312165	41	1.66784	221	0.000281746187658111	-3.4504	down	Biological Process: mitotic sister chromatid segregation (GO:0000070);; Cellular Component: condensin complex (GO:0000796);; Cellular Component: nucleus (GO:0005634);;	K11492|0.0e+00|gmx:100808524|K11492 condensin-2 complex subunit G2 | (RefSeq) uncharacterized protein LOC100808524	--	Condensin II non structural maintenance of chromosomes subunit	--
glyma.Wm82.gnm2.Glyma.01G193600	glyma.Wm82.gnm2.Glyma.01G193600	7.20455	754	7.7663519999999995	844	15.0266	1559	13.2146	1381	10.846077000000001	1124	116.762	12580	0.0378506696853068	-1.86132	down	Molecular Function: calcium transmembrane transporter activity, phosphorylative mechanism (GO:0005388);; Molecular Function: calmodulin binding (GO:0005516);; Molecular Function: ATP binding (GO:0005524);; Cellular Component: integral component of membrane (GO:0016021);; Molecular Function: ATPase-coupled cation transmembrane transporter activity (GO:0019829);; Cellular Component: intracellular m…	K01537|0.0e+00|gmx:547567|K01537 P-type Ca2+ transporter type 2C [EC:7.2.2.10] | (RefSeq) SCA1; plasma membrane Ca2+-ATPase	--	Cation transporting ATPase, C-terminus	Calcium-transporting ATPase 2, plasma membrane-type OS=Arabidopsis thaliana OX=3702 GN=ACA2 PE=1 SV=1
glyma.Wm82.gnm2.Glyma.01G193800	glyma.Wm82.gnm2.Glyma.01G193800	26.9596	409	15.8318	250	26.762	403	67.8621	1028	79.6201	1194	66.7848	1043	0.00131607276798852	-1.20327	down	Molecular Function: structural constituent of ribosome (GO:0003735);; Biological Process: translation (GO:0006412);; Cellular Component: large ribosomal subunit (GO:0015934);;	K02898|1.0e-73|gmx:100819391|K02898 large subunit ribosomal protein L26e | (RefSeq) 60S ribosomal protein L26-1	Ribosome (ko03010)	Ribosomal proteins L26 eukaryotic, L24P archaeal	60S ribosomal protein L26-1 OS=Arabidopsis thaliana OX=3702 GN=RPL26A PE=2 SV=2
glyma.Wm82.gnm2.Glyma.01G193900	glyma.Wm82.gnm2.Glyma.01G193900	0.252351	12	0	0	0.230027	11	1.53697	73	1.73787	82	1.87056	91	0.00604896969057779	-3.08319	down	Molecular Function: protein binding (GO:0005515);;	--	--	BTB/POZ domain	BTB/POZ domain-containing protein At3g49900 OS=Arabidopsis thaliana OX=3702 GN=At3g49900 PE=3 SV=1
glyma.Wm82.gnm2.Glyma.01G194200	glyma.Wm82.gnm2.Glyma.01G194200	1.09387	54	0.551026	29	1.02699	51	3.33925	164	5.90155	288	2.05963	105	0.01097460207268	-1.64119	down	Molecular Function: DNA-binding transcription factor activity (GO:0003700);; Cellular Component: nucleus (GO:0005634);; Biological Process: regulation of transcription, DNA-templated (GO:0006355);; Biological Process: asymmetric cell division (GO:0008356);; Biological Process: radial pattern formation (GO:0009956);; Molecular Function: sequence-specific DNA binding (GO:0043565);; Biological Proce…	K14494|4.3e-41|sly:543881|K14494 DELLA protein | (RefSeq) GAI; DELLA protein GAI	Plant hormone signal transduction (ko04075)	GRAS domain family	Protein SHORT-ROOT OS=Arabidopsis thaliana OX=3702 GN=SHR PE=1 SV=1
glyma.Wm82.gnm2.Glyma.01G194500	glyma.Wm82.gnm2.Glyma.01G194500	13.250851999999998	237	20.1811	385	26.9493	487	72.87706299999999	1319	79.9162	1418	32.5415	634	0.0238742435482677	-1.1896	down	Molecular Function: GTP binding (GO:0005525);; Cellular Component: vacuolar membrane (GO:0005774);;	K07955|3.2e-101|gmx:100776101|K07955 ADP-ribosylation factor-like protein 8 | (RefSeq) uncharacterized protein LOC100776101	--	ADP-ribosylation factor family	ADP-ribosylation factor-like protein 8a OS=Arabidopsis thaliana OX=3702 GN=ARL8A PE=2 SV=1
glyma.Wm82.gnm2.Glyma.01G194700	glyma.Wm82.gnm2.Glyma.01G194700	1.01364	64	0.37370099999999995	25	3.92259	243	6.44107	401	3.6562699999999997	226	10.400256000000002	668	0.0309502701743983	-1.73036	down	Molecular Function: acetyl-CoA:L-glutamate N-acetyltransferase activity (GO:0004042);; Cellular Component: cytoplasm (GO:0005737);; Biological Process: arginine biosynthetic process (GO:0006526);;	K14682|0.0e+00|gmx:100777694|K14682 amino-acid N-acetyltransferase [EC:2.3.1.1] | (RefSeq) probable amino-acid acetyltransferase NAGS1, chloroplastic isoform X1	Arginine biosynthesis (ko00220);; 2-Oxocarboxylic acid metabolism (ko01210);; Biosynthesis of amino acids (ko01230)	Amino acid kinase family	Probable amino-acid acetyltransferase NAGS1, chloroplastic OS=Arabidopsis thaliana OX=3702 GN=NAGS1 PE=2 SV=1
glyma.Wm82.gnm2.Glyma.01G194800	glyma.Wm82.gnm2.Glyma.01G194800	1.2341389999999999	63	1.19219	62	2.70378	135	6.11202	284	7.087484999999999	326	4.678325999999999	241	0.00495244339169752	-1.34692	down	Cellular Component: integral component of membrane (GO:0016021);;	K13863|2.2e-64|osa:4333602|K13863 solute carrier family 7 (cationic amino acid transporter), member 1 | (RefSeq) uncharacterized protein LOC4333602	--	NEMP family	--
glyma.Wm82.gnm2.Glyma.01G195200	glyma.Wm82.gnm2.Glyma.01G195200	0.569248	27	0.132409	7	1.20252	56	3.86623	180	3.97193	183	4.1398	198	0.0013361687146697	-2.35	down	Molecular Function: ubiquitin-protein transferase activity (GO:0004842);;	K10260|1.7e-10|cre:CHLREDRAFT_205525|K10260 F-box and WD-40 domain protein 7 | (RefSeq) predicted protein	Ubiquitin mediated proteolysis (ko04120)	U-box domain	U-box domain-containing protein 30 OS=Arabidopsis thaliana OX=3702 GN=PUB30 PE=1 SV=1
glyma.Wm82.gnm2.Glyma.01G195500	glyma.Wm82.gnm2.Glyma.01G195500	0.930109	47	0.690202	37	1.07722	54	2.34558	117	2.78135	137	3.3959349999999997	175	0.0209369331373486	-1.21416	down	Molecular Function: molecular_function (GO:0003674);; Molecular Function: binding (GO:0005488);; Cellular Component: cellular_component (GO:0005575);; Cellular Component: intracellular (GO:0005622);; Cellular Component: obsolete cell (GO:0005623);; Cellular Component: nucleus (GO:0005634);; Molecular Function: amino acid binding (GO:0016597);; Molecular Function: carboxylic acid binding (GO:00314…	--	--	ACT domain	ACT domain-containing protein ACR1 OS=Arabidopsis thaliana OX=3702 GN=ACR1 PE=2 SV=1
glyma.Wm82.gnm2.Glyma.01G195900	glyma.Wm82.gnm2.Glyma.01G195900	0.587925	38	0.030357	3	0.983692	62	3.4129259999999997	216	2.8751610000000003	182	1.19642	79	0.0450411579834594	-1.94022	down	Molecular Function: DNA binding (GO:0003677);; Molecular Function: DNA-binding transcription factor activity (GO:0003700);; Cellular Component: nucleus (GO:0005634);;	K09285|0.0e+00|gmx:100812275|K09285 AP2-like factor, ANT lineage | (RefSeq) AP2-like ethylene-responsive transcription factor ANT isoform X2	--	AP2 domain	AP2-like ethylene-responsive transcription factor CRL5 OS=Oryza sativa subsp. japonica OX=39947 GN=CRL5 PE=2 SV=1
glyma.Wm82.gnm2.Glyma.01G196000	glyma.Wm82.gnm2.Glyma.01G196000	1.29987	37	2.20779	64	1.45019	40	7.22323	201	7.85452	216	15.101	432	0.00125566691711725	-2.08717	down	Cellular Component: integral component of membrane (GO:0016021);;	K13420|1.5e-06|atr:18427291|K13420 LRR receptor-like serine/threonine-protein kinase FLS2 [EC:2.7.11.1] | (RefSeq) LRR receptor-like serine/threonine-protein kinase FLS2	MAPK signaling pathway - plant (ko04016)	Leucine rich repeat	Receptor-like protein 57 OS=Arabidopsis thaliana OX=3702 GN=RLP57 PE=2 SV=1
glyma.Wm82.gnm2.Glyma.01G196300	glyma.Wm82.gnm2.Glyma.01G196300	0.854115	36	5.51895	241	8.12224	338	16.2816	683	23.4237	973	17.4791	756	0.0352997767252388	-1.58219	down	Molecular Function: branched-chain-amino-acid transaminase activity (GO:0004084);; Cellular Component: cytosol (GO:0005829);; Biological Process: branched-chain amino acid biosynthetic process (GO:0009082);; Molecular Function: L-leucine transaminase activity (GO:0052654);; Molecular Function: L-valine transaminase activity (GO:0052655);; Molecular Function: L-isoleucine transaminase activity (GO…	K00826|2.7e-233|gmx:100783594|K00826 branched-chain amino acid aminotransferase [EC:2.6.1.42] | (RefSeq) branched-chain amino acid aminotransferase 2, chloroplastic	Cysteine and methionine metabolism (ko00270);; Valine, leucine and isoleucine degradation (ko00280);; Valine, leucine and isoleucine biosynthesis (ko00290);; Pantothenate and CoA biosynthesis (ko00770);; Glucosinolate biosynthesis (ko00966);; 2-Oxocarboxylic acid metabolism (ko01210);; Biosynthesis of amino acids (ko01230)	Amino-transferase class IV	Branched-chain amino acid aminotransferase 2, chloroplastic OS=Humulus lupulus OX=3486 GN=BCAT2 PE=1 SV=1
glyma.Wm82.gnm2.Glyma.01G197100	glyma.Wm82.gnm2.Glyma.01G197100	35.9267	1695	30.042485999999997	1474	19.795	928	12.7425	601	11.9109	557	26.0201	1266	0.0294556461907175	1.26528432249095	up	Cellular Component: mitochondrion (GO:0005739);; Cellular Component: cytosol (GO:0005829);; Biological Process: iron-sulfur cluster assembly (GO:0016226);; Molecular Function: pyridoxal phosphate binding (GO:0030170);; Molecular Function: cysteine desulfurase activity (GO:0031071);; Biological Process: [2Fe-2S] cluster assembly (GO:0044571);;	K04487|2.9e-260|gmx:100785725|K04487 cysteine desulfurase [EC:2.8.1.7] | (RefSeq) cysteine desulfurase, mitochondrial	Thiamine metabolism (ko00730);; Sulfur relay system (ko04122)	Aminotransferase class-V	Cysteine desulfurase, mitochondrial OS=Arabidopsis thaliana OX=3702 GN=NIFS1 PE=1 SV=1
glyma.Wm82.gnm2.Glyma.01G197700	glyma.Wm82.gnm2.Glyma.01G197700	1.84612	56	1.82561	57	1.33663	40	0.55271	17	0.131875	4	0.142699	5	0.00188891143495308	3.02688309962872	up	Cellular Component: cytoplasm (GO:0005737);; Biological Process: carbohydrate metabolic process (GO:0005975);; Biological Process: tricarboxylic acid cycle (GO:0006099);; Cellular Component: chloroplast (GO:0009507);; Biological Process: carboxylic acid metabolic process (GO:0019752);; Molecular Function: L-malate dehydrogenase activity (GO:0030060);;	K00026|6.0e-147|gmx:100814425|K00026 malate dehydrogenase [EC:1.1.1.37] | (RefSeq) malate dehydrogenase, glyoxysomal	Citrate cycle (TCA cycle) (ko00020);; Cysteine and methionine metabolism (ko00270);; Pyruvate metabolism (ko00620);; Glyoxylate and dicarboxylate metabolism (ko00630);; Carbon fixation in photosynthetic organisms (ko00710);; Carbon metabolism (ko01200)	lactate/malate dehydrogenase, alpha/beta C-terminal domain	Malate dehydrogenase, glyoxysomal OS=Glycine max OX=3847 PE=2 SV=2
glyma.Wm82.gnm2.Glyma.01G197800	glyma.Wm82.gnm2.Glyma.01G197800	0.764248	80	2.22694	242	1.87629	195	9.37523	978	16.3157	1686	10.4938	1129	5.01992168390724e-05	-2.4005	down	Molecular Function: protein kinase activity (GO:0004672);; Molecular Function: ATP binding (GO:0005524);; Cellular Component: plasma membrane (GO:0005886);; Biological Process: hormone-mediated signaling pathway (GO:0009755);; Cellular Component: integral component of membrane (GO:0016021);;	K00924|1.5e-139|pop:7493980|K00924 kinase [EC:2.7.1.-] | (RefSeq) receptor protein kinase CLAVATA1	--	Protein tyrosine and serine/threonine kinase	Leucine-rich repeat receptor-like serine/threonine-protein kinase BAM1 OS=Arabidopsis thaliana OX=3702 GN=BAM1 PE=1 SV=1
glyma.Wm82.gnm2.Glyma.01G197900	glyma.Wm82.gnm2.Glyma.01G197900	0.29044	11	0.237904	9	0.18229	7	1.79411	65	3.4723509999999997	122	8.602502999999999	313	1.50340383785632e-05	-3.72458	down	Molecular Function: protein dimerization activity (GO:0046983);;	K13422|5.3e-17|dct:110116479|K13422 transcription factor MYC2 | (RefSeq) transcription factor MYC2	MAPK signaling pathway - plant (ko04016);; Plant hormone signal transduction (ko04075)	Helix-loop-helix DNA-binding domain	Transcription factor bHLH25 OS=Arabidopsis thaliana OX=3702 GN=BHLH25 PE=2 SV=2
glyma.Wm82.gnm2.Glyma.01G198200	glyma.Wm82.gnm2.Glyma.01G198200	0.447102	6	2.29848	32	4.81589	63	15.4512	201	31.4527	405	2.87766	39	0.0237891453467595	-2.3335	down	--	--	--	--	--
glyma.Wm82.gnm2.Glyma.01G198300	glyma.Wm82.gnm2.Glyma.01G198300	0.347208	5	0.917512	12	5.31004	63	14.8303	178	27.4184	325	9.08974	112	0.00362096966023621	-2.70381	down	--	--	--	--	--
glyma.Wm82.gnm2.Glyma.01G198500	glyma.Wm82.gnm2.Glyma.01G198500	79.84684299999999	2734	151.213	5378	65.4733	2233	43.976	1510	46.9234	1615	54.3597	1922	0.0063435682253337	1.57899057614299	up	Cellular Component: integral component of membrane (GO:0016021);;	K01883|1.9e-14|brp:103844710|K01883 cysteinyl-tRNA synthetase [EC:6.1.1.16] | (RefSeq) cysteine--tRNA ligase	Aminoacyl-tRNA biosynthesis (ko00970)	--	--
glyma.Wm82.gnm2.Glyma.01G198600	glyma.Wm82.gnm2.Glyma.01G198600	28.5622	789	27.2713	783	13.217	363	6.10331	169	7.2368	198	3.38631	97	3.43958227546076e-05	2.58403880880093	up	Molecular Function: hydrolase activity (GO:0016787);;	K01438|1.4e-137|gmx:100814676|K01438 acetylornithine deacetylase [EC:3.5.1.16] | (RefSeq) acetylornithine deacetylase	Arginine biosynthesis (ko00220);; 2-Oxocarboxylic acid metabolism (ko01210);; Biosynthesis of amino acids (ko01230)	Peptidase family M20/M25/M40	Acetylornithine deacetylase OS=Arabidopsis thaliana OX=3702 GN=At4g17830 PE=2 SV=1
glyma.Wm82.gnm2.Glyma.01G198900	glyma.Wm82.gnm2.Glyma.01G198900	0.102573	4	0.751514	28	0.856804	30	2.77618	97	3.32552	115	3.54733	128	0.0196025010839714	-2.02877	down	Molecular Function: AT DNA binding (GO:0003680);; Cellular Component: nucleus (GO:0005634);;	--	--	Plants and Prokaryotes Conserved (PCC) domain	AT-hook motif nuclear-localized protein 8 OS=Arabidopsis thaliana OX=3702 GN=AHL8 PE=2 SV=1
glyma.Wm82.gnm2.Glyma.01G199000	glyma.Wm82.gnm2.Glyma.01G199000	16.303842999999997	575	13.7706	492	12.527	449	8.54979	325	7.176125000000001	279	3.4440700000000004	130	0.00674805363038418	1.50654037096706	up	Biological Process: intracellular protein transport (GO:0006886);; Biological Process: endocytosis (GO:0006897);; Biological Process: vesicle-mediated transport (GO:0016192);; Cellular Component: clathrin adaptor complex (GO:0030131);; Cellular Component: cytoplasmic vesicle (GO:0031410);; Cellular Component: intracellular membrane-bounded organelle (GO:0043231);;	K11826|4.7e-252|gmx:100819211|K11826 AP-2 complex subunit mu-1 | (RefSeq) AP-2 complex subunit mu	Endocytosis (ko04144)	Adaptor complexes medium subunit family	AP-2 complex subunit mu OS=Arabidopsis thaliana OX=3702 GN=AP2M PE=1 SV=1
glyma.Wm82.gnm2.Glyma.01G199600	glyma.Wm82.gnm2.Glyma.01G199600	0.204993	16	0.098771	8	0.778312	60	2.16033	168	3.1202	240	3.53257	283	0.000233467085215785	-2.77685	down	Molecular Function: protein serine/threonine phosphatase activity (GO:0004722);; Molecular Function: magnesium-dependent protein serine/threonine phosphatase activity (GO:0004724);;	K01102|4.6e-98|gmx:100794388|K01102 pyruvate dehydrogenase phosphatase [EC:3.1.3.43] | (RefSeq) probable protein phosphatase 2C 4	--	Protein phosphatase 2C	Protein phosphatase 2C 29 OS=Arabidopsis thaliana OX=3702 GN=PLL1 PE=1 SV=2
glyma.Wm82.gnm2.Glyma.01G199700	glyma.Wm82.gnm2.Glyma.01G199700	0	0	0.419075	9	2.40366	50	3.62425	75	12.6391	257	92.6398	1965	0.000285898961133255	-5.05599	down	Cellular Component: mitochondrion (GO:0005739);; Cellular Component: glycine cleavage complex (GO:0005960);; Biological Process: glycine decarboxylation via glycine cleavage system (GO:0019464);;	K02437|4.5e-109|gmx:100306654|K02437 glycine cleavage system H protein | (RefSeq) uncharacterized protein LOC100306654	Glycine, serine and threonine metabolism (ko00260);; Glyoxylate and dicarboxylate metabolism (ko00630);; Carbon metabolism (ko01200)	Glycine cleavage H-protein	Glycine cleavage system H protein, mitochondrial OS=Flaveria anomala OX=35877 GN=GDCSH PE=2 SV=1
glyma.Wm82.gnm2.Glyma.01G199900	glyma.Wm82.gnm2.Glyma.01G199900	58.6117	447	49.67	394	35.6421	270	27.5559	210	18.0953	137	8.37819	66	0.00327278199577538	1.90950154451772	up	--	--	--	--	--
glyma.Wm82.gnm2.Glyma.01G200200	glyma.Wm82.gnm2.Glyma.01G200200	1.96728	111	0.649907	39	3.1990369999999997	178	6.319564000000001	356	7.954162999999999	443	5.24905	305	0.0145586375758137	-1.42527	down	Molecular Function: magnesium ion binding (GO:0000287);; Molecular Function: pyruvate kinase activity (GO:0004743);; Cellular Component: cytoplasm (GO:0005737);; Biological Process: glycolytic process (GO:0006096);; Cellular Component: chloroplast stroma (GO:0009570);; Molecular Function: kinase activity (GO:0016301);; Molecular Function: potassium ion binding (GO:0030955);;	K00873|3.3e-311|gmx:100776984|K00873 pyruvate kinase [EC:2.7.1.40] | (RefSeq) pyruvate kinase isozyme G, chloroplastic isoform X2	Glycolysis / Gluconeogenesis (ko00010);; Purine metabolism (ko00230);; Pyruvate metabolism (ko00620);; Carbon metabolism (ko01200);; Biosynthesis of amino acids (ko01230)	Pyruvate kinase, barrel domain	Pyruvate kinase isozyme G, chloroplastic OS=Nicotiana tabacum OX=4097 PE=2 SV=1
glyma.Wm82.gnm2.Glyma.01G200400	glyma.Wm82.gnm2.Glyma.01G200400	41.7304	1431	21.3513	762	8.73387	298	7.48491	257	0.669325	23	0.093346	4	0.00294801990437049	3.62053206414907	up	Molecular Function: peroxidase activity (GO:0004601);; Cellular Component: extracellular region (GO:0005576);; Biological Process: response to oxidative stress (GO:0006979);; Molecular Function: heme binding (GO:0020037);; Biological Process: hydrogen peroxide catabolic process (GO:0042744);; Molecular Function: metal ion binding (GO:0046872);;	K00430|1.7e-190|gmx:100778051|K00430 peroxidase [EC:1.11.1.7] | (RefSeq) peroxidase 20	Phenylpropanoid biosynthesis (ko00940)	Peroxidase	Peroxidase 20 OS=Arabidopsis thaliana OX=3702 GN=PER20 PE=2 SV=1
glyma.Wm82.gnm2.Glyma.01G200500	glyma.Wm82.gnm2.Glyma.01G200500	211.713	12490	260.404	15983	217.124	12719	123.256	7272	35.1812	2057	39.1092	2380	0.000402168870523312	2.27128241255066	up	Molecular Function: phosphatidylinositol-4,5-bisphosphate 5-phosphatase activity (GO:0004439);; Molecular Function: phosphatidylinositol-3,4,5-trisphosphate 5-phosphatase activity (GO:0034485);; Biological Process: phosphatidylinositol dephosphorylation (GO:0046856);;	K24221|5.5e-277|pvu:PHAVU_002G005300g|K24221 type I inositol polyphosphate 5-phosphatase IP5P1/2 [EC:3.1.3.56] | (RefSeq) hypothetical protein	Inositol phosphate metabolism (ko00562)	Endonuclease/Exonuclease/phosphatase family	Type I inositol polyphosphate 5-phosphatase 2 OS=Arabidopsis thaliana OX=3702 GN=IP5P2 PE=1 SV=2
glyma.Wm82.gnm2.Glyma.01G200800	glyma.Wm82.gnm2.Glyma.01G200800	1.7281659999999999	101	0.352228	22	2.1650780000000003	125	9.50431	548	17.1692	979	18.3191	1088	2.38954331994532e-06	-3.05584	down	Biological Process: phosphorelay signal transduction system (GO:0000160);; Molecular Function: transcription regulatory region sequence-specific DNA binding (GO:0000976);; Molecular Function: DNA-binding transcription factor activity (GO:0003700);; Cellular Component: nucleus (GO:0005634);; Biological Process: positive regulation of transcription, DNA-templated (GO:0045893);;	K14491|6.6e-25|bdi:100821963|K14491 two-component response regulator ARR-B family | (RefSeq) two-component response regulator ORR21	Plant hormone signal transduction (ko04075)	Myb-like DNA-binding domain	Two-component response regulator-like APRR2 OS=Arabidopsis thaliana OX=3702 GN=APRR2 PE=2 SV=2
glyma.Wm82.gnm2.Glyma.01G201400	glyma.Wm82.gnm2.Glyma.01G201400	0.864493	26	0.937666	29	3.84686	114	7.19892	214	10.0916	297	3.11571	96	0.040655203548686	-1.56148	down	Molecular Function: phosphoacetylglucosamine mutase activity (GO:0004610);; Biological Process: carbohydrate metabolic process (GO:0005975);; Biological Process: UDP-N-acetylglucosamine biosynthetic process (GO:0006048);;	K01836|7.6e-150|gmx:100806886|K01836 phosphoacetylglucosamine mutase [EC:5.4.2.3] | (RefSeq) phosphoacetylglucosamine mutase	Amino sugar and nucleotide sugar metabolism (ko00520)	Phosphoglucomutase/phosphomannomutase, C-terminal domain	Phosphoacetylglucosamine mutase OS=Arabidopsis thaliana OX=3702 GN=DRT101 PE=1 SV=1
glyma.Wm82.gnm2.Glyma.01G202600	glyma.Wm82.gnm2.Glyma.01G202600	38.1268	4974	39.4362	5352	24.2001	3135	23.4987	3066	24.3404	3146	20.4391	2750	0.0247919492055708	1.09450295427541	up	Biological Process: nuclear-transcribed mRNA catabolic process, nonsense-mediated decay (GO:0000184);; Molecular Function: DNA binding (GO:0003677);; Molecular Function: RNA binding (GO:0003723);; Molecular Function: RNA helicase activity (GO:0003724);; Molecular Function: ATP binding (GO:0005524);; Cellular Component: cytoplasm (GO:0005737);; Molecular Function: zinc ion binding (GO:0008270);;	K14326|0.0e+00|pmum:103328883|K14326 regulator of nonsense transcripts 1 [EC:3.6.4.-] | (RefSeq) regulator of nonsense transcripts 1 homolog isoform X1	RNA transport (ko03013);; mRNA surveillance pathway (ko03015)	RNA helicase (UPF2 interacting domain)	Regulator of nonsense transcripts 1 homolog OS=Arabidopsis thaliana OX=3702 GN=UPF1 PE=1 SV=2
glyma.Wm82.gnm2.Glyma.01G202900	glyma.Wm82.gnm2.Glyma.01G202900	0.831776	28	0.436742	15	0.888494	29	3.16065	104	4.306	140	3.02253	102	0.00238000924175798	-1.86025	down	Cellular Component: nucleus (GO:0005634);; Biological Process: regulation of transcription, DNA-templated (GO:0006355);; Molecular Function: zinc ion binding (GO:0008270);;	K08853|3.2e-32|adu:107458808|K08853 AP2-associated kinase [EC:2.7.11.1] | (RefSeq) protein FAR1-RELATED SEQUENCE 5	--	MULE transposase domain	Putative protein FAR1-RELATED SEQUENCE 10 OS=Arabidopsis thaliana OX=3702 GN=FRS10 PE=2 SV=2
glyma.Wm82.gnm2.Glyma.01G203600	glyma.Wm82.gnm2.Glyma.01G203600	0	0	1.63969	17	5.32744	51	13.1294	126	30.9485	294	9.47648	94	0.0339341138804301	-2.63941	down	Cellular Component: ribosome (GO:0005840);;	K02921|1.1e-46|gmx:100499850|K02921 large subunit ribosomal protein L37Ae | (RefSeq) uncharacterized protein LOC100499850	Ribosome (ko03010)	Ribosomal L37ae protein family	60S ribosomal protein L37a OS=Pseudotsuga menziesii OX=3357 GN=RPL37A PE=3 SV=1
glyma.Wm82.gnm2.Glyma.01G204400	glyma.Wm82.gnm2.Glyma.01G204400	3.81801	78	0	0	1.00997	20	10.0002	203	18.5381	371	453.789	9437	0.00405903849751705	-6.2229	down	Cellular Component: nucleus (GO:0005634);; Biological Process: response to wounding (GO:0009611);; Biological Process: regulation of defense response (GO:0031347);; Biological Process: regulation of jasmonic acid mediated signaling pathway (GO:2000022);;	K13464|1.9e-107|gmx:100800709|K13464 jasmonate ZIM domain-containing protein | (RefSeq) protein TIFY 10a	Plant hormone signal transduction (ko04075)	tify domain	Protein TIFY 10a OS=Oryza sativa subsp. japonica OX=39947 GN=TIFY10A PE=1 SV=1
glyma.Wm82.gnm2.Glyma.01G205100	glyma.Wm82.gnm2.Glyma.01G205100	10.7457	570	5.90272	345	10.8239	596	3.41643	195	4.99282	281	6.6453880000000005	387	0.00781650842069677	1.22399289336142	up	Biological Process: regulation of transcription, DNA-templated (GO:0006355);; Molecular Function: zinc ion binding (GO:0008270);; Molecular Function: sequence-specific DNA binding (GO:0043565);;	K09184|8.0e-07|sita:101764676|K09184 GATA-binding protein, other eukaryote | (RefSeq) ras-associated and pleckstrin homology domains-containing protein 1 isoform X1	--	GATA zinc finger	GATA transcription factor 26 OS=Arabidopsis thaliana OX=3702 GN=GATA26 PE=2 SV=1
glyma.Wm82.gnm2.Glyma.01G205600	glyma.Wm82.gnm2.Glyma.01G205600	0.06667	3	0.181875	6	1.10356	35	1.54098	49	3.56486	112	4.37413	142	0.0120037171604284	-2.53635	down	--	--	--	--	--
glyma.Wm82.gnm2.Glyma.01G205800	glyma.Wm82.gnm2.Glyma.01G205800	64.0589	554	48.0819	433	64.4959	554	28.4872	247	27.0206	232	35.4641	317	0.000455110252062703	1.38833039787098	up	Cellular Component: integral component of membrane (GO:0016021);;	--	--	--	--
glyma.Wm82.gnm2.Glyma.01G205900	glyma.Wm82.gnm2.Glyma.01G205900	2.80262	152	7.0866	399	4.90435	264	9.97257	540	11.9401	640	35.9194	2003	0.0423204043022095	-1.45952	down	Molecular Function: phospholipase activity (GO:0004620);; Biological Process: lipid metabolic process (GO:0006629);;	K16818|4.8e-94|mtr:MTR_7g081620|K16818 phospholipase A1 [EC:3.1.1.32] | (RefSeq) glycerolipase A1	Glycerophospholipid metabolism (ko00564);; alpha-Linolenic acid metabolism (ko00592)	Lipase (class 3)	Phospholipase A1-Ibeta2, chloroplastic OS=Arabidopsis thaliana OX=3702 GN=At4g16820 PE=1 SV=2
glyma.Wm82.gnm2.Glyma.01G206600	glyma.Wm82.gnm2.Glyma.01G206600	1.43445	41	1.35534	40	1.06735	31	1.50241	43	11.7774	331	6.32209	185	0.0315002641149004	-1.82022	down	Molecular Function: DNA binding (GO:0003677);; Molecular Function: DNA-binding transcription factor activity (GO:0003700);; Cellular Component: nucleus (GO:0005634);;	K09286|8.9e-116|var:108335136|K09286 EREBP-like factor | (RefSeq) ethylene-responsive transcription factor 2-like	--	AP2 domain	Ethylene-responsive transcription factor 1A OS=Arabidopsis thaliana OX=3702 GN=ERF1A PE=1 SV=2
glyma.Wm82.gnm2.Glyma.01G207100	glyma.Wm82.gnm2.Glyma.01G207100	8.44849	213	56.5872	1474	2.33906	59	0.079137	2	0	0	0.051167	2	1.02756132409845e-11	9.43306470230445	up	Cellular Component: integral component of membrane (GO:0016021);;	--	--	Wall-associated receptor kinase galacturonan-binding	--
glyma.Wm82.gnm2.Glyma.01G207300	glyma.Wm82.gnm2.Glyma.01G207300	6.04138	168	6.4982	188	6.60101	182	65.1098	1804	21.4529	589	29.1085	832	0.000293111810959314	-2.14347	down	Cellular Component: nucleus (GO:0005634);; Biological Process: regulation of transcription, DNA-templated (GO:0006355);; Molecular Function: sequence-specific DNA binding (GO:0043565);;	K09338|1.2e-146|gmx:547858|K09338 homeobox-leucine zipper protein | (RefSeq) homeobox-leucine zipper protein HAT4	--	HD-ZIP protein N terminus	Homeobox-leucine zipper protein HAT4 OS=Arabidopsis thaliana OX=3702 GN=HAT4 PE=1 SV=1
glyma.Wm82.gnm2.Glyma.01G207500	glyma.Wm82.gnm2.Glyma.01G207500	1.79977	136	2.01165	158	10.3641	774	14.9815	1127	12.9433	964	24.714	1916	0.0152081836084798	-1.65206	down	Biological Process: long-chain fatty acid metabolic process (GO:0001676);; Molecular Function: acyl-CoA oxidase activity (GO:0003997);; Molecular Function: fatty acid binding (GO:0005504);; Cellular Component: peroxisome (GO:0005777);; Biological Process: fatty acid beta-oxidation using acyl-CoA oxidase (GO:0033540);; Molecular Function: flavin adenine dinucleotide binding (GO:0050660);; Biologic…	K00232|0.0e+00|gmx:100810829|K00232 acyl-CoA oxidase [EC:1.3.3.6] | (RefSeq) peroxisomal acyl-coenzyme A oxidase 1	Fatty acid degradation (ko00071);; beta-Alanine metabolism (ko00410);; alpha-Linolenic acid metabolism (ko00592);; Propanoate metabolism (ko00640);; Biosynthesis of unsaturated fatty acids (ko01040);; Carbon metabolism (ko01200);; Fatty acid metabolism (ko01212);; Peroxisome (ko04146)	Acyl-CoA oxidase	Peroxisomal acyl-coenzyme A oxidase 1 OS=Arabidopsis thaliana OX=3702 GN=ACX1 PE=1 SV=1
glyma.Wm82.gnm2.Glyma.01G207700	glyma.Wm82.gnm2.Glyma.01G207700	69.463	1409	36.293749999999996	768	125.729	2527	170.00141499999998	3440	223.45646899999997	4447	215.28	4526	0.0159502722298903	-1.06078	down	Molecular Function: structural constituent of ribosome (GO:0003735);; Cellular Component: ribosome (GO:0005840);; Biological Process: translation (GO:0006412);;	K02877|1.5e-112|gmx:100305473|K02877 large subunit ribosomal protein L15e | (RefSeq) uncharacterized protein LOC100305473	Ribosome (ko03010)	Ribosomal L15	60S ribosomal protein L15-2 OS=Arabidopsis thaliana OX=3702 GN=RPL15B PE=2 SV=1
glyma.Wm82.gnm2.Glyma.01G208100	glyma.Wm82.gnm2.Glyma.01G208100	35.2815	4035	32.7811	3887	30.1231	3418	13.6587	1561	26.3215	2981	23.7785	2816	0.0160016837614389	1.10356956565713	up	Molecular Function: aminoacyl-tRNA editing activity (GO:0002161);; Molecular Function: leucine-tRNA ligase activity (GO:0004823);; Molecular Function: ATP binding (GO:0005524);; Biological Process: leucyl-tRNA aminoacylation (GO:0006429);;	K01869|0.0e+00|gmx:100812453|K01869 leucyl-tRNA synthetase [EC:6.1.1.4] | (RefSeq) leucine--tRNA ligase, cytoplasmic	Aminoacyl-tRNA biosynthesis (ko00970)	tRNA synthetases class I (I, L, M and V)	Leucine--tRNA ligase, cytoplasmic OS=Arabidopsis thaliana OX=3702 GN=At1g09620 PE=1 SV=1
glyma.Wm82.gnm2.Glyma.01G208300	glyma.Wm82.gnm2.Glyma.01G208300	0.023874	2	0.130574	9	0.38694700000000004	24	1.3526220000000002	79	1.3142619999999998	79	1.67876	106	0.00534781642688078	-2.60304	down	--	--	--	Protein of unknown function, DUF547	--
glyma.Wm82.gnm2.Glyma.01G208600	glyma.Wm82.gnm2.Glyma.01G208600	26.7394	5961	31.4024	7283	29.6886	6571	18.6033	4147	18.6897	4128	22.3146	5129	0.00855079112573576	1.03027015521238	up	--	--	--	Agenet domain	--
glyma.Wm82.gnm2.Glyma.01G208700	glyma.Wm82.gnm2.Glyma.01G208700	0	0	0.217137	13	0.835043	48	6.04732	340	7.85956	438	4.1075	234	0.00067694062608411	-3.80264	down	Biological Process: fucose metabolic process (GO:0006004);; Cellular Component: integral component of membrane (GO:0016021);; Molecular Function: transferase activity, transferring glycosyl groups (GO:0016757);;	K23280|1.1e-88|dosa:Os03t0328100-01|K23280 rhamnogalacturonan I rhamnosyltransferase [EC:2.4.1.351] | (RefSeq) Os03g0328100; Similar to Axi 1 (Auxin-independent growth promoter)-like protein.	--	GDP-fucose protein O-fucosyltransferase	O-fucosyltransferase 29 OS=Arabidopsis thaliana OX=3702 GN=OFUT29 PE=2 SV=1
glyma.Wm82.gnm2.Glyma.01G209300	glyma.Wm82.gnm2.Glyma.01G209300	16.4772	2384	16.975	2555	11.8017	1696	6.9321	1003	10.1436	1454	9.01212	1345	0.00581717689527673	1.30551004094188	up	Cellular Component: Golgi membrane (GO:0000139);; Biological Process: endoplasmic reticulum organization (GO:0007029);; Biological Process: Golgi organization (GO:0007030);; Cellular Component: ER to Golgi transport vesicle membrane (GO:0012507);; Biological Process: protein transport (GO:0015031);; Biological Process: COPII vesicle coating (GO:0048208);; Biological Process: positive regulation o…	K20353|0.0e+00|gmx:100795588|K20353 COPII coat assembly protein SEC16 | (RefSeq) protein transport protein SEC16B homolog	--	Sec23-binding domain of Sec16	Protein transport protein SEC16B homolog OS=Arabidopsis thaliana OX=3702 GN=SEC16B PE=1 SV=1
glyma.Wm82.gnm2.Glyma.01G210100	glyma.Wm82.gnm2.Glyma.01G210100	1.34896	34	1.4716	39	3.0960600000000005	74	1.22689	31	0.690142	17	0.553533	15	0.0412243756101688	1.58690025983355	up	Cellular Component: endoplasmic reticulum membrane (GO:0005789);; Cellular Component: plasma membrane (GO:0005886);; Cellular Component: integral component of membrane (GO:0016021);; Biological Process: endoplasmic reticulum-plasma membrane tethering (GO:0061817);; Biological Process: endoplasmic reticulum membrane organization (GO:0090158);;	K20222|5.2e-43|nsy:104217451|K20222 importin-5 | (RefSeq) importin-5-like isoform X1	--	MSP (Major sperm protein) domain	Vesicle-associated protein 1-2 OS=Arabidopsis thaliana OX=3702 GN=PVA12 PE=1 SV=1
glyma.Wm82.gnm2.Glyma.01G210200	glyma.Wm82.gnm2.Glyma.01G210200	28.0426	359	33.5167	446	35.9463	456	15.6307	200	21.3525	271	9.29611	123	0.00254405744802583	1.53567765898984	up	Cellular Component: cytoplasm (GO:0005737);; Biological Process: autophagy (GO:0006914);;	K08341|4.4e-62|gmx:100818315|K08341 GABA(A) receptor-associated protein | (RefSeq) autophagy-related protein 8f	Autophagy - other (ko04136)	Autophagy protein Atg8 ubiquitin like	Autophagy-related protein 8f OS=Arabidopsis thaliana OX=3702 GN=ATG8F PE=1 SV=1
glyma.Wm82.gnm2.Glyma.01G210400	glyma.Wm82.gnm2.Glyma.01G210400	52.458653999999996	1907	265.543	10041	150.906	5447	22.9998	837	0.900614	34	1.1769379999999998	45	4.39474219373205e-05	4.72285622360344	up	Molecular Function: L-lactate dehydrogenase activity (GO:0004459);; Cellular Component: cytoplasm (GO:0005737);; Biological Process: carbohydrate metabolic process (GO:0005975);; Biological Process: carboxylic acid metabolic process (GO:0019752);;	K00016|6.1e-194|gmx:100818856|K00016 L-lactate dehydrogenase [EC:1.1.1.27] | (RefSeq) L-lactate dehydrogenase B	Glycolysis / Gluconeogenesis (ko00010);; Cysteine and methionine metabolism (ko00270);; Pyruvate metabolism (ko00620);; Propanoate metabolism (ko00640)	lactate/malate dehydrogenase, NAD binding domain	L-lactate dehydrogenase A OS=Hordeum vulgare OX=4513 PE=1 SV=1
glyma.Wm82.gnm2.Glyma.01G210600	glyma.Wm82.gnm2.Glyma.01G210600	1.61806	99	1.04869	65	3.8113969999999995	228	18.9681	1471	41.8931	3114	8.12737	642	6.46683136040357e-07	-3.4138	down	Cellular Component: cytosol (GO:0005829);; Molecular Function: lipid binding (GO:0008289);; Molecular Function: sterol transporter activity (GO:0015248);; Cellular Component: membrane (GO:0016020);; Molecular Function: sterol binding (GO:0032934);; Cellular Component: intracellular membrane-bounded organelle (GO:0043231);;	K20456|0.0e+00|gmx:100819924|K20456 oxysterol-binding protein 1 | (RefSeq) oxysterol-binding protein-related protein 2A isoform X3	--	Oxysterol-binding protein	Oxysterol-binding protein-related protein 2A OS=Arabidopsis thaliana OX=3702 GN=ORP2A PE=2 SV=1
glyma.Wm82.gnm2.Glyma.01G210800	glyma.Wm82.gnm2.Glyma.01G210800	0	0	0	0	0.238989	5	11.9548	216	17.5252	315	1.73393	34	1.57717306616699e-06	-6.60716	down	Molecular Function: adenine phosphoribosyltransferase activity (GO:0003999);; Cellular Component: cytosol (GO:0005829);; Biological Process: adenine salvage (GO:0006168);; Biological Process: nucleoside metabolic process (GO:0009116);;	K00759|7.7e-97|gmx:100526858|K00759 adenine phosphoribosyltransferase [EC:2.4.2.7] | (RefSeq) uncharacterized protein LOC100526858	Purine metabolism (ko00230)	Phosphoribosyl transferase domain	Adenine phosphoribosyltransferase 3 OS=Arabidopsis thaliana OX=3702 GN=APT3 PE=1 SV=1
glyma.Wm82.gnm2.Glyma.01G211200	glyma.Wm82.gnm2.Glyma.01G211200	554.962	33482	699.482	43898	171.80135199999998	10291	153.468	9256	70.94323299999999	4240	78.02631699999999	4855	0.00010341569079213	2.81559594360638	up	Molecular Function: Hsp90 protein binding (GO:0051879);;	K09553|7.0e-283|gmx:100776102|K09553 stress-induced-phosphoprotein 1 | (RefSeq) hsp70-Hsp90 organizing protein 3	--	Tetratricopeptide repeat	Hsp70-Hsp90 organizing protein 2 OS=Arabidopsis thaliana OX=3702 GN=HOP2 PE=1 SV=1
glyma.Wm82.gnm2.Glyma.01G211300	glyma.Wm82.gnm2.Glyma.01G211300	18.598	391	29.4365	644	9.97367	208	3.39202	72	0.502384	11	0.256418	6	1.64680091073026e-05	4.32807824955641	up	Molecular Function: enzyme inhibitor activity (GO:0004857);; Biological Process: negative regulation of catalytic activity (GO:0043086);;	K01051|5.2e-20|ath:AT3G14310|K01051 pectinesterase [EC:3.1.1.11] | (RefSeq) PME3; pectin methylesterase 3	Pentose and glucuronate interconversions (ko00040)	Plant invertase/pectin methylesterase inhibitor	Pectinesterase inhibitor 9 OS=Arabidopsis thaliana OX=3702 GN=PMEI9 PE=2 SV=1
glyma.Wm82.gnm2.Glyma.01G211500	glyma.Wm82.gnm2.Glyma.01G211500	7.2475	202	3.02717	88	2.59811	72	0.408158	12	0.494566	14	0.343286	10	7.66440903265771e-07	3.81552081924205	up	Molecular Function: transcription regulatory region sequence-specific DNA binding (GO:0000976);; Molecular Function: DNA-binding transcription factor activity (GO:0003700);; Cellular Component: nucleus (GO:0005634);; Biological Process: cell differentiation (GO:0030154);; Molecular Function: sequence-specific DNA binding (GO:0043565);;	K09422|4.9e-159|gmx:100800360|K09422 transcription factor MYB, plant | (RefSeq) protein ODORANT1	--	Myb-like DNA-binding domain	Protein ODORANT1 OS=Petunia hybrida OX=4102 GN=ODO1 PE=2 SV=1
glyma.Wm82.gnm2.Glyma.01G212000	glyma.Wm82.gnm2.Glyma.01G212000	43.1757	1178	15.747679000000002	450	33.122457000000004	974	8.25582	238	6.42655	188	22.959767999999997	702	0.015052639566131	1.61740699557805	up	Cellular Component: mitochondrial matrix (GO:0005759);; Biological Process: iron-sulfur cluster assembly (GO:0016226);;	K22073|1.6e-144|gmx:100804156|K22073 transferase CAF17, mitochondrial [EC:2.1.-.-] | (RefSeq) putative transferase At4g12130, mitochondrial	--	--	Putative transferase At4g12130, mitochondrial OS=Arabidopsis thaliana OX=3702 GN=At4g12130 PE=1 SV=1
glyma.Wm82.gnm2.Glyma.01G212100	glyma.Wm82.gnm2.Glyma.01G212100	23.374882999999997	618	16.013555999999998	441	39.1228	1025	8.34018	222	3.91552	100	4.52756	117	6.82515802412916e-07	2.60004838170078	up	--	K00002|8.9e-09|egu:105057038|K00002 alcohol dehydrogenase (NADP+) [EC:1.1.1.2] | (RefSeq) aldo-keto reductase family 4 member C9-like	Glycolysis / Gluconeogenesis (ko00010);; Pentose and glucuronate interconversions (ko00040);; Glycerolipid metabolism (ko00561)	Protein of unknown function (DUF1442)	--
glyma.Wm82.gnm2.Glyma.01G212200	glyma.Wm82.gnm2.Glyma.01G212200	35.7516	2452	21.9242	1540	28.9253	1982	11.8756	797	18.9536	1302	13.778557000000001	965	0.000829087832875052	1.40823498983325	up	Cellular Component: plasma membrane (GO:0005886);; Biological Process: intracellular protein transport (GO:0006886);; Biological Process: vesicle docking involved in exocytosis (GO:0006904);; Biological Process: vesicle-mediated transport (GO:0016192);; Molecular Function: syntaxin binding (GO:0019905);; Cellular Component: secretory granule (GO:0030141);;	K15292|0.0e+00|gmx:100778770|K15292 syntaxin-binding protein 1 | (RefSeq) SNARE-interacting protein KEULE isoform X2	--	Sec1 family	SNARE-interacting protein KEULE OS=Arabidopsis thaliana OX=3702 GN=KEU PE=1 SV=2
glyma.Wm82.gnm2.Glyma.01G212900	glyma.Wm82.gnm2.Glyma.01G212900	1.10737	30	0.765114	21	1.65604	44	7.42893	196	5.64787	148	2.97006	81	0.00608102729035371	-1.78856	down	Cellular Component: chloroplast stroma (GO:0009570);; Cellular Component: chloroplast envelope (GO:0009941);; Molecular Function: protein histidine kinase binding (GO:0043424);;	--	--	Clp amino terminal domain, pathogenicity island component	ATP-dependent Clp protease ATP-binding subunit CLPT2, chloroplastic OS=Arabidopsis thaliana OX=3702 GN=CLPT2 PE=1 SV=1
glyma.Wm82.gnm2.Glyma.01G213200	glyma.Wm82.gnm2.Glyma.01G213200	0.442659	41	0.694556	66	5.24765	475	9.24867	843	13.3856	1209	10.6976	1006	0.00682859820006284	-2.18622	down	Molecular Function: microtubule motor activity (GO:0003777);; Molecular Function: ATP binding (GO:0005524);; Cellular Component: kinesin complex (GO:0005871);; Cellular Component: microtubule (GO:0005874);; Biological Process: microtubule-based movement (GO:0007018);; Molecular Function: microtubule binding (GO:0008017);; Molecular Function: ATPase activity (GO:0016887);; Biological Process: regu…	K10396|0.0e+00|cmo:103482673|K10396 kinesin family member 5 | (RefSeq) armadillo repeat-containing kinesin-like protein 3	Endocytosis (ko04144)	Kinesin motor domain	Kinesin-like protein KIN-UB OS=Oryza sativa subsp. japonica OX=39947 GN=KINUB PE=2 SV=1
glyma.Wm82.gnm2.Glyma.01G213400	glyma.Wm82.gnm2.Glyma.01G213400	0	0	0.113473	6	1.4474740000000001	59	7.8919239999999995	314	7.79792	315	7.40393	321	0.00206791906534156	-3.70408	down	Cellular Component: integral component of membrane (GO:0016021);;	K03453|1.4e-56|ppp:112273229|K03453 bile acid:Na+ symporter, BASS family | (RefSeq) probable sodium/metabolite cotransporter BASS3, chloroplastic	--	Sodium Bile acid symporter family	Probable sodium/metabolite cotransporter BASS5, chloroplastic OS=Oryza sativa subsp. indica OX=39946 GN=BASS5 PE=3 SV=1
glyma.Wm82.gnm2.Glyma.01G213600	glyma.Wm82.gnm2.Glyma.01G213600	0.243753	23	0.079431	8	0.7213069999999999	67	2.57142	236	1.70344	155	1.41698	134	0.00601793068722844	-2.16719	down	Molecular Function: protein kinase activity (GO:0004672);; Molecular Function: ATP binding (GO:0005524);; Cellular Component: membrane (GO:0016020);; Cellular Component: integral component of membrane (GO:0016021);;	K20718|2.0e-52|mdm:103455645|K20718 LRR receptor-like serine/threonine-protein kinase ERECTA [EC:2.7.11.1] | (RefSeq) LOW QUALITY PROTEIN: LRR receptor-like serine/threonine-protein kinase ERECTA	MAPK signaling pathway - plant (ko04016)	Protein kinase domain	Probable LRR receptor-like serine/threonine-protein kinase At1g12460 OS=Arabidopsis thaliana OX=3702 GN=At1g12460 PE=1 SV=1
glyma.Wm82.gnm2.Glyma.01G214100	glyma.Wm82.gnm2.Glyma.01G214100	74.6791	3049	59.4403	2525	51.70897000000001	2097	24.9128	1019	40.0752	1623	52.7299	2224	0.0217421773137945	1.14369210744253	up	Biological Process: mRNA splicing, via spliceosome (GO:0000398);; Molecular Function: mRNA binding (GO:0003729);; Cellular Component: nucleoplasm (GO:0005654);; Biological Process: regulation of mRNA splicing, via spliceosome (GO:0048024);; Molecular Function: N6-methyladenosine-containing RNA binding (GO:1990247);;	K20100|7.6e-217|gmx:100784130|K20100 YTH domain-containing protein 1 | (RefSeq) 30-kDa cleavage and polyadenylation specificity factor 30 isoform X3	--	YT521-B-like domain	Zinc finger CCCH domain-containing protein 45 OS=Oryza sativa subsp. japonica OX=39947 GN=Os06g0677700 PE=4 SV=1
glyma.Wm82.gnm2.Glyma.01G214500	glyma.Wm82.gnm2.Glyma.01G214500	0.298287	15	1.00348	50	1.15894	55	6.90674	328	4.17729	196	3.41406	167	0.00301847042523598	-2.11062	down	Cellular Component: anaphase-promoting complex (GO:0005680);; Molecular Function: anaphase-promoting complex binding (GO:0010997);; Biological Process: anaphase-promoting complex-dependent catabolic process (GO:0031145);; Biological Process: positive regulation of anaphase-promoting complex-dependent catabolic process (GO:1905786);; Molecular Function: ubiquitin ligase activator activity (GO:1990…	K03364|3.9e-273|gmx:100785726|K03364 cell division cycle 20-like protein 1, cofactor of APC complex | (RefSeq) protein FIZZY-RELATED 2	Ubiquitin mediated proteolysis (ko04120)	WD domain, G-beta repeat	Protein FIZZY-RELATED 2 OS=Arabidopsis thaliana OX=3702 GN=FZR2 PE=1 SV=1
glyma.Wm82.gnm2.Glyma.01G214800	glyma.Wm82.gnm2.Glyma.01G214800	46.2372	1343	38.9351	1177	30.5272	881	6.93847	202	4.03339	117	28.1827	844	0.00922242729041732	2.04633830456908	up	Molecular Function: RNA polymerase II cis-regulatory region sequence-specific DNA binding (GO:0000978);; Molecular Function: DNA-binding transcription factor activity, RNA polymerase II-specific (GO:0000981);; Cellular Component: nucleus (GO:0005634);; Biological Process: regulation of transcription by RNA polymerase II (GO:0006357);;	--	--	Homeobox KN domain	Homeobox protein HD1 OS=Brassica napus OX=3708 GN=HD1 PE=2 SV=1
glyma.Wm82.gnm2.Glyma.01G215400	glyma.Wm82.gnm2.Glyma.01G215400	0.78237	23	2.06083	62	15.5582	444	158.273	4547	119.607	3404	42.5312	1260	2.1726393040893e-05	-3.94069	down	Molecular Function: dTDP-4-dehydrorhamnose 3,5-epimerase activity (GO:0008830);; Molecular Function: dTDP-4-dehydrorhamnose reductase activity (GO:0008831);; Biological Process: UDP-rhamnose biosynthetic process (GO:0010253);; Molecular Function: oxidoreductase activity (GO:0016491);; Molecular Function: oxidoreductase activity, acting on the CH-OH group of donors, NAD or NADP as acceptor (GO:001…	K12451|3.9e-143|ccaj:109800975|K12451 3,5-epimerase/4-reductase [EC:5.1.3.- 1.1.1.-] | (RefSeq) bifunctional dTDP-4-dehydrorhamnose 3,5-epimerase/dTDP-4-dehydrorhamnose reductase-like	Amino sugar and nucleotide sugar metabolism (ko00520)	RmlD substrate binding domain	Bifunctional dTDP-4-dehydrorhamnose 3,5-epimerase/dTDP-4-dehydrorhamnose reductase OS=Arabidopsis thaliana OX=3702 GN=NRS/ER PE=1 SV=1
glyma.Wm82.gnm2.Glyma.01G215500	glyma.Wm82.gnm2.Glyma.01G215500	0.631476	31	1.57229	80	20.9723	1012	84.5667	4108	77.948	3752	114.75	5746	0.000463389237146051	-3.44629	down	Molecular Function: hydroxymethylglutaryl-CoA synthase activity (GO:0004421);; Biological Process: acetyl-CoA metabolic process (GO:0006084);; Biological Process: farnesyl diphosphate biosynthetic process, mevalonate pathway (GO:0010142);; Biological Process: sterol biosynthetic process (GO:0016126);;	K01641|6.2e-274|gmx:100788028|K01641 hydroxymethylglutaryl-CoA synthase [EC:2.3.3.10] | (RefSeq) hydroxymethylglutaryl-CoA synthase	Synthesis and degradation of ketone bodies (ko00072);; Valine, leucine and isoleucine degradation (ko00280);; Butanoate metabolism (ko00650);; Terpenoid backbone biosynthesis (ko00900)	Hydroxymethylglutaryl-coenzyme A synthase C terminal	Hydroxymethylglutaryl-CoA synthase OS=Arabidopsis thaliana OX=3702 GN=HMGS PE=1 SV=2
glyma.Wm82.gnm2.Glyma.01G216600	glyma.Wm82.gnm2.Glyma.01G216600	6.29654	352	11.9329	693	3.29263	183	3.94299	221	2.83911	157	5.15913	297	0.0465417509693374	1.43709564886558	up	Molecular Function: antiporter activity (GO:0015297);; Cellular Component: membrane (GO:0016020);; Cellular Component: integral component of membrane (GO:0016021);; Molecular Function: transmembrane transporter activity (GO:0022857);; Molecular Function: xenobiotic transmembrane transporter activity (GO:0042910);;	K03327|2.0e-300|gmx:100811560|K03327 multidrug resistance protein, MATE family | (RefSeq) protein DETOXIFICATION 49	--	MatE	Protein DETOXIFICATION 49 OS=Arabidopsis thaliana OX=3702 GN=DTX49 PE=2 SV=1
glyma.Wm82.gnm2.Glyma.01G217100	glyma.Wm82.gnm2.Glyma.01G217100	0	0	0.184651	16	0.791473	64	10.0581	735	9.39684	686	2.2907640000000002	185	0.00058406240794012	-4.0985	down	Molecular Function: protein kinase activity (GO:0004672);; Molecular Function: ATP binding (GO:0005524);; Cellular Component: cytoplasm (GO:0005737);; Cellular Component: cytosol (GO:0005829);; Biological Process: signal transduction (GO:0007165);;	K04424|1.2e-93|jcu:105638151|K04424 sterile alpha motif and leucine zipper containing kinase AZK [EC:2.7.11.25] | (RefSeq) serine/threonine-protein kinase EDR1 isoform X2	--	Protein tyrosine and serine/threonine kinase	Probable serine/threonine-protein kinase SIS8 OS=Arabidopsis thaliana OX=3702 GN=SIS8 PE=1 SV=1
glyma.Wm82.gnm2.Glyma.01G217300	glyma.Wm82.gnm2.Glyma.01G217300	40.5311	1611	58.4459	2417	25.612	1011	25.9031	1030	16.5321	651	10.1529	417	0.00514376431180881	1.79033223250851	up	Cellular Component: vacuolar membrane (GO:0005774);; Cellular Component: integral component of membrane (GO:0016021);;	K13148|5.7e-92|hbr:110653663|K13148 integrator complex subunit 11 [EC:3.1.27.-] | (RefSeq) cleavage and polyadenylation specificity factor subunit 3-II	--	Ring finger domain	E3 ubiquitin-protein ligase At1g12760 OS=Arabidopsis thaliana OX=3702 GN=At1g12760 PE=1 SV=1
glyma.Wm82.gnm2.Glyma.01G217400	glyma.Wm82.gnm2.Glyma.01G217400	42.7566	1569	48.188089000000005	1840	27.6422	1007	9.282010999999999	342	7.95038	291	5.555340999999999	211	8.62712821150702e-08	2.89627777400266	up	Molecular Function: DNA-binding transcription factor activity (GO:0003700);; Cellular Component: nucleus (GO:0005634);; Cellular Component: host cell nucleus (GO:0042025);; Molecular Function: sequence-specific DNA binding (GO:0043565);;	K09419|2.3e-172|gmx:100791020|K09419 heat shock transcription factor, other eukaryote | (RefSeq) GMHSF-03; heat stress transcription factor Hsf-03	--	HSF-type DNA-binding	Heat stress transcription factor B-2b OS=Oryza sativa subsp. japonica OX=39947 GN=HSFB2B PE=2 SV=1
glyma.Wm82.gnm2.Glyma.01G217600	glyma.Wm82.gnm2.Glyma.01G217600	27.8856	644	19.7837	475	69.3177	1588	8.55206	198	1.37696	32	0.481624	12	8.47195858523388e-05	3.76562254958998	up	Cellular Component: extracellular region (GO:0005576);; Biological Process: defense response (GO:0006952);;	K12173|1.1e-23|gmx:100794341|K12173 BRCA1-A complex subunit BRE | (RefSeq) BRISC and BRCA1-A complex member 2	Homologous recombination (ko03440)	Thaumatin family	Osmotin-like protein OSM34 OS=Arabidopsis thaliana OX=3702 GN=OSM34 PE=2 SV=2
glyma.Wm82.gnm2.Glyma.01G217700	glyma.Wm82.gnm2.Glyma.01G217700	1.31344	34	1.92595	52	20.6671	529	67.8312	1747	157.621	4020	27.9621	743	0.000908565459361479	-3.22444	down	Cellular Component: extracellular region (GO:0005576);; Biological Process: defense response (GO:0006952);; Biological Process: defense response to fungus, incompatible interaction (GO:0009817);;	K12173|4.0e-22|gmx:100794341|K12173 BRCA1-A complex subunit BRE | (RefSeq) BRISC and BRCA1-A complex member 2	Homologous recombination (ko03440)	Thaumatin family	Osmotin-like protein OSM34 OS=Arabidopsis thaliana OX=3702 GN=OSM34 PE=2 SV=2
glyma.Wm82.gnm2.Glyma.01G218100	glyma.Wm82.gnm2.Glyma.01G218100	0	0	0.208798	25	0.227377	26	1.34726	152	0.438836	49	1.9891	231	0.0356980240032075	-2.66156	down	--	--	--	N-terminal C2 in EEIG1 and EHBP1 proteins	--
glyma.Wm82.gnm2.Glyma.01G218400	glyma.Wm82.gnm2.Glyma.01G218400	0.794861	43	7.544366999999999	424	1.58979	86	1.78536	97	1.32497	71	0.431048	24	0.0399146368950929	2.12696574824717	up	Cellular Component: endosome (GO:0005768);; Cellular Component: trans-Golgi network (GO:0005802);; Cellular Component: integral component of membrane (GO:0016021);;	--	--	Glycosyl transferase family 90	--
glyma.Wm82.gnm2.Glyma.01G218600	glyma.Wm82.gnm2.Glyma.01G218600	32.0336	1564	38.8436	1973	31.8965	1546	26.7022	1304	19.2841	933	14.5262	731	0.00966845978463033	1.24790489492009	up	Cellular Component: integral component of membrane (GO:0016021);;	K15015|1.8e-233|gmx:100816368|K15015 solute carrier family 32 (vesicular inhibitory amino acid transporter) | (RefSeq) amino acid transporter AVT1A	--	Transmembrane amino acid transporter protein	Amino acid transporter AVT1A OS=Arabidopsis thaliana OX=3702 GN=AVT1A PE=2 SV=2
glyma.Wm82.gnm2.Glyma.01G218800	glyma.Wm82.gnm2.Glyma.01G218800	0.07509	6	0	0	0.466014	32	2.85812	196	4.37503	297	1.54082	109	0.00101381201455988	-3.80395	down	Molecular Function: protein kinase activity (GO:0004672);; Molecular Function: ATP binding (GO:0005524);; Cellular Component: integral component of membrane (GO:0016021);;	K13430|1.2e-33|csat:104783579|K13430 serine/threonine-protein kinase PBS1 [EC:2.7.11.1] | (RefSeq) serine/threonine-protein kinase CDG1	Plant-pathogen interaction (ko04626)	Protein tyrosine and serine/threonine kinase	Probable LRR receptor-like serine/threonine-protein kinase At1g63430 OS=Arabidopsis thaliana OX=3702 GN=At1g63430 PE=1 SV=1
glyma.Wm82.gnm2.Glyma.01G219000	glyma.Wm82.gnm2.Glyma.01G219000	14.7866	1319	7.03675	653	8.61964	764	8.07978	721	2.19213	194	1.1544	107	0.0196154017723083	1.84846510957053	up	Molecular Function: nucleotide binding (GO:0000166);; Molecular Function: copper ion binding (GO:0005507);; Cellular Component: integral component of membrane (GO:0016021);; Molecular Function: copper transmembrane transporter activity, phosphorylative mechanism (GO:0043682);;	K17686|0.0e+00|gmx:100816893|K17686 P-type Cu+ transporter [EC:7.2.2.8] | (RefSeq) probable copper-transporting ATPase HMA5	MAPK signaling pathway - plant (ko04016)	E1-E2 ATPase	Probable copper-transporting ATPase HMA5 OS=Arabidopsis thaliana OX=3702 GN=HMA5 PE=1 SV=2
glyma.Wm82.gnm2.Glyma.01G219400	glyma.Wm82.gnm2.Glyma.01G219400	15.0099	260	14.3919	259	110.646	1901	26.6122	461	2.52963	44	13.2362	237	0.0478810537170922	1.89678110546089	up	Molecular Function: peroxidase activity (GO:0004601);; Molecular Function: glutathione peroxidase activity (GO:0004602);; Cellular Component: cytosol (GO:0005829);; Biological Process: response to oxidative stress (GO:0006979);;	K00432|4.6e-83|gmx:100306570|K00432 glutathione peroxidase [EC:1.11.1.9] | (RefSeq) uncharacterized protein LOC100306570	Glutathione metabolism (ko00480);; Arachidonic acid metabolism (ko00590)	Glutathione peroxidase	Probable phospholipid hydroperoxide glutathione peroxidase OS=Citrus sinensis OX=2711 GN=CSA PE=1 SV=1
glyma.Wm82.gnm2.Glyma.01G219900	glyma.Wm82.gnm2.Glyma.01G219900	12.1062	633	8.38104	456	1.90345	100	0.21468	12	0.184352	10	0.7012229999999999	39	9.68264892433953e-08	4.8523169036313	up	Molecular Function: glutamate-cysteine ligase activity (GO:0004357);; Molecular Function: ATP binding (GO:0005524);; Biological Process: glutathione biosynthetic process (GO:0006750);; Cellular Component: chloroplast (GO:0009507);;	K01919|6.1e-304|gmx:100775188|K01919 glutamate--cysteine ligase [EC:6.3.2.2] | (RefSeq) glutamate--cysteine ligase, chloroplastic	Cysteine and methionine metabolism (ko00270);; Glutathione metabolism (ko00480)	Glutamate-cysteine ligase family 2(GCS2)	Glutamate--cysteine ligase, chloroplastic OS=Nicotiana tabacum OX=4097 GN=GSH1 PE=2 SV=2
glyma.Wm82.gnm2.Glyma.01G220300	glyma.Wm82.gnm2.Glyma.01G220300	0.203016	14	0	0	0.742808	50	2.65884	181	2.62547	177	1.07889	76	0.0365768634793645	-2.57098	down	--	--	--	Domain of unknown function (DUF3527)	--
glyma.Wm82.gnm2.Glyma.01G220700	glyma.Wm82.gnm2.Glyma.01G220700	0.162626	15	0.015023	2	0.8775200000000001	79	6.873220999999999	616	8.24711	728	3.21841	298	5.84286271806958e-05	-3.91472	down	Molecular Function: protein serine/threonine kinase activity (GO:0004674);; Molecular Function: ATP binding (GO:0005524);; Cellular Component: cytoplasm (GO:0005737);; Biological Process: regulation of mitotic cell cycle (GO:0007346);; Biological Process: signal transduction by protein phosphorylation (GO:0023014);; Biological Process: stress-activated protein kinase signaling cascade (GO:0031098…	K20717|0.0e+00|gmx:100777350|K20717 mitogen-activated protein kinase kinase kinase YODA [EC:2.7.11.25] | (RefSeq) mitogen-activated protein kinase kinase kinase YODA isoform X1	MAPK signaling pathway - plant (ko04016)	Protein kinase domain	Mitogen-activated protein kinase kinase kinase YODA OS=Arabidopsis thaliana OX=3702 GN=YDA PE=1 SV=1
glyma.Wm82.gnm2.Glyma.01G220800	glyma.Wm82.gnm2.Glyma.01G220800	1.21741	55	1.00276	47	1.52555	68	5.58684	249	3.60803	159	7.55705	347	0.00143913808583223	-1.73432	down	--	--	--	--	Uncharacterized protein At1g76660 OS=Arabidopsis thaliana OX=3702 GN=At1g76660 PE=2 SV=1
glyma.Wm82.gnm2.Glyma.01G220900	glyma.Wm82.gnm2.Glyma.01G220900	0.033801	5	0	0	0.26456799999999997	29	1.13505	119	0.889042	92	0.8741220000000001	96	0.0137413205237644	-3.00219	down	Biological Process: signal transduction (GO:0007165);;	--	--	TIR domain	--
glyma.Wm82.gnm2.Glyma.01G221300	glyma.Wm82.gnm2.Glyma.01G221300	0.122209	2	0.124918	2	1.12744	17	8.27829	122	14.3652	209	9.65071	146	3.45442467009809e-06	-4.25202	down	Cellular Component: integral component of membrane (GO:0016021);; Biological Process: protein ubiquitination (GO:0016567);; Molecular Function: ubiquitin protein ligase activity (GO:0061630);;	K16281|9.0e-80|gmx:100799478|K16281 RING-H2 zinc finger protein RHA1 | (RefSeq) E3 ubiquitin-protein ligase RHA1B	--	Ring finger domain	Brassinosteroid-responsive RING protein 1 OS=Arabidopsis thaliana OX=3702 GN=BRH1 PE=2 SV=1
glyma.Wm82.gnm2.Glyma.01G222000	glyma.Wm82.gnm2.Glyma.01G222000	0.119345	5	0.117197	5	0.675886	26	1.25933	49	2.45174	95	3.04528	122	0.00433558823695831	-2.60289	down	Molecular Function: MAP kinase activity (GO:0004707);; Molecular Function: ATP binding (GO:0005524);; Cellular Component: nucleus (GO:0005634);; Cellular Component: cytoplasm (GO:0005737);; Biological Process: regulation of gene expression (GO:0010468);; Biological Process: intracellular signal transduction (GO:0035556);;	K04371|7.2e-225|gmx:100803024|K04371 mitogen-activated protein kinase 1/3 [EC:2.7.11.24] | (RefSeq) uncharacterized protein LOC100803024	--	Protein kinase domain	Mitogen-activated protein kinase homolog MMK2 OS=Medicago sativa OX=3879 GN=MMK2 PE=2 SV=1
glyma.Wm82.gnm2.Glyma.01G222100	glyma.Wm82.gnm2.Glyma.01G222100	32.0892	602	20.2873	396	70.726	1316	155.955	2923	201.16	3735	80.9225	1564	0.0051661472595719	-1.5065	down	Biological Process: ribosomal small subunit assembly (GO:0000028);; Molecular Function: RNA binding (GO:0003723);; Molecular Function: structural constituent of ribosome (GO:0003735);; Cellular Component: cytosolic small ribosomal subunit (GO:0022627);;	K02947|1.5e-95|gmx:100803556|K02947 small subunit ribosomal protein S10e | (RefSeq) 40S ribosomal protein S10-1	Ribosome (ko03010)	Plectin/S10 domain	40S ribosomal protein S10-1 OS=Arabidopsis thaliana OX=3702 GN=RPS10A PE=1 SV=1
glyma.Wm82.gnm2.Glyma.01G222500	glyma.Wm82.gnm2.Glyma.01G222500	1.0031	91	1.10136	103	5.4188220000000005	476	6.19805	544	6.38762	549	11.620843999999998	1072	0.0366129023487171	-1.42586	down	Molecular Function: zinc ion binding (GO:0008270);;	K04706|0.0e+00|gmx:100780539|K04706 E3 SUMO-protein ligase PIAS1 [EC:2.3.2.-] | (RefSeq) E4 SUMO-protein ligase PIAL2 isoform X2	Ubiquitin mediated proteolysis (ko04120)	MIZ/SP-RING zinc finger	E4 SUMO-protein ligase PIAL2 OS=Arabidopsis thaliana OX=3702 GN=PIAL2 PE=1 SV=1
glyma.Wm82.gnm2.Glyma.01G224000	glyma.Wm82.gnm2.Glyma.01G224000	0	0	0	0	0.192457	13	0.985468	64	1.51515	95	2.7625960000000003	182	0.0015881453956668	-4.56423	down	Molecular Function: protein kinase activity (GO:0004672);; Molecular Function: ATP binding (GO:0005524);; Cellular Component: integral component of membrane (GO:0016021);;	K13415|4.5e-46|soe:110802202|K13415 protein brassinosteroid insensitive 1 [EC:2.7.10.1 2.7.11.1] | (RefSeq) systemin receptor SR160-like	Plant hormone signal transduction (ko04075)	Protein kinase domain	Probable inactive receptor kinase At4g23740 OS=Arabidopsis thaliana OX=3702 GN=At4g23740 PE=1 SV=1
glyma.Wm82.gnm2.Glyma.01G225000	glyma.Wm82.gnm2.Glyma.01G225000	0.315335	11	0.425405	15	3.25814	105	4.42698	144	8.87086	286	25.2285	844	0.00140358871704959	-3.0507	down	Molecular Function: DNA binding (GO:0003677);; Molecular Function: DNA-binding transcription factor activity (GO:0003700);; Cellular Component: nucleus (GO:0005634);;	K09286|2.0e-34|csat:104713485|K09286 EREBP-like factor | (RefSeq) ethylene-responsive transcription factor RAP2-4-like	--	AP2 domain	Ethylene-responsive transcription factor ERF061 OS=Arabidopsis thaliana OX=3702 GN=ERF061 PE=2 SV=1
glyma.Wm82.gnm2.Glyma.01G225100	glyma.Wm82.gnm2.Glyma.01G225100	36.806	1232	324.322	11291	52.6872	1751	89.5647	2998	7.56601	251	5.52162	191	0.0263825518325818	2.64358	up	Molecular Function: protein serine/threonine phosphatase activity (GO:0004722);; Molecular Function: magnesium-dependent protein serine/threonine phosphatase activity (GO:0004724);; Cellular Component: nucleus (GO:0005634);; Cellular Component: cytosol (GO:0005829);; Molecular Function: metal ion binding (GO:0046872);;	K14497|2.0e-178|gmx:100785905|K14497 protein phosphatase 2C [EC:3.1.3.16] | (RefSeq) probable protein phosphatase 2C 8 isoform X1	MAPK signaling pathway - plant (ko04016);; Plant hormone signal transduction (ko04075)	Protein phosphatase 2C	Probable protein phosphatase 2C 8 OS=Oryza sativa subsp. japonica OX=39947 GN=Os01g0656200 PE=2 SV=1
glyma.Wm82.gnm2.Glyma.01G225300	glyma.Wm82.gnm2.Glyma.01G225300	117.92	2456	184.111	3990	115.709	2394	109.54203999999999	2282	82.2246	1698	56.3539	1211	0.0190056386693151	1.26632196598175	up	--	--	--	--	--
glyma.Wm82.gnm2.Glyma.01G225600	glyma.Wm82.gnm2.Glyma.01G225600	0	0	0	0	2.41352	25	10.8785	111	11.1365	113	3.73922	40	0.0454346784003753	-3.30109	down	--	--	--	--	--
glyma.Wm82.gnm2.Glyma.01G225900	glyma.Wm82.gnm2.Glyma.01G225900	1.4395	91	1.98847	131	2.7282	171	6.03013	380	9.77727	610	9.78782	635	0.000536405984252305	-1.62419	down	Biological Process: mitochondrial fission (GO:0000266);; Molecular Function: GTPase activity (GO:0003924);; Molecular Function: GTP binding (GO:0005525);; Cellular Component: cytoplasm (GO:0005737);; Molecular Function: microtubule binding (GO:0008017);; Cellular Component: membrane (GO:0016020);; Biological Process: organelle fission (GO:0048285);;	K17065|1.2e-99|gsl:Gasu_23230|K17065 dynamin 1-like protein [EC:3.6.5.5] | (RefSeq) dynamin GTPase	--	Dynamin central region	Dynamin-related protein 5A OS=Glycine max OX=3847 PE=2 SV=1
glyma.Wm82.gnm2.Glyma.01G226000	glyma.Wm82.gnm2.Glyma.01G226000	0.840481	35	0.162909	11	3.23692	120	14.0664	519	19.2441	698	11.2433	430	4.31932443916473e-05	-3.0705	down	Biological Process: lipid metabolic process (GO:0006629);;	--	--	Lipase (class 3)	GDSL esterase/lipase At4g10955 OS=Arabidopsis thaliana OX=3702 GN=At4g10955 PE=2 SV=1
glyma.Wm82.gnm2.Glyma.01G226100	glyma.Wm82.gnm2.Glyma.01G226100	0.324688	8	0.205392	5	0.624798	14	1.41677	31	7.16265	154	2.08005	47	0.00492364885115464	-2.73048	down	Cellular Component: integral component of membrane (GO:0016021);;	--	--	Late embryogenesis abundant protein	--
glyma.Wm82.gnm2.Glyma.01G226700	glyma.Wm82.gnm2.Glyma.01G226700	0.929386	72	0.578227	47	6.53436	502	4.52096	348	11.4559	870	70.1947	5595	0.00234233325694149	-3.24018	down	Molecular Function: ATP binding (GO:0005524);; Cellular Component: chloroplast (GO:0009507);; Biological Process: photosynthesis (GO:0015979);; Biological Process: chlorophyll biosynthetic process (GO:0015995);; Molecular Function: magnesium chelatase activity (GO:0016851);;	K03404|0.0e+00|gmx:100775919|K03404 magnesium chelatase subunit D [EC:6.6.1.1] | (RefSeq) magnesium-chelatase subunit ChlD, chloroplastic isoform X1	Porphyrin and chlorophyll metabolism (ko00860)	AAA lid domain	Magnesium-chelatase subunit ChlD, chloroplastic OS=Pisum sativum OX=3888 GN=CHLD PE=2 SV=1
glyma.Wm82.gnm2.Glyma.01G226900	glyma.Wm82.gnm2.Glyma.01G226900	97.8349	5027	92.7279	4957	69.7071	3556	33.1573	1704	14.3838	733	22.6844	1202	9.67950517622089e-06	2.37566682065895	up	Biological Process: cellular glucose homeostasis (GO:0001678);; Molecular Function: glucokinase activity (GO:0004340);; Molecular Function: ATP binding (GO:0005524);; Molecular Function: glucose binding (GO:0005536);; Cellular Component: mitochondrion (GO:0005739);; Cellular Component: cytosol (GO:0005829);; Biological Process: glycolytic process (GO:0006096);; Molecular Function: fructokinase ac…	K00844|2.7e-280|gmx:100776994|K00844 hexokinase [EC:2.7.1.1] | (RefSeq) hexokinase-3	Glycolysis / Gluconeogenesis (ko00010);; Fructose and mannose metabolism (ko00051);; Galactose metabolism (ko00052);; Starch and sucrose metabolism (ko00500);; Amino sugar and nucleotide sugar metabolism (ko00520);; Carbon metabolism (ko01200)	Hexokinase	Hexokinase-3 OS=Arabidopsis thaliana OX=3702 GN=At1g50460 PE=1 SV=1
glyma.Wm82.gnm2.Glyma.01G227200	glyma.Wm82.gnm2.Glyma.01G227200	0.119097	8	0	0	2.17479	144	5.18091	346	14.307	945	11.2274	772	0.00613400563575051	-3.63756	down	Molecular Function: RNA binding (GO:0003723);; Molecular Function: metal ion binding (GO:0046872);;	--	--	RNA recognition motif. (a.k.a. RRM, RBD, or RNP domain)	Zinc finger CCCH domain-containing protein 55 OS=Arabidopsis thaliana OX=3702 GN=At5g12440 PE=2 SV=3
glyma.Wm82.gnm2.Glyma.01G227300	glyma.Wm82.gnm2.Glyma.01G227300	147.752	3012	98.2474	2084	79.6831	1613	67.1476	1369	73.0842	1476	58.5663	1232	0.0120948711862646	1.20449529517424	up	Biological Process: nuclear-transcribed mRNA catabolic process, nonsense-mediated decay (GO:0000184);; Biological Process: regulation of alternative mRNA splicing, via spliceosome (GO:0000381);; Molecular Function: mRNA binding (GO:0003729);; Cellular Component: cytoplasm (GO:0005737);; Biological Process: RNA processing (GO:0006396);; Cellular Component: exon-exon junction complex (GO:0035145);;	K12876|1.6e-106|gmx:100778595|K12876 RNA-binding protein 8A | (RefSeq) RNA-binding protein Y14	RNA transport (ko03013);; mRNA surveillance pathway (ko03015);; Spliceosome (ko03040)	RNA recognition motif. (a.k.a. RRM, RBD, or RNP domain)	RNA-binding protein Y14 OS=Arabidopsis thaliana OX=3702 GN=Y14 PE=1 SV=1
glyma.Wm82.gnm2.Glyma.01G227900	glyma.Wm82.gnm2.Glyma.01G227900	37.1564	1362	28.6147	1092	12.8927	470	5.60806	206	0.263648	10	11.7295	444	0.0108712827233795	2.67746687146136	up	Molecular Function: oxidoreductase activity (GO:0016491);;	K22418|1.1e-206|gmx:100780731|K22418 11beta/17beta-hydroxysteroid dehydrogenase [EC:1.1.1.146 1.1.1.-] | (RefSeq) uncharacterized protein LOC100780731	--	short chain dehydrogenase	11-beta-hydroxysteroid dehydrogenase B OS=Arachis hypogaea OX=3818 GN=STO-B PE=1 SV=1
glyma.Wm82.gnm2.Glyma.01G228100	glyma.Wm82.gnm2.Glyma.01G228100	29.0116	1013	23.5156	854	20.6269	715	6.20061	217	6.25613	217	9.68895	349	5.28758552658964e-06	2.20196506219864	up	Molecular Function: DNA binding (GO:0003677);; Molecular Function: DNA-binding transcription factor activity (GO:0003700);; Cellular Component: nucleus (GO:0005634);; Cellular Component: transcription regulator complex (GO:0005667);; Biological Process: regulation of transcription by RNA polymerase II (GO:0006357);; Biological Process: regulation of cell cycle (GO:0051726);;	K04683|1.7e-177|gmx:100781272|K04683 transcription factor Dp-1 | (RefSeq) transcription factor-like protein DPB	--	Transcription factor DP	Transcription factor-like protein DPB OS=Arabidopsis thaliana OX=3702 GN=DPB PE=1 SV=1
glyma.Wm82.gnm2.Glyma.01G228200	glyma.Wm82.gnm2.Glyma.01G228200	0.706833	69	0.986046	100	2.7212899999999998	262	4.6032090000000006	444	3.5851300000000004	343	3.9638230000000005	396	0.0432486142590791	-1.13504	down	Cellular Component: transcription factor TFIIIB complex (GO:0000126);; Molecular Function: TFIIIC-class transcription factor complex binding (GO:0001156);; Molecular Function: DNA binding (GO:0003677);; Biological Process: RNA polymerase III preinitiation complex assembly (GO:0070898);;	K15198|0.0e+00|gmx:100792788|K15198 transcription factor TFIIIB component B'' | (RefSeq) uncharacterized protein LOC100792788 isoform X1	--	Myb DNA-binding like	--
glyma.Wm82.gnm2.Glyma.01G229000	glyma.Wm82.gnm2.Glyma.01G229000	66.8897	1219	67.5394	1281	63.8439	1156	50.7666	926	25.6212	463	14.1981	267	0.00795001766635297	1.59248350950374	up	Molecular Function: GTP binding (GO:0005525);; Cellular Component: cytoplasm (GO:0005737);; Biological Process: intracellular protein transport (GO:0006886);; Biological Process: vesicle-mediated transport (GO:0016192);;	K07937|2.2e-99|gmx:100305554|K07937 ADP-ribosylation factor 1/2 | (RefSeq) uncharacterized protein LOC100305554	Endocytosis (ko04144)	ADP-ribosylation factor family	ADP-ribosylation factor 1 OS=Salix bakko OX=72444 GN=ARF1 PE=2 SV=3
glyma.Wm82.gnm2.Glyma.01G229100	glyma.Wm82.gnm2.Glyma.01G229100	0	0	0	0	0.14812	8	0.583355	32	1.91408	103	1.06503	60	0.0035445490093136	-4.43353	down	--	--	--	Vacuolar protein sorting-associated protein 62	--
glyma.Wm82.gnm2.Glyma.01G229800	glyma.Wm82.gnm2.Glyma.01G229800	0.76055	22	1.22217	37	7.0267	198	3.87269	110	6.16284	173	41.9433	1225	0.0284138943412752	-2.30199	down	Molecular Function: iron ion binding (GO:0005506);; Cellular Component: integral component of membrane (GO:0016021);;	K00366|3.4e-06|ota:OT_ostta10g00930|K00366 ferredoxin-nitrite reductase [EC:1.7.7.1] | (RefSeq) Riboflavin synthase-like beta-barrel	Nitrogen metabolism (ko00910)	--	--
glyma.Wm82.gnm2.Glyma.01G230200	glyma.Wm82.gnm2.Glyma.01G230200	21.1839	291	26.6008	379	31.8359	433	97.0737	1330	59.8929	813	268.45	3791	0.00242960007533051	-1.98438	down	--	--	--	--	Late embryogenesis abundant protein At5g17165 OS=Arabidopsis thaliana OX=3702 GN=At5g17165 PE=3 SV=1
glyma.Wm82.gnm2.Glyma.01G230600	glyma.Wm82.gnm2.Glyma.01G230600	0.677061	37	0.308706	18	0.9428219999999999	47	0.905006	47	1.48247	78	8.7794	479	0.0246167520092066	-2.17662	down	--	--	--	PPR repeat family	--
glyma.Wm82.gnm2.Glyma.01G230700	glyma.Wm82.gnm2.Glyma.01G230700	9.55709	782	5.88419	502	11.3587	923	18.7228	1532	27.1287	2199	27.6736	2334	0.00538287933400175	-1.05375	down	Molecular Function: mRNA binding (GO:0003729);; Cellular Component: cytoplasm (GO:0005737);; Cellular Component: cytosol (GO:0005829);; Biological Process: regulation of gene expression (GO:0010468);;	K13210|0.0e+00|gmx:100800173|K13210 far upstream element-binding protein | (RefSeq) far upstream element-binding protein 2 isoform X1	--	KH domain	--
glyma.Wm82.gnm2.Glyma.01G231000	glyma.Wm82.gnm2.Glyma.01G231000	0	0	0.173296	4	2.32016	49	2.42808	51	3.83644	80	16.8451	365	0.0320595645484392	-3.05814	down	Molecular Function: DNA binding (GO:0003677);; Molecular Function: DNA-binding transcription factor activity (GO:0003700);; Cellular Component: nucleus (GO:0005634);;	K09286|1.6e-29|han:110891411|K09286 EREBP-like factor | (RefSeq) ethylene-responsive transcription factor TINY-like	--	AP2 domain	Ethylene-responsive transcription factor ERF022 OS=Arabidopsis thaliana OX=3702 GN=ERF022 PE=2 SV=1
glyma.Wm82.gnm2.Glyma.01G231400	glyma.Wm82.gnm2.Glyma.01G231400	1.55818	81	0.537684	30	4.85522	251	8.57152	445	14.0232	721	19.5424	1046	0.00108664347052513	-2.35043	down	Molecular Function: peptidyl-prolyl cis-trans isomerase activity (GO:0003755);;	K14826|2.9e-274|gmx:100789099|K14826 FK506-binding nuclear protein [EC:5.2.1.8] | (RefSeq) peptidyl-prolyl cis-trans isomerase FKBP53 isoform X1	--	FKBP-type peptidyl-prolyl cis-trans isomerase	Peptidyl-prolyl cis-trans isomerase FKBP53 OS=Arabidopsis thaliana OX=3702 GN=FKBP53 PE=1 SV=1
glyma.Wm82.gnm2.Glyma.01G231500	glyma.Wm82.gnm2.Glyma.01G231500	1.93173	141	2.69206	204	1.38373	100	1.1538	84	0.627894	46	1.43102	107	0.0378901215109017	1.42975659751829	up	Biological Process: autophagosome assembly (GO:0000045);; Biological Process: autophagy of mitochondrion (GO:0000422);; Biological Process: C-terminal protein lipidation (GO:0006501);; Biological Process: cellular response to nitrogen starvation (GO:0006995);; Cellular Component: phagophore assembly site membrane (GO:0034045);; Cellular Component: Atg12-Atg5-Atg16 complex (GO:0034274);; Biologica…	K22733|1.9e-98|cit:102612526|K22733 magnesium transporter | (RefSeq) uncharacterized protein LOC102612526	--	PPR repeat family	Pentatricopeptide repeat-containing protein At1g71490 OS=Arabidopsis thaliana OX=3702 GN=PCMP-E67 PE=2 SV=1
glyma.Wm82.gnm2.Glyma.01G231700	glyma.Wm82.gnm2.Glyma.01G231700	26.8288	1401	53.9695	2660	31.178	1446	17.3371	914	18.201158000000003	931	15.7666	872	0.00357033756669867	1.53502554668398	up	Molecular Function: catalytic activity (GO:0003824);;	K10571|2.1e-310|gmx:100801685|K10571 de-etiolated-1 | (RefSeq) light-mediated development protein DET1 isoform X1	Ubiquitin mediated proteolysis (ko04120)	De-etiolated protein 1 Det1	Light-mediated development protein DET1 OS=Solanum lycopersicum OX=4081 GN=DET1 PE=1 SV=1
glyma.Wm82.gnm2.Glyma.01G232000	glyma.Wm82.gnm2.Glyma.01G232000	0.609181	12	0.224968	5	0.523886	10	2.20978	41	4.06773	75	10.9935	209	0.000604331496657048	-3.16577	down	Molecular Function: DNA binding (GO:0003677);; Molecular Function: DNA-binding transcription factor activity (GO:0003700);; Cellular Component: nucleus (GO:0005634);;	K09286|1.0e-19|csat:104727311|K09286 EREBP-like factor | (RefSeq) ethylene-responsive transcription factor ERF010	--	AP2 domain	Ethylene-responsive transcription factor ERF020 OS=Arabidopsis thaliana OX=3702 GN=ERF020 PE=2 SV=1
glyma.Wm82.gnm2.Glyma.01G232500	glyma.Wm82.gnm2.Glyma.01G232500	5.05671	597	4.37987	538	7.21601	845	20.4635	2411	13.9058	1624	37.5431	4560	0.00075321178905311	-1.70881	down	Cellular Component: integral component of membrane (GO:0016021);; Molecular Function: cellulose synthase (UDP-forming) activity (GO:0016760);; Biological Process: cellulose biosynthetic process (GO:0030244);; Biological Process: cell wall organization (GO:0071555);;	K20924|0.0e+00|gmx:100792604|K20924 cellulose synthase-like protein [EC:2.4.1.-] | (RefSeq) cellulose synthase-like protein D2	--	Cellulose synthase	Cellulose synthase-like protein D2 OS=Arabidopsis thaliana OX=3702 GN=CSLD2 PE=3 SV=1
glyma.Wm82.gnm2.Glyma.01G232600	glyma.Wm82.gnm2.Glyma.01G232600	109.644	4584	64.6628	2813	102.456	4253	55.9545	2340	51.1358	2118	53.5249	2308	0.000814291864146443	1.20569419873744	up	Biological Process: intracellular protein transport (GO:0006886);;	--	--	VHS domain	TOM1-like protein 1 OS=Arabidopsis thaliana OX=3702 GN=TOL1 PE=1 SV=1
glyma.Wm82.gnm2.Glyma.01G233000	glyma.Wm82.gnm2.Glyma.01G233000	32.7328	1568	30.9679	1543	22.0119	1047	21.1971	1015	17.8422	847	20.2279	999	0.0281793750587856	1.03283286251043	up	Molecular Function: DNA-binding transcription factor activity (GO:0003700);; Cellular Component: nucleus (GO:0005634);; Cellular Component: host cell nucleus (GO:0042025);; Molecular Function: sequence-specific DNA binding (GO:0043565);;	K09419|1.2e-261|gmx:100793665|K09419 heat shock transcription factor, other eukaryote | (RefSeq) GMHSF-04; heat stress transcription factor A-1b	--	HSF-type DNA-binding	Heat stress transcription factor A-1b OS=Arabidopsis thaliana OX=3702 GN=HSFA1B PE=1 SV=2
glyma.Wm82.gnm2.Glyma.01G233300	glyma.Wm82.gnm2.Glyma.01G233300	52.0519	6721	86.5824	11630	38.2666	4906	34.3953	4441	20.8051	2662	34.5688	4603	0.0101429549146228	1.52541902647788	up	Molecular Function: catalytic activity (GO:0003824);; Molecular Function: metal ion binding (GO:0046872);;	K17732|1.8e-09|dosa:Os03t0212700-01|K17732 mitochondrial-processing peptidase subunit beta [EC:3.4.24.64] | (RefSeq) Os03g0212700; Similar to Cytochrome C reductase-processing peptidase subunit I, MPP subunit I, P55.	--	Peptidase M16 inactive domain	Stromal processing peptidase, chloroplastic OS=Pisum sativum OX=3888 GN=SPP PE=1 SV=2
glyma.Wm82.gnm2.Glyma.01G233600	glyma.Wm82.gnm2.Glyma.01G233600	0.410126	37	0.737906	68	1.9243	170	7.07999	628	12.324304999999999	1082	19.064472000000002	1741	2.59259830711228e-07	-3.31363	down	Biological Process: reciprocal meiotic recombination (GO:0007131);;	K12811|7.8e-25|bna:106427234|K12811 ATP-dependent RNA helicase DDX46/PRP5 [EC:3.6.4.13] | (RefSeq) uncharacterized protein LOC106427234	Spliceosome (ko03040)	Weak chloroplast movement under blue light	WEB family protein At3g02930, chloroplastic OS=Arabidopsis thaliana OX=3702 GN=At3g02930 PE=3 SV=1
glyma.Wm82.gnm2.Glyma.01G234100	glyma.Wm82.gnm2.Glyma.01G234100	0.09696	8	0.048752	5	0.127871	11	0.602435	48	1.18973	93	1.65779	135	0.000120059121436802	-3.12658	down	Molecular Function: zinc ion binding (GO:0008270);; Biological Process: RNA modification (GO:0009451);; Cellular Component: intracellular membrane-bounded organelle (GO:0043231);;	K23541|6.1e-114|pda:103710599|K23541 Ca2+/H+ antiporter, TMEM165/GDT1 family | (RefSeq) pentatricopeptide repeat-containing protein At5g04780, mitochondrial-like	--	PPR repeat family	Pentatricopeptide repeat-containing protein At5g13270, chloroplastic OS=Arabidopsis thaliana OX=3702 GN=PCMP-H90 PE=2 SV=1
glyma.Wm82.gnm2.Glyma.01G234400	glyma.Wm82.gnm2.Glyma.01G234400	0.180049	6	0	0	0.726128	24	4.62072	152	3.40339	111	10.4088	353	0.000221799541837486	-4.14863	down	Molecular Function: ATP binding (GO:0005524);; Cellular Component: nucleus (GO:0005634);; Biological Process: transcription, DNA-templated (GO:0006351);; Biological Process: regulation of transcription, DNA-templated (GO:0006355);; Biological Process: developmental process (GO:0032502);;	K22382|2.2e-09|oeu:111408549|K22382 WD repeat-containing protein 26 | (RefSeq) WD repeat-containing protein 26 homolog	--	WRC	Growth-regulating factor 4 OS=Oryza sativa subsp. japonica OX=39947 GN=GRF4 PE=1 SV=1
glyma.Wm82.gnm2.Glyma.01G234600	glyma.Wm82.gnm2.Glyma.01G234600	1.1657039999999999	123	1.22336	133	4.35156	458	6.88005	728	20.351488000000003	2113	21.6587	2316	8.5613791899169e-05	-2.54003	down	Molecular Function: DNA binding (GO:0003677);; Molecular Function: zinc ion binding (GO:0008270);; Cellular Component: Cdc73/Paf1 complex (GO:0016593);; Molecular Function: RNA polymerase II C-terminal domain phosphoserine binding (GO:1990269);;	--	--	Plus-3 domain	--
glyma.Wm82.gnm2.Glyma.01G235200	glyma.Wm82.gnm2.Glyma.01G235200	3.37466	311	1.9098620000000002	184	5.020773999999999	458	10.3273	945	9.642233000000001	874	13.065456000000001	1232	0.00171944322130433	-1.31082	down	Molecular Function: RNA binding (GO:0003723);; Cellular Component: cytosol (GO:0005829);; Biological Process: post-transcriptional gene silencing by RNA (GO:0035194);; Cellular Component: P granule (GO:0043186);;	K18422|0.0e+00|gmx:100801796|K18422 helicase MOV-10 [EC:3.6.4.13] | (RefSeq) probable RNA helicase SDE3	--	AAA domain	Probable RNA helicase SDE3 OS=Arabidopsis thaliana OX=3702 GN=SDE3 PE=1 SV=1
glyma.Wm82.gnm2.Glyma.01G235600	glyma.Wm82.gnm2.Glyma.01G235600	56.879	2360	21.895	946	84.115	3466	256.677	10651	119.93	4930	168.454	7208	0.00887923491124706	-1.42143	down	Molecular Function: FMN binding (GO:0010181);; Molecular Function: 12-oxophytodienoate reductase activity (GO:0016629);;	K05894|7.7e-241|gmx:100803381|K05894 12-oxophytodienoic acid reductase [EC:1.3.1.42] | (RefSeq) 12-oxophytodienoate reductase 2	alpha-Linolenic acid metabolism (ko00592)	NADH:flavin oxidoreductase / NADH oxidase family	12-oxophytodienoate reductase 2 OS=Arabidopsis thaliana OX=3702 GN=OPR2 PE=1 SV=2
glyma.Wm82.gnm2.Glyma.01G235800	glyma.Wm82.gnm2.Glyma.01G235800	0.252176	15	0.139734	9	0.478886	28	1.04398	61	0.975974	56	2.80516	167	0.0107980883274912	-2.09608	down	Molecular Function: molecular_function (GO:0003674);; Molecular Function: nucleic acid binding (GO:0003676);; Molecular Function: RNA binding (GO:0003723);; Molecular Function: catalytic activity (GO:0003824);; Molecular Function: nuclease activity (GO:0004518);; Molecular Function: endonuclease activity (GO:0004519);; Molecular Function: binding (GO:0005488);; Cellular Component: cellular_compon…	K20093|8.7e-09|ccav:112529065|K20093 DNA excision repair protein ERCC-6-like [EC:3.6.4.12] | (RefSeq) protein CHROMATIN REMODELING 24-like	--	PPR repeat family	Pentatricopeptide repeat-containing protein At3g22670, mitochondrial OS=Arabidopsis thaliana OX=3702 GN=At3g22670 PE=2 SV=1
glyma.Wm82.gnm2.Glyma.01G236200	glyma.Wm82.gnm2.Glyma.01G236200	4.02553	60	1.88635	29	3.19176	47	7.55162	112	27.5865	403	45.7507	695	0.000334267704824661	-2.71223	down	Cellular Component: integral component of membrane (GO:0016021);;	--	--	--	--
glyma.Wm82.gnm2.Glyma.01G236300	glyma.Wm82.gnm2.Glyma.01G236300	0.58303	39	0.266708	23	1.90323	144	2.0345259999999996	133	1.41426	111	8.18126	652	0.0431584309584253	-1.85138	down	--	--	--	Tesmin/TSO1-like CXC domain, cysteine-rich domain	Protein tesmin/TSO1-like CXC 2 OS=Arabidopsis thaliana OX=3702 GN=TCX2 PE=1 SV=1
glyma.Wm82.gnm2.Glyma.01G236400	glyma.Wm82.gnm2.Glyma.01G236400	0.282835	51	0.112013	21	0.661289	118	1.3713	247	1.85818	331	3.34527	620	0.00059132318464733	-2.35539	down	Cellular Component: plasma membrane (GO:0005886);; Molecular Function: actin filament binding (GO:0051015);;	--	--	KIP1-like protein	Protein NETWORKED 1B OS=Arabidopsis thaliana OX=3702 GN=NET1B PE=2 SV=1
glyma.Wm82.gnm2.Glyma.01G237200	glyma.Wm82.gnm2.Glyma.01G237200	3.9374710000000004	98	6.14364	160	16.548251999999998	420	37.3456	950	47.5575	1207	25.633	689	0.00251206782125663	-1.74939	down	--	--	--	--	--
glyma.Wm82.gnm2.Glyma.01G237800	glyma.Wm82.gnm2.Glyma.01G237800	12.8451	207	7.17276	120	12.3482	197	3.46365	56	7.64139	122	7.49649	125	0.0309409201436408	1.21645269171945	up	Cellular Component: chloroplast thylakoid membrane (GO:0009535);;	--	--	--	Preprotein translocase subunit SECE1 OS=Arabidopsis thaliana OX=3702 GN=SECE1 PE=1 SV=1
glyma.Wm82.gnm2.Glyma.01G238400	glyma.Wm82.gnm2.Glyma.01G238400	4.11819	129	5.59894	183	22.0805	687	35.8061	1121	45.4802	1411	29.5439	954	0.0138642970044573	-1.52461	down	Molecular Function: 5'-nucleotidase activity (GO:0008253);;	K03787|2.6e-172|gmx:100808698|K03787 5'-nucleotidase [EC:3.1.3.5] | (RefSeq) uncharacterized protein LOC100808698 isoform X3	Purine metabolism (ko00230);; Pyrimidine metabolism (ko00240);; Nicotinate and nicotinamide metabolism (ko00760)	Survival protein SurE	--
glyma.Wm82.gnm2.Glyma.01G238600	glyma.Wm82.gnm2.Glyma.01G238600	21.3515	1258	13.6488	837	3.01334	177	1.21857	72	1.89067	111	3.15737	192	0.000119127961110149	3.16693907002143	up	Molecular Function: ATP binding (GO:0005524);; Molecular Function: 2-alkenal reductase [NAD(P)+] activity (GO:0032440);;	K09489|0.0e+00|gmx:100809773|K09489 heat shock 70kDa protein 4 | (RefSeq) HSP70 family protein	--	Hsp70 protein	Heat shock 70 kDa protein 8 OS=Arabidopsis thaliana OX=3702 GN=HSP70-8 PE=1 SV=1
glyma.Wm82.gnm2.Glyma.01G238800	glyma.Wm82.gnm2.Glyma.01G238800	351.376	18921	926.644	51911	368.374	19696	151.838	8177	30.7364	1640	7.41247	412	0.000245047012031772	3.66345022062596	up	Biological Process: carbohydrate transport (GO:0008643);; Cellular Component: integral component of membrane (GO:0016021);; Molecular Function: transmembrane transporter activity (GO:0022857);;	K24193|4.5e-294|gmx:100810831|K24193 MFS transporter, SP family, sugar:H+ symporter | (RefSeq) sugar transport protein 13	--	Sugar (and other) transporter	Sugar transport protein 13 OS=Arabidopsis thaliana OX=3702 GN=STP13 PE=1 SV=2
glyma.Wm82.gnm2.Glyma.01G239000	glyma.Wm82.gnm2.Glyma.01G239000	133.782	10984	93.3382	7985	41.0232	3344	16.9917	1397	25.4171	2065	11.6953	989	9.12428674112735e-06	2.85733150030218	up	Molecular Function: voltage-gated chloride channel activity (GO:0005247);; Cellular Component: integral component of membrane (GO:0016021);;	K05016|0.0e+00|gmx:100811908|K05016 chloride channel 7 | (RefSeq) chloride channel protein CLC-d isoform X2	--	Voltage gated chloride channel	Chloride channel protein CLC-d OS=Arabidopsis thaliana OX=3702 GN=CLC-D PE=1 SV=2
glyma.Wm82.gnm2.Glyma.01G239200	glyma.Wm82.gnm2.Glyma.01G239200	121.373	8835	111.196	8421	75.2896	5442	34.8412	2537	31.229	2252	12.2024	916	2.48385979073258e-05	2.48410648375515	up	Biological Process: response to acid chemical (GO:0001101);; Molecular Function: protein binding (GO:0005515);; Cellular Component: cellular_component (GO:0005575);; Cellular Component: intracellular (GO:0005622);; Cellular Component: obsolete cell (GO:0005623);; Cellular Component: nucleus (GO:0005634);; Cellular Component: cytoplasm (GO:0005737);; Cellular Component: plasma membrane (GO:0005886…	K23330|3.6e-20|ccp:CHC_T00004048001|K23330 leucine-zipper-like transcriptional regulator 1 | (RefSeq) hypothetical protein	--	Armadillo/beta-catenin-like repeat	ARM REPEAT PROTEIN INTERACTING WITH ABF2 OS=Arabidopsis thaliana OX=3702 GN=ARIA PE=1 SV=2
glyma.Wm82.gnm2.Glyma.01G239300	glyma.Wm82.gnm2.Glyma.01G239300	0.775675	27	10.2539	367	1.57799	54	2.16579	75	0.670833	23	0.652967	24	0.0273583042582408	2.49168554899077	up	Biological Process: catabolic process (GO:0009056);; Molecular Function: hydrolase activity (GO:0016787);;	K13258|8.3e-100|ccaj:109794824|K13258 2-hydroxyisoflavanone dehydratase [EC:4.2.1.105] | (RefSeq) 2-hydroxyisoflavanone dehydratase-like	Isoflavonoid biosynthesis (ko00943)	alpha/beta hydrolase fold	2-hydroxyisoflavanone dehydratase OS=Glycyrrhiza echinata OX=46348 GN=HIDM PE=1 SV=1
glyma.Wm82.gnm2.Glyma.01G239700	glyma.Wm82.gnm2.Glyma.01G239700	22.9306	1367	33.9872	2108	17.2129	1019	19.5411	1165	19.0588	1126	8.64423	532	0.0489822940115027	1.19110803041333	up	Molecular Function: protein serine/threonine phosphatase activity (GO:0004722);; Cellular Component: integral component of membrane (GO:0016021);;	K01090|0.0e+00|gmx:100170643|K01090 protein phosphatase [EC:3.1.3.16] | (RefSeq) kinase-associated protein phosphatase 2	--	Protein phosphatase 2C	Protein phosphatase 2C 70 OS=Arabidopsis thaliana OX=3702 GN=KAPP PE=1 SV=2
glyma.Wm82.gnm2.Glyma.01G239900	glyma.Wm82.gnm2.Glyma.01G239900	2.34411	49	0.332155	8	4.07594	83	22.3693	459	19.4842	396	10.1279	214	0.000713514387335341	-2.64875	down	Cellular Component: cellular_component (GO:0005575);; Cellular Component: obsolete cell (GO:0005623);; Cellular Component: plasma membrane (GO:0005886);; Cellular Component: membrane (GO:0016020);; Cellular Component: intrinsic component of membrane (GO:0031224);; Cellular Component: anchored component of membrane (GO:0031225);; Cellular Component: intrinsic component of plasma membrane (GO:00312…	--	--	--	Uncharacterized GPI-anchored protein At3g06035 OS=Arabidopsis thaliana OX=3702 GN=At3g06035 PE=2 SV=1
glyma.Wm82.gnm2.Glyma.01G240100	glyma.Wm82.gnm2.Glyma.01G240100	0.384712	29	0.075759	6	0.726959	55	5.1109	375	7.2307049999999995	541	13.1194	1017	3.82329860451242e-08	-4.12427	down	Cellular Component: nucleus (GO:0005634);; Biological Process: regulation of transcription, DNA-templated (GO:0006355);; Molecular Function: lipid binding (GO:0008289);; Molecular Function: sequence-specific DNA binding (GO:0043565);;	K09338|0.0e+00|gmx:100815499|K09338 homeobox-leucine zipper protein | (RefSeq) homeobox-leucine zipper protein MERISTEM L1 isoform X1	--	START domain	Homeobox-leucine zipper protein PROTODERMAL FACTOR 2 OS=Arabidopsis thaliana OX=3702 GN=PDF2 PE=1 SV=1
glyma.Wm82.gnm2.Glyma.01G240300	glyma.Wm82.gnm2.Glyma.01G240300	0	0	0.549936	33	1.43067	82	125.644	7167	24.6951	1396	1.54451	91	4.4334693021715e-05	-5.97652	down	Cellular Component: extracellular region (GO:0005576);; Cellular Component: cell wall (GO:0005618);; Cellular Component: integral component of membrane (GO:0016021);; Molecular Function: pectinesterase activity (GO:0030599);; Biological Process: cell wall modification (GO:0042545);; Molecular Function: aspartyl esterase activity (GO:0045330);; Biological Process: pectin catabolic process (GO:0045…	K01051|0.0e+00|gmx:100815836|K01051 pectinesterase [EC:3.1.1.11] | (RefSeq) pectinesterase	Pentose and glucuronate interconversions (ko00040)	Pectinesterase	Pectinesterase/pectinesterase inhibitor 18 OS=Arabidopsis thaliana OX=3702 GN=PME18 PE=1 SV=3
glyma.Wm82.gnm2.Glyma.01G240700	glyma.Wm82.gnm2.Glyma.01G240700	0.229782	7	0.469177	15	2.93197	88	9.4517	287	14.683869000000001	424	5.37919	160	0.00212445855127633	-2.76077	down	Biological Process: lipid A biosynthetic process (GO:0009245);; Molecular Function: N-acyltransferase activity (GO:0016410);;	--	--	Bacterial transferase hexapeptide (six repeats)	Probable UDP-3-O-acylglucosamine N-acyltransferase 2, mitochondrial OS=Arabidopsis thaliana OX=3702 GN=LPXD2 PE=3 SV=1
glyma.Wm82.gnm2.Glyma.01G241000	glyma.Wm82.gnm2.Glyma.01G241000	29.6257	2040	48.0888	3448	20.4456	1399	18.2468	1252	12.0957	826	15.9618	1136	0.00565902491393615	1.63664164932972	up	Molecular Function: protein kinase activity (GO:0004672);; Molecular Function: ATP binding (GO:0005524);; Cellular Component: integral component of membrane (GO:0016021);;	K24104|4.9e-99|thj:104799061|K24104 GPN-loop GTPase | (RefSeq) LOW QUALITY PROTEIN: uncharacterized protein LOC104799061	--	Protein tyrosine and serine/threonine kinase	Cysteine-rich receptor-like protein kinase 10 OS=Arabidopsis thaliana OX=3702 GN=CRK10 PE=1 SV=3
glyma.Wm82.gnm2.Glyma.01G241100	glyma.Wm82.gnm2.Glyma.01G241100	10.9368	467	9.8715	438	10.1295	429	6.54871	280	3.27295	139	4.93465	217	0.00242424995597417	1.51976121769019	up	Cellular Component: integral component of membrane (GO:0016021);;	--	--	--	--
glyma.Wm82.gnm2.Glyma.01G242500	glyma.Wm82.gnm2.Glyma.01G242500	2.73528	70	0.839244	23	3.7086	94	4.75843	123	10.2346	257	14.387870999999999	382	0.016279016112312	-1.67175	down	--	--	--	--	--
glyma.Wm82.gnm2.Glyma.01G242800	glyma.Wm82.gnm2.Glyma.01G242800	3.58417	238	3.8065	263	13.1377	865	17.3184	1149	13.9187	915	52.4848	3589	0.0130576164310706	-1.73758	down	Molecular Function: calcium ion binding (GO:0005509);; Cellular Component: endosome (GO:0005768);; Cellular Component: trans-Golgi network (GO:0005802);; Biological Process: ubiquitin-dependent protein catabolic process (GO:0006511);; Biological Process: protein targeting to vacuole (GO:0006623);; Biological Process: Golgi to vacuole transport (GO:0006896);; Cellular Component: membrane (GO:00160…	K01859|3.5e-280|sita:101771169|K01859 chalcone isomerase [EC:5.5.1.6] | (RefSeq) vacuolar-sorting receptor 1	Flavonoid biosynthesis (ko00941)	PA domain	Vacuolar-sorting receptor 1 OS=Pisum sativum OX=3888 GN=BP80 PE=1 SV=1
glyma.Wm82.gnm2.Glyma.01G243100	glyma.Wm82.gnm2.Glyma.01G243100	0.516951	26	1.0946	57	3.14165	156	4.09523	205	6.4058	317	13.5345	696	0.00752954404580174	-2.02944	down	Cellular Component: integral component of membrane (GO:0016021);; Molecular Function: hydrolase activity (GO:0016787);; Molecular Function: transmembrane transporter activity (GO:0022857);;	--	--	Amino acid permease	Probable polyamine transporter At3g19553 OS=Arabidopsis thaliana OX=3702 GN=At3g19553 PE=3 SV=1
glyma.Wm82.gnm2.Glyma.01G243600	glyma.Wm82.gnm2.Glyma.01G243600	3.59929	305	0.8229	73	4.17277	351	6.28699	529	10.6815	895	8.85389	773	0.0412812223260827	-1.24141	down	Molecular Function: alpha-L-fucosidase activity (GO:0004560);;	K15923|0.0e+00|gmx:100777878|K15923 alpha-L-fucosidase 2 [EC:3.2.1.51] | (RefSeq) alpha-L-fucosidase 2	Other glycan degradation (ko00511)	Glycosyl hydrolase family 65, N-terminal domain	Alpha-L-fucosidase 2 OS=Arabidopsis thaliana OX=3702 GN=FUC95A PE=1 SV=1
glyma.Wm82.gnm2.Glyma.01G244200	glyma.Wm82.gnm2.Glyma.01G244200	22.1507	924	15.2717	663	22.3999	928	11.4287	477	3.96541	164	5.04571	217	0.000536483549484092	1.96141959581583	up	Biological Process: methionine biosynthetic process (GO:0009086);; Molecular Function: S-methyl-5-thioribose kinase activity (GO:0046522);;	K00899|5.2e-205|vra:106776930|K00899 5-methylthioribose kinase [EC:2.7.1.100] | (RefSeq) methylthioribose kinase	Cysteine and methionine metabolism (ko00270)	Phosphotransferase enzyme family	Methylthioribose kinase OS=Arabidopsis thaliana OX=3702 GN=MTK PE=1 SV=1
glyma.Wm82.gnm2.Glyma.01G244300	glyma.Wm82.gnm2.Glyma.01G244300	24.184134999999998	1050	13.6881	602	17.353554999999997	753	7.37043	322	6.15165	268	8.06733	366	7.08990353175361e-05	1.77527775565294	up	Biological Process: pseudouridine synthesis (GO:0001522);; Molecular Function: RNA binding (GO:0003723);; Molecular Function: pseudouridine synthase activity (GO:0009982);;	K22538|2.0e-21|mpp:MICPUCDRAFT_59888|K22538 mitochondrial RNA pseudouridine synthase RPUSD4 [EC:5.4.99.-] | (RefSeq) hypothetical protein	--	RNA pseudouridylate synthase	RNA pseudouridine synthase 4, mitochondrial OS=Arabidopsis thaliana OX=3702 GN=At3g19440 PE=2 SV=1
glyma.Wm82.gnm2.Glyma.01G244400	glyma.Wm82.gnm2.Glyma.01G244400	0.562103	70	1.09295	141	2.82271	349	4.461729999999999	554	4.3764	539	3.7576989999999997	482	0.0499225932036808	-1.17063	down	Biological Process: mitotic cell cycle (GO:0000278);; Cellular Component: spindle pole (GO:0000922);; Cellular Component: equatorial microtubule organizing center (GO:0000923);; Cellular Component: gamma-tubulin complex (GO:0000930);; Cellular Component: integral component of membrane (GO:0016021);; Biological Process: cytoplasmic microtubule organization (GO:0031122);; Molecular Function: gamma-…	K16573|0.0e+00|gmx:100780017|K16573 gamma-tubulin complex component 6 | (RefSeq) uncharacterized protein LOC100780017	--	Gamma tubulin complex component C-terminal	--
glyma.Wm82.gnm2.Glyma.01G244500	glyma.Wm82.gnm2.Glyma.01G244500	4.05969	110	3.64426	103	10.145164000000001	272	29.723224000000002	800	20.2673	541	23.965	665	0.000395035696543709	-1.71365	down	--	--	--	C2 domain	--
glyma.Wm82.gnm2.Glyma.01G244700	glyma.Wm82.gnm2.Glyma.01G244700	0.250602	24	0.315897	31	1.34561	124	4.98121	463	1.06972	99	3.08963	296	0.0156012564122061	-2.00064	down	Molecular Function: ATP binding (GO:0005524);; Cellular Component: nucleus (GO:0005634);; Biological Process: reciprocal meiotic recombination (GO:0007131);; Molecular Function: DNA translocase activity (GO:0015616);; Biological Process: double-strand break repair via synthesis-dependent strand annealing (GO:0045003);;	K10875|0.0e+00|gmx:100781631|K10875 DNA repair and recombination protein RAD54 and RAD54-like protein [EC:3.6.4.-] | (RefSeq) protein CHROMATIN REMODELING 25	Homologous recombination (ko03440)	SNF2 family N-terminal domain	Protein CHROMATIN REMODELING 25 OS=Arabidopsis thaliana OX=3702 GN=CHR25 PE=1 SV=1
glyma.Wm82.gnm2.Glyma.01G245500	glyma.Wm82.gnm2.Glyma.01G245500	2.41157	86	6.47692	241	9.01647	319	41.0176	1462	59.4996	2100	14.9132	548	0.00102466390871792	-2.26767	down	Cellular Component: integral component of membrane (GO:0016021);;	K15285|1.2e-77|cmax:111477885|K15285 solute carrier family 35, member E3 | (RefSeq) UDP-rhamnose/UDP-galactose transporter 4-like	--	Triose-phosphate Transporter family	UDP-rhamnose/UDP-galactose transporter 2 OS=Arabidopsis thaliana OX=3702 GN=URGT2 PE=1 SV=1
glyma.Wm82.gnm2.Glyma.02G000200	glyma.Wm82.gnm2.Glyma.02G000200	323.089	14737	220.721	10474	241.976	10960	115.52901399999999	5271	102.49950799999999	4632	145.27	6833	0.000167055958487003	1.57087043072669	up	Biological Process: formation of translation preinitiation complex (GO:0001731);; Biological Process: formation of cytoplasmic translation initiation complex (GO:0001732);; Molecular Function: translation initiation factor activity (GO:0003743);; Molecular Function: GDP-dissociation inhibitor activity (GO:0005092);; Cellular Component: cytosol (GO:0005829);; Molecular Function: eukaryotic initiat…	K03262|5.9e-218|gmx:100777906|K03262 translation initiation factor 5 | (RefSeq) eukaryotic translation initiation factor 5	RNA transport (ko03013)	Domain found in IF2B/IF5	Eukaryotic translation initiation factor 5 OS=Phaseolus vulgaris OX=3885 GN=EIF5 PE=2 SV=1
glyma.Wm82.gnm2.Glyma.02G000400	glyma.Wm82.gnm2.Glyma.02G000400	55.3418	3567	37.3791	2507	23.975	1535	14.5374	937	3.53994	227	2.75942	184	0.000136937705387413	2.9748775565951	up	Molecular Function: protein kinase activity (GO:0004672);; Molecular Function: ATP binding (GO:0005524);; Cellular Component: integral component of membrane (GO:0016021);;	K13429|1.7e-66|cam:101510407|K13429 chitin elicitor receptor kinase 1 | (RefSeq) chitin elicitor receptor kinase 1-like	Plant-pathogen interaction (ko04626)	Protein kinase domain	Serine/threonine receptor-like kinase NFP OS=Medicago truncatula OX=3880 GN=NFP PE=1 SV=1
glyma.Wm82.gnm2.Glyma.02G000500	glyma.Wm82.gnm2.Glyma.02G000500	1.06959	22	0.38118	8	2.69736	54	62.5756	1244	106.815	2103	14.7195	302	5.02424497467305e-10	-5.158	down	Cellular Component: nucleus (GO:0005634);; Biological Process: regulation of transcription, DNA-templated (GO:0006355);; Biological Process: auxin-activated signaling pathway (GO:0009734);;	K14484|4.8e-108|gmx:100800212|K14484 auxin-responsive protein IAA | (RefSeq) auxin-induced protein 22B	Plant hormone signal transduction (ko04075)	AUX/IAA family	Auxin-induced protein 22B OS=Vigna radiata var. radiata OX=3916 GN=AUX22B PE=2 SV=1
glyma.Wm82.gnm2.Glyma.02G000600	glyma.Wm82.gnm2.Glyma.02G000600	3.95607	249	0.905439	60	5.76211	360	8.18617	515	18.4522	1149	24.4637	1585	0.0045791011716424	-1.94984	down	Molecular Function: molecular_function (GO:0003674);; Molecular Function: nucleic acid binding (GO:0003676);; Molecular Function: RNA binding (GO:0003723);; Molecular Function: catalytic activity (GO:0003824);; Molecular Function: nuclease activity (GO:0004518);; Molecular Function: endonuclease activity (GO:0004519);; Molecular Function: binding (GO:0005488);; Cellular Component: cellular_compon…	--	--	PPR repeat	Pentatricopeptide repeat-containing protein At1g80270, mitochondrial OS=Arabidopsis thaliana OX=3702 GN=At1g80270 PE=2 SV=1
glyma.Wm82.gnm2.Glyma.02G000900	glyma.Wm82.gnm2.Glyma.02G000900	17.0654	278	14.7243	250	28.78	465	41.220881000000006	671	53.128333999999995	857	87.3235	1465	0.0102598201086633	-1.19905	down	Cellular Component: cellular_component (GO:0005575);; Cellular Component: intracellular (GO:0005622);; Cellular Component: obsolete cell (GO:0005623);; Cellular Component: cytoplasm (GO:0005737);; Cellular Component: mitochondrion (GO:0005739);; Cellular Component: chloroplast (GO:0009507);; Cellular Component: plastid (GO:0009536);; Cellular Component: organelle (GO:0043226);; Cellular Component…	K22066|8.9e-36|nau:109237322|K22066 BolA-like protein 1 | (RefSeq) protein BOLA4, chloroplastic/mitochondrial	--	BolA-like protein	Protein BOLA4, chloroplastic/mitochondrial OS=Arabidopsis thaliana OX=3702 GN=BOLA4 PE=1 SV=1
glyma.Wm82.gnm2.Glyma.02G001000	glyma.Wm82.gnm2.Glyma.02G001000	0	0	0	0	0.321745	31	1.75819	169	3.48497	331	4.80662	475	0.000744567398364715	-4.8563	down	Molecular Function: DNA binding (GO:0003677);; Molecular Function: hydrolase activity (GO:0016787);;	K19036|1.6e-95|boe:106318554|K19036 ATP-dependent RNA/DNA helicase IGHMBP2 [EC:3.6.4.12 3.6.4.13] | (RefSeq) DNA-binding protein SMUBP-2	--	AAA domain	Regulator of nonsense transcripts 1 homolog OS=Arabidopsis thaliana OX=3702 GN=UPF1 PE=1 SV=2
glyma.Wm82.gnm2.Glyma.02G001100	glyma.Wm82.gnm2.Glyma.02G001100	0.070946	4	0.120827	6	1.00484	48	12.6867	601	47.6939	2238	5.91171	289	3.2833263188375e-08	-5.53237	down	Molecular Function: transferase activity, transferring acyl groups other than amino-acyl groups (GO:0016747);;	K19861|3.1e-270|gmx:100797017|K19861 benzyl alcohol O-benzoyltransferase [EC:2.3.1.196 2.3.1.232] | (RefSeq) benzyl alcohol O-benzoyltransferase	--	Transferase family	Benzyl alcohol O-benzoyltransferase OS=Nicotiana tabacum OX=4097 GN=HSR201 PE=1 SV=1
glyma.Wm82.gnm2.Glyma.02G001300	glyma.Wm82.gnm2.Glyma.02G001300	24.5976	195	20.8286	172	26.987	213	19.983	159	16.6934	132	11.6271	96	0.0356575114162969	1.01232474419555	up	Cellular Component: nuclear pore (GO:0005643);; Cellular Component: mitochondrion (GO:0005739);; Cellular Component: integral component of membrane (GO:0016021);; Molecular Function: structural constituent of nuclear pore (GO:0017056);; Biological Process: mitochondrial cytochrome c oxidase assembly (GO:0033617);;	K18187|6.2e-35|gmx:100500641|K18187 protein PET100, fungi type | (RefSeq) uncharacterized protein LOC100500641	--	Pet100	--
glyma.Wm82.gnm2.Glyma.02G001400	glyma.Wm82.gnm2.Glyma.02G001400	0.84435	93	6.380597999999999	715	0.613182	67	0.497711	55	0.250715	28	0.681457	77	0.00281986455917215	3.10039183065448	up	Molecular Function: ubiquitin-protein transferase activity (GO:0004842);;	K08332|2.4e-68|atr:18433192|K08332 vacuolar protein 8 | (RefSeq) U-box domain-containing protein 44 isoform X1	--	U-box domain	Putative E3 ubiquitin-protein ligase LIN-1 OS=Lotus japonicus OX=34305 GN=CERBERUS PE=2 SV=2
glyma.Wm82.gnm2.Glyma.02G001500	glyma.Wm82.gnm2.Glyma.02G001500	4.53368	244	0.317877	18	12.8109	684	28.9006	1554	18.3371	977	37.405	2073	0.0258062840225514	-2.06559	down	Biological Process: fatty acid biosynthetic process (GO:0006633);; Cellular Component: integral component of membrane (GO:0016021);; Molecular Function: transferase activity, transferring acyl groups other than amino-acyl groups (GO:0016747);;	K15397|1.6e-302|gmx:100797395|K15397 3-ketoacyl-CoA synthase [EC:2.3.1.199] | (RefSeq) 3-ketoacyl-CoA synthase 11	Fatty acid elongation (ko00062);; Plant-pathogen interaction (ko04626)	FAE1/Type III polyketide synthase-like protein	3-ketoacyl-CoA synthase 11 OS=Arabidopsis thaliana OX=3702 GN=KCS11 PE=1 SV=1
glyma.Wm82.gnm2.Glyma.02G001700	glyma.Wm82.gnm2.Glyma.02G001700	0.840726	32	2.42532	96	5.24116	197	8.28539	314	49.1915	1842	3.03406	119	0.0143574041896345	-2.45215	down	--	--	--	PDDEXK-like family of unknown function	--
glyma.Wm82.gnm2.Glyma.02G002000	glyma.Wm82.gnm2.Glyma.02G002000	0.053082	2	0.675412	25	0.766626	27	2.4758	88	2.84625	101	6.5339030000000005	240	0.00990320790777372	-2.56107	down	Molecular Function: methyltransferase activity (GO:0008168);; Cellular Component: integral component of membrane (GO:0016021);; Biological Process: methylation (GO:0032259);;	K12502|3.2e-203|gmx:100788766|K12502 MPBQ/MSBQ methyltransferase [EC:2.1.1.295] | (RefSeq) 2-methyl-6-phytyl-1,4-hydroquinone methyltransferase, chloroplastic	Ubiquinone and other terpenoid-quinone biosynthesis (ko00130)	Methyltransferase domain	2-methyl-6-phytyl-1,4-hydroquinone methyltransferase, chloroplastic OS=Arabidopsis thaliana OX=3702 GN=VTE3 PE=1 SV=1
glyma.Wm82.gnm2.Glyma.02G002500	glyma.Wm82.gnm2.Glyma.02G002500	0.226468	23	0.207829	22	1.03509	103	3.70287	371	8.55946	842	7.16455	739	3.9931414389319e-07	-3.43797	down	Molecular Function: nucleic acid binding (GO:0003676);; Biological Process: gene silencing by RNA (GO:0031047);;	K11593|0.0e+00|gmx:100819073|K11593 eukaryotic translation initiation factor 2C | (RefSeq) protein argonaute 10	--	Piwi domain	Protein argonaute 10 OS=Arabidopsis thaliana OX=3702 GN=AGO10 PE=1 SV=1
glyma.Wm82.gnm2.Glyma.02G002900	glyma.Wm82.gnm2.Glyma.02G002900	0.190638	13	0	0	1.77313	114	10.6655	689	15.288507000000001	977	6.6582	444	0.00143991039573583	-3.91553	down	Molecular Function: methyltransferase activity (GO:0008168);; Cellular Component: integral component of membrane (GO:0016021);; Biological Process: methylation (GO:0032259);;	K23872|2.7e-123|smo:SELMODRAFT_74065|K23872 putative homogalacturonan methyltransferase [EC:2.1.1.-] | (RefSeq) hypothetical protein	--	Putative S-adenosyl-L-methionine-dependent methyltransferase	Probable methyltransferase PMT3 OS=Arabidopsis thaliana OX=3702 GN=At4g14360 PE=2 SV=1
glyma.Wm82.gnm2.Glyma.02G003200	glyma.Wm82.gnm2.Glyma.02G003200	34.9013	1971	44.274668999999996	2600	28.5947	1603	17.6845	1000	16.3847	918	12.8781	750	0.000473981514731361	1.71087209872819	up	Molecular Function: protein serine/threonine kinase activity (GO:0004674);; Molecular Function: ATP binding (GO:0005524);; Cellular Component: integral component of membrane (GO:0016021);; Biological Process: peptidyl-serine phosphorylation (GO:0018105);; Biological Process: intracellular signal transduction (GO:0035556);;	K08790|6.2e-289|gmx:100789649|K08790 serine/threonine kinase 38 [EC:2.7.11.1] | (RefSeq) serine/threonine-protein kinase tricorner isoform X1	--	Protein kinase domain	Probable serine/threonine protein kinase IRE OS=Arabidopsis thaliana OX=3702 GN=IRE PE=2 SV=1
glyma.Wm82.gnm2.Glyma.02G003500	glyma.Wm82.gnm2.Glyma.02G003500	0.185008	9	0	0	0.305247	14	1.38072	58	1.30029	59	4.60878	215	0.00287230182960575	-3.55729	down	Molecular Function: RNA binding (GO:0003723);;	K01148|1.1e-245|gmx:100775770|K01148 poly(A)-specific ribonuclease [EC:3.1.13.4] | (RefSeq) uncharacterized CRM domain-containing protein At3g25440, chloroplastic isoform X1	RNA degradation (ko03018)	CRS1 / YhbY (CRM) domain	Uncharacterized CRM domain-containing protein At3g25440, chloroplastic OS=Arabidopsis thaliana OX=3702 GN=At3g25440 PE=2 SV=1
glyma.Wm82.gnm2.Glyma.02G004200	glyma.Wm82.gnm2.Glyma.02G004200	0.040665	6	0.065775	9	1.23091	158	2.10892	272	4.15582	528	5.87898	778	0.00418779400644838	-3.03242	down	--	--	--	--	COP1-interacting protein 7 OS=Arabidopsis thaliana OX=3702 GN=CIP7 PE=1 SV=1
glyma.Wm82.gnm2.Glyma.02G004400	glyma.Wm82.gnm2.Glyma.02G004400	2.03144	68	0.619144	22	9.92082	330	15.4586	518	17.014	565	33.4793	1156	0.00890135095331436	-2.20615	down	--	K09553|2.4e-19|bdi:100846471|K09553 stress-induced-phosphoprotein 1 | (RefSeq) hsp70-Hsp90 organizing protein	--	Tetratricopeptide repeat	Hsp70-Hsp90 organizing protein OS=Triticum aestivum OX=4565 GN=HOP PE=1 SV=1
glyma.Wm82.gnm2.Glyma.02G004600	glyma.Wm82.gnm2.Glyma.02G004600	0	0	0.130585	6	1.71097	74	7.07498	305	6.76144	289	2.89012	129	0.0204885457017083	-3.03362	down	Molecular Function: protein binding (GO:0005515);; Cellular Component: cellular_component (GO:0005575);; Cellular Component: intracellular (GO:0005622);; Cellular Component: obsolete cell (GO:0005623);; Cellular Component: cytoplasm (GO:0005737);; Cellular Component: cytosol (GO:0005829);; Cellular Component: cytoskeleton (GO:0005856);; Cellular Component: microtubule associated complex (GO:00058…	--	--	IQ calmodulin-binding motif	Protein IQ-DOMAIN 31 OS=Arabidopsis thaliana OX=3702 GN=IQD31 PE=1 SV=1
glyma.Wm82.gnm2.Glyma.02G004800	glyma.Wm82.gnm2.Glyma.02G004800	2.10073	47	2.35407	54	9.3909	206	15.3352	338	23.6922	518	27.8526	633	0.00174918918793044	-1.98459	down	--	--	--	--	--
glyma.Wm82.gnm2.Glyma.02G005100	glyma.Wm82.gnm2.Glyma.02G005100	0.674518	34	0.950725	50	0.689886	35	4.93893	248	5.82842	290	3.30718	171	0.000424701440226917	-2.09252	down	Biological Process: auxin-activated signaling pathway (GO:0009734);; Biological Process: phloem or xylem histogenesis (GO:0010087);; Biological Process: leaf vascular tissue pattern formation (GO:0010305);;	--	--	Auxin canalisation	VAN3-binding protein OS=Arabidopsis thaliana OX=3702 GN=VAB PE=1 SV=1
glyma.Wm82.gnm2.Glyma.02G005500	glyma.Wm82.gnm2.Glyma.02G005500	37.1795	1275	9.025186999999999	322	138.583	4710	215.36236100000002	7368	337.11797199999995	11428	234.859	8301	0.0134376191578975	-1.88332	down	Biological Process: carbohydrate metabolic process (GO:0005975);; Biological Process: tricarboxylic acid cycle (GO:0006099);; Biological Process: oxaloacetate metabolic process (GO:0006107);; Biological Process: malate metabolic process (GO:0006108);; Biological Process: NADH metabolic process (GO:0006734);; Molecular Function: L-malate dehydrogenase activity (GO:0030060);;	K00025|1.3e-185|gmx:547963|K00025 malate dehydrogenase [EC:1.1.1.37] | (RefSeq) cytosolic malate dehydrogenase	Citrate cycle (TCA cycle) (ko00020);; Cysteine and methionine metabolism (ko00270);; Pyruvate metabolism (ko00620);; Glyoxylate and dicarboxylate metabolism (ko00630);; Carbon fixation in photosynthetic organisms (ko00710);; Carbon metabolism (ko01200)	lactate/malate dehydrogenase, alpha/beta C-terminal domain	Malate dehydrogenase, cytoplasmic OS=Medicago sativa OX=3879 GN=CMDH PE=2 SV=1
glyma.Wm82.gnm2.Glyma.02G006000	glyma.Wm82.gnm2.Glyma.02G006000	0.126065	5	0.29175	10	0.564292	19	3.26679	108	1.23614	41	1.51162	52	0.0143881340761572	-2.21437	down	Molecular Function: protein serine/threonine phosphatase activity (GO:0004722);; Cellular Component: nucleus (GO:0005634);; Cellular Component: cytoplasm (GO:0005737);; Molecular Function: metal ion binding (GO:0046872);;	K06269|7.5e-191|gmx:100780047|K06269 serine/threonine-protein phosphatase PP1 catalytic subunit [EC:3.1.3.16] | (RefSeq) serine/threonine-protein phosphatase PP1	mRNA surveillance pathway (ko03015)	Calcineurin-like phosphoesterase	Serine/threonine-protein phosphatase PP1 OS=Oryza sativa subsp. japonica OX=39947 GN=Os03g0268000 PE=2 SV=2
glyma.Wm82.gnm2.Glyma.02G006400	glyma.Wm82.gnm2.Glyma.02G006400	0.517796	16	0.821438	26	1.95524	58	6.50299	193	4.46113	132	5.21404	160	0.00279638505737347	-1.93595	down	Cellular Component: nucleus (GO:0005634);; Cellular Component: spliceosomal complex (GO:0005681);; Biological Process: regulation of mRNA splicing, via spliceosome (GO:0048024);;	--	--	Hepatocellular carcinoma-associated antigen 59	Protein COP1 SUPPRESSOR 2 OS=Arabidopsis thaliana OX=3702 GN=CSU2 PE=1 SV=1
glyma.Wm82.gnm2.Glyma.02G006600	glyma.Wm82.gnm2.Glyma.02G006600	0.192408	9	0	0	0.636521	28	3.56188	155	3.54724	152	7.34872	328	0.000370294176554701	-3.87565	down	Cellular Component: extracellular region (GO:0005576);; Cellular Component: plant-type cell wall (GO:0009505);; Molecular Function: carboxylic ester hydrolase activity (GO:0052689);; Molecular Function: pectin acetylesterase activity (GO:0052793);; Biological Process: cell wall organization (GO:0071555);;	K01280|1.0e-118|spen:107013676|K01280 tripeptidyl-peptidase II [EC:3.4.14.10] | (RefSeq) tripeptidyl-peptidase 2-like isoform X1	--	Pectinacetylesterase	Pectin acetylesterase 10 OS=Arabidopsis thaliana OX=3702 GN=PAE10 PE=2 SV=1
glyma.Wm82.gnm2.Glyma.02G006800	glyma.Wm82.gnm2.Glyma.02G006800	0	0	0	0	0.57387	26	1.01142	46	4.13886	184	3.27522	152	0.0184283025281912	-3.7546	down	Molecular Function: transcription regulatory region sequence-specific DNA binding (GO:0000976);; Molecular Function: DNA-binding transcription factor activity (GO:0003700);; Cellular Component: nucleus (GO:0005634);; Biological Process: regulation of stomatal movement (GO:0010119);; Biological Process: cell differentiation (GO:0030154);; Molecular Function: sequence-specific DNA binding (GO:00435…	K09422|3.1e-256|gmx:100782199|K09422 transcription factor MYB, plant | (RefSeq) transcription factor MYB61	--	Myb-like DNA-binding domain	Transcription factor MYB61 OS=Arabidopsis thaliana OX=3702 GN=MYB61 PE=2 SV=1
glyma.Wm82.gnm2.Glyma.02G007600	glyma.Wm82.gnm2.Glyma.02G007600	0.093021	5	0	0	1.02208	49	2.8555	137	3.38458	161	2.20435	109	0.0308790696960212	-2.77213	down	Molecular Function: polygalacturonase activity (GO:0004650);; Cellular Component: extracellular region (GO:0005576);; Biological Process: carbohydrate metabolic process (GO:0005975);; Biological Process: cell wall organization (GO:0071555);;	K01184|1.1e-28|bna:106400232|K01184 polygalacturonase [EC:3.2.1.15] | (RefSeq) probable polygalacturonase At3g15720	Pentose and glucuronate interconversions (ko00040)	Glycosyl hydrolases family 28	Probable polygalacturonase OS=Vitis vinifera OX=29760 GN=GSVIVT00026920001 PE=1 SV=1
glyma.Wm82.gnm2.Glyma.02G007700	glyma.Wm82.gnm2.Glyma.02G007700	85.0105	8849	188.413	20404	50.6012	5230	23.1232	2407	22.0483	2274	24.2042	2598	2.75603144632362e-05	2.8234777671419	up	Molecular Function: ATP binding (GO:0005524);; Biological Process: protein targeting (GO:0006605);; Molecular Function: ATPase-coupled protein transmembrane transporter activity (GO:0015462);; Cellular Component: membrane (GO:0016020);; Biological Process: protein import (GO:0017038);;	K03070|0.0e+00|gmx:100815860|K03070 preprotein translocase subunit SecA [EC:7.4.2.8] | (RefSeq) protein translocase subunit SecA, chloroplastic	Protein export (ko03060)	SecA DEAD-like domain	Protein translocase subunit SecA, chloroplastic OS=Pisum sativum OX=3888 GN=SecA PE=1 SV=1
glyma.Wm82.gnm2.Glyma.02G008000	glyma.Wm82.gnm2.Glyma.02G008000	117.235	15486	84.7032	11641	115.228	15114	68.9874	9114	22.2878	2917	42.0991	5735	0.00193743909774938	1.66945306355806	up	Molecular Function: ATP binding (GO:0005524);; Cellular Component: integral component of membrane (GO:0016021);; Molecular Function: ATPase activity (GO:0016887);; Molecular Function: ATPase-coupled transmembrane transporter activity (GO:0042626);; Biological Process: transmembrane transport (GO:0055085);;	K05658|0.0e+00|gmx:100800034|K05658 ATP-binding cassette, subfamily B (MDR/TAP), member 1 [EC:7.6.2.2] | (RefSeq) ABC transporter B family member 4 isoform X1	ABC transporters (ko02010)	ABC transporter transmembrane region	ABC transporter B family member 4 OS=Arabidopsis thaliana OX=3702 GN=ABCB4 PE=1 SV=1
glyma.Wm82.gnm2.Glyma.02G008500	glyma.Wm82.gnm2.Glyma.02G008500	19.4997	727	13.9531	542	31.8159	1178	79.2664	2955	65.5708	2422	129.554	4979	0.000155286091363751	-1.70604	down	Molecular Function: transmembrane receptor protein serine/threonine kinase activity (GO:0004675);; Molecular Function: ATP binding (GO:0005524);; Cellular Component: plasma membrane (GO:0005886);; Biological Process: protein phosphorylation (GO:0006468);;	K13436|2.8e-202|gmx:100808383|K13436 pto-interacting protein 1 [EC:2.7.11.1] | (RefSeq) pto-interacting protein 1-like	Plant-pathogen interaction (ko04626)	Protein tyrosine and serine/threonine kinase	Pto-interacting protein 1 OS=Solanum lycopersicum OX=4081 GN=PTI1 PE=1 SV=2
glyma.Wm82.gnm2.Glyma.02G008800	glyma.Wm82.gnm2.Glyma.02G008800	61.4614	775	64.1168	838	99.0699	1233	52.6071	660	53.1082	660	17.262909999999998	223	0.0209098098938663	1.28498590356322	up	Cellular Component: cytoplasm (GO:0005737);; Biological Process: autophagy (GO:0006914);; Biological Process: cellular response to nitrogen starvation (GO:0006995);;	K08341|4.6e-64|gmx:100301894|K08341 GABA(A) receptor-associated protein | (RefSeq) ATG8i; ATG8i protein	Autophagy - other (ko04136)	Autophagy protein Atg8 ubiquitin like	Autophagy-related protein 8i OS=Arabidopsis thaliana OX=3702 GN=ATG8I PE=1 SV=1
glyma.Wm82.gnm2.Glyma.02G009500	glyma.Wm82.gnm2.Glyma.02G009500	12.0122	154	11.9049	159	6.56227	84	2.95861	38	0.722135	10	5.94892	79	0.0147033570780746	2.16169602208316	up	Biological Process: regulation of systemic acquired resistance (GO:0010112);;	--	--	NPR1 interacting	--
glyma.Wm82.gnm2.Glyma.02G009600	glyma.Wm82.gnm2.Glyma.02G009600	19.4244	448	34.9834	840	49.8107	1141	241.435	5569	212.824	4863	76.9742	1831	0.00107793415225782	-1.93841	down	Molecular Function: GTP binding (GO:0005525);; Cellular Component: cytoplasm (GO:0005737);; Biological Process: intracellular protein transport (GO:0006886);; Biological Process: vesicle-mediated transport (GO:0016192);;	K07937|4.3e-100|adu:107492357|K07937 ADP-ribosylation factor 1/2 | (RefSeq) ADP-ribosylation factor isoform X1	Endocytosis (ko04144)	ADP-ribosylation factor family	ADP-ribosylation factor 2 OS=Oryza sativa subsp. japonica OX=39947 GN=ARF PE=2 SV=2
glyma.Wm82.gnm2.Glyma.02G009800	glyma.Wm82.gnm2.Glyma.02G009800	7.2652	196	10.6745	299	4.65782	125	2.293	62	0.450266	12	0.67584	19	0.000153601407588535	3.2507755335746	up	Cellular Component: nucleus (GO:0005634);; Biological Process: regulation of transcription, DNA-templated (GO:0006355);; Molecular Function: sequence-specific DNA binding (GO:0043565);;	K09422|2.1e-151|gmx:778040|K09422 transcription factor MYB, plant | (RefSeq) MYB76; MYB transcription factor MYB76	--	Myb-like DNA-binding domain	Transcription factor MYB78 OS=Arabidopsis thaliana OX=3702 GN=MYB78 PE=1 SV=1
glyma.Wm82.gnm2.Glyma.02G010300	glyma.Wm82.gnm2.Glyma.02G010300	0	0	0.067231	5	0.665641	45	0.156338	11	0.522197	36	6.85836	485	0.0470465506852913	-3.22192	down	Molecular Function: catalytic activity (GO:0003824);;	K01897|0.0e+00|gmx:100816578|K01897 long-chain acyl-CoA synthetase [EC:6.2.1.3] | (RefSeq) long chain acyl-CoA synthetase 1	Fatty acid biosynthesis (ko00061);; Fatty acid degradation (ko00071);; Fatty acid metabolism (ko01212);; Peroxisome (ko04146)	AMP-binding enzyme	Long chain acyl-CoA synthetase 1 OS=Arabidopsis thaliana OX=3702 GN=LACS1 PE=2 SV=1
glyma.Wm82.gnm2.Glyma.02G010500	glyma.Wm82.gnm2.Glyma.02G010500	65.3154	4762	48.0729	3696	22.1903	1624	24.356641999999997	1808	31.5426	2304	18.351475999999998	1404	0.021097973456396	1.3983689477577	up	Molecular Function: RNA helicase activity (GO:0003724);; Molecular Function: ATP binding (GO:0005524);;	K12820|0.0e+00|gmx:100819776|K12820 pre-mRNA-splicing factor ATP-dependent RNA helicase DHX15/PRP43 [EC:3.6.4.13] | (RefSeq) probable pre-mRNA-splicing factor ATP-dependent RNA helicase DEAH2	Spliceosome (ko03040)	Helicase associated domain (HA2)	Probable pre-mRNA-splicing factor ATP-dependent RNA helicase DEAH2 OS=Arabidopsis thaliana OX=3702 GN=At3g62310 PE=2 SV=1
glyma.Wm82.gnm2.Glyma.02G010600	glyma.Wm82.gnm2.Glyma.02G010600	1.57612	91	0.484935	29	1.40524	80	14.4243	826	9.68051	549	13.8026	815	2.45907443918664e-08	-3.06811	down	Molecular Function: glycerol-3-phosphate O-acyltransferase activity (GO:0004366);; Cellular Component: integral component of membrane (GO:0016021);; Molecular Function: sn-1-glycerol-3-phosphate C16:0-DCA-CoA acyl transferase activity (GO:0102420);;	K13508|0.0e+00|gmx:100777014|K13508 glycerol-3-phosphate acyltransferase [EC:2.3.1.15 2.3.1.198] | (RefSeq) probable glycerol-3-phosphate acyltransferase 3	Glycerolipid metabolism (ko00561);; Glycerophospholipid metabolism (ko00564)	Acyltransferase	Probable glycerol-3-phosphate acyltransferase 2 OS=Arabidopsis thaliana OX=3702 GN=GPAT2 PE=2 SV=1
glyma.Wm82.gnm2.Glyma.02G010700	glyma.Wm82.gnm2.Glyma.02G010700	9.68792	241	10.4696	271	6.53586	162	4.66971	116	6.04455	149	5.88981	151	0.0294808240815534	1.20496471723839	up	Cellular Component: integral component of membrane (GO:0016021);;	--	--	--	--
glyma.Wm82.gnm2.Glyma.02G011100	glyma.Wm82.gnm2.Glyma.02G011100	93.156	3805	117.275	4986	68.7724	2788	59.6951	2426	39.83680999999999	1616	22.1005	925	0.00360456243671987	1.72229342192988	up	Molecular Function: heme binding (GO:0020037);;	--	--	Ethylbenzene dehydrogenase	--
glyma.Wm82.gnm2.Glyma.02G011400	glyma.Wm82.gnm2.Glyma.02G011400	0.083791	7	0	0	1.039	74	2.86179	206	5.96205	425	2.25272	167	0.0137551991526562	-3.16047	down	Molecular Function: transmembrane receptor protein serine/threonine kinase activity (GO:0004675);; Molecular Function: ATP binding (GO:0005524);; Cellular Component: plasma membrane (GO:0005886);; Biological Process: protein phosphorylation (GO:0006468);; Cellular Component: integral component of membrane (GO:0016021);;	K13430|1.9e-90|mdm:103452185|K13430 serine/threonine-protein kinase PBS1 [EC:2.7.11.1] | (RefSeq) serine/threonine-protein kinase PBS1-like	Plant-pathogen interaction (ko04626)	Protein kinase domain	Receptor-like serine/threonine-protein kinase ALE2 OS=Arabidopsis thaliana OX=3702 GN=ALE2 PE=1 SV=1
glyma.Wm82.gnm2.Glyma.02G011800	glyma.Wm82.gnm2.Glyma.02G011800	2.06675	67	1.60746	53	16.9978	536	13.429969999999999	425	17.9874	563	82.7885	2702	0.0181066531387885	-2.28349	down	Molecular Function: ATP-dependent peptidase activity (GO:0004176);; Molecular Function: serine-type endopeptidase activity (GO:0004252);; Biological Process: protein quality control for misfolded or incompletely synthesized proteins (GO:0006515);; Cellular Component: endopeptidase Clp complex (GO:0009368);; Molecular Function: ATPase binding (GO:0051117);;	K01358|3.7e-166|gmx:100798621|K01358 ATP-dependent Clp protease, protease subunit [EC:3.4.21.92] | (RefSeq) uncharacterized protein LOC100798621	--	Clp protease	ATP-dependent Clp protease proteolytic subunit 5, chloroplastic OS=Arabidopsis thaliana OX=3702 GN=CLPP5 PE=1 SV=1
glyma.Wm82.gnm2.Glyma.02G012600	glyma.Wm82.gnm2.Glyma.02G012600	2.77601	82	0.296402	10	1.90872	56	0.642056	19	0.322921	10	156.939	4766	0.00361285482186383	-4.61757	down	Molecular Function: carbohydrate binding (GO:0030246);;	--	--	Legume lectin domain	Lectin OS=Glycine max OX=3847 GN=LE1 PE=1 SV=1
glyma.Wm82.gnm2.Glyma.02G012900	glyma.Wm82.gnm2.Glyma.02G012900	23.7317	4172	25.3166	4630	22.4767	3922	15.0307	2644	18.021537000000002	3138	14.6522	2657	0.00761886820396666	1.06657646795021	up	Biological Process: regulation of protein phosphorylation (GO:0001932);; Biological Process: positive regulation of protein phosphorylation (GO:0001934);; Molecular Function: molecular_function (GO:0003674);; Molecular Function: binding (GO:0005488);; Molecular Function: protein binding (GO:0005515);; Cellular Component: cellular_component (GO:0005575);; Cellular Component: intracellular (GO:0005…	K11797|0.0e+00|gmx:100796497|K11797 PH-interacting protein | (RefSeq) bromodomain and WD repeat-containing protein 3 isoform X1	--	WD domain, G-beta repeat	--
glyma.Wm82.gnm2.Glyma.02G013100	glyma.Wm82.gnm2.Glyma.02G013100	3.04262	49	6.82007	114	5.70275	91	0.683599	11	1.05102	17	1.47853	25	0.000346422816437707	2.74003026021882	up	Molecular Function: nucleotide binding (GO:0000166);; Molecular Function: molecular_function (GO:0003674);; Molecular Function: binding (GO:0005488);; Cellular Component: cellular_component (GO:0005575);; Cellular Component: obsolete cell (GO:0005623);; Cellular Component: plasma membrane (GO:0005886);; Molecular Function: drug binding (GO:0008144);; Cellular Component: membrane (GO:0016020);; Mo…	--	--	Universal stress protein family	--
glyma.Wm82.gnm2.Glyma.02G013700	glyma.Wm82.gnm2.Glyma.02G013700	1.91741	140	3.59429	272	3.09024	223	10.0928	733	14.7699	1063	21.9552	1644	0.000369312891779989	-1.95904	down	Biological Process: lipid metabolic process (GO:0006629);; Molecular Function: phospholipase A1 activity (GO:0008970);; Cellular Component: integral component of membrane (GO:0016021);;	--	--	Lipase (class 3)	Phospholipase A1 PLIP2, chloroplastic OS=Arabidopsis thaliana OX=3702 GN=PLIP2 PE=1 SV=1
glyma.Wm82.gnm2.Glyma.02G015200	glyma.Wm82.gnm2.Glyma.02G015200	1.35515	22	3.98336	66	3.05604	48	10.9134	172	22.4766	351	11.9034	194	0.00593086788643212	-1.91266	down	--	--	--	--	--
glyma.Wm82.gnm2.Glyma.02G015300	glyma.Wm82.gnm2.Glyma.02G015300	4.75318	176	3.86044	149	8.058295000000001	296	16.499940000000002	609	9.90094	362	47.5083	1807	0.00880275893916522	-1.77492	down	Cellular Component: Golgi apparatus (GO:0005794);; Molecular Function: transferase activity, transferring glycosyl groups (GO:0016757);;	K20893|1.7e-114|ghi:107957558|K20893 probable galacturonosyltransferase-like 1 [EC:2.4.1.-] | (RefSeq) probable galacturonosyltransferase-like 1	--	Glycosyl transferase family 8	Probable galacturonosyltransferase-like 7 OS=Arabidopsis thaliana OX=3702 GN=GATL7 PE=2 SV=1
glyma.Wm82.gnm2.Glyma.02G015600	glyma.Wm82.gnm2.Glyma.02G015600	0.579406	28	3.0366	147	13.8002	638	81.08044699999999	3721	79.6561	3701	19.5539	946	0.000822054670470337	-3.13772	down	Molecular Function: polygalacturonase activity (GO:0004650);; Cellular Component: extracellular region (GO:0005576);; Biological Process: carbohydrate metabolic process (GO:0005975);; Biological Process: cell wall organization (GO:0071555);;	K01184|4.1e-25|crb:17893806|K01184 polygalacturonase [EC:3.2.1.15] | (RefSeq) probable polygalacturonase At3g15720	Pentose and glucuronate interconversions (ko00040)	Glycosyl hydrolases family 28	Probable polygalacturonase OS=Vitis vinifera OX=29760 GN=GSVIVT00026920001 PE=1 SV=1
glyma.Wm82.gnm2.Glyma.02G017100	glyma.Wm82.gnm2.Glyma.02G017100	10.7784	110	10.7889	115	12.8646	131	72.5881	740	146.331	1478	14.3524	151	0.00361614357411897	-2.29207	down	Biological Process: response to reactive oxygen species (GO:0000302);; Biological Process: response to acid chemical (GO:0001101);; Biological Process: regulation of response to biotic stimulus (GO:0002831);; Cellular Component: cellular_component (GO:0005575);; Cellular Component: intracellular (GO:0005622);; Cellular Component: obsolete cell (GO:0005623);; Cellular Component: nucleus (GO:000563…	--	--	Late embryogenesis abundant protein	Indole-3-acetic acid-induced protein ARG2 OS=Vigna radiata var. radiata OX=3916 GN=ARG2 PE=2 SV=1
glyma.Wm82.gnm2.Glyma.02G017200	glyma.Wm82.gnm2.Glyma.02G017200	14.6989	542	29.0973	1116	11.5004	421	7.16552	265	5.18298	190	5.34425	204	0.000518234201960809	2.20148463139838	up	Molecular Function: NAD+ ADP-ribosyltransferase activity (GO:0003950);; Cellular Component: nucleus (GO:0005634);; Cellular Component: nucleolus (GO:0005730);; Biological Process: double-strand break repair (GO:0006302);; Biological Process: protein poly-ADP-ribosylation (GO:0070212);; Molecular Function: protein ADP-ribosylase activity (GO:1990404);;	K10798|5.7e-155|gmx:100814110|K10798 poly [ADP-ribose] polymerase 2/3/4 [EC:2.4.2.30] | (RefSeq) poly [ADP-ribose] polymerase 2-A	Base excision repair (ko03410)	Poly(ADP-ribose) polymerase, regulatory domain	Poly [ADP-ribose] polymerase 2-A OS=Oryza sativa subsp. japonica OX=39947 GN=PARP2-A PE=3 SV=2
glyma.Wm82.gnm2.Glyma.02G017400	glyma.Wm82.gnm2.Glyma.02G017400	0.434084	33	1.05596	84	2.24885	169	6.03043	456	6.40913	480	4.12991	320	0.00491255340839773	-1.79015	down	Biological Process: mitotic cell cycle (GO:0000278);; Cellular Component: spindle pole (GO:0000922);; Cellular Component: equatorial microtubule organizing center (GO:0000923);; Cellular Component: gamma-tubulin complex (GO:0000930);; Cellular Component: cytoplasm (GO:0005737);; Cellular Component: microtubule (GO:0005874);; Biological Process: cytoplasmic microtubule organization (GO:0031122);; …	K16571|0.0e+00|gmx:100786441|K16571 gamma-tubulin complex component 4 | (RefSeq) gamma-tubulin complex component 4 homolog isoform X1	--	Gamma tubulin complex component C-terminal	Gamma-tubulin complex component 4 homolog OS=Medicago truncatula OX=3880 GN=85P PE=2 SV=1
glyma.Wm82.gnm2.Glyma.02G017800	glyma.Wm82.gnm2.Glyma.02G017800	26.0651	323	15.1482	195	37.8069	464	70.3697	870	100.803	1234	54.8236	699	0.0108647840183177	-1.1406	down	Molecular Function: structural constituent of ribosome (GO:0003735);; Cellular Component: ribosome (GO:0005840);; Biological Process: translation (GO:0006412);;	K02891|1.5e-59|gmx:100500073|K02891 large subunit ribosomal protein L22e | (RefSeq) 60S ribosomal L22 family protein	Ribosome (ko03010)	Ribosomal L22e protein family	60S ribosomal protein L22-2 OS=Arabidopsis thaliana OX=3702 GN=RPL22B PE=2 SV=1
glyma.Wm82.gnm2.Glyma.02G018300	glyma.Wm82.gnm2.Glyma.02G018300	92.9012	2497	64.2682	1797	44.8443	1197	18.5739	500	17.4094	464	14.5588	404	1.31830911828231e-06	2.50071685478936	up	--	K19562|1.6e-10|boe:106344307|K19562 bifunctional dethiobiotin synthetase / adenosylmethionine---8-amino-7-oxononanoate aminotransferase [EC:6.3.3.3 2.6.1.62] | (RefSeq) bifunctional dethiobiotin synthetase/7,8-diamino-pelargonic acid aminotransferase, mitochondrial-like	Biotin metabolism (ko00780)	--	--
glyma.Wm82.gnm2.Glyma.02G018500	glyma.Wm82.gnm2.Glyma.02G018500	58.1039	1065	54.0872	1032	40.1027	730	20.2948	372	14.2373	259	5.46432	104	0.000128692778059457	2.42246253153506	up	--	--	--	--	--
glyma.Wm82.gnm2.Glyma.02G019000	glyma.Wm82.gnm2.Glyma.02G019000	48.2914	1377	38.8428	1157	44.7143	1227	29.8905	856	24.1813	680	17.5968	535	0.00216031144799792	1.30779329338283	up	Molecular Function: RNA binding (GO:0003723);;	--	--	RNA recognition motif. (a.k.a. RRM, RBD, or RNP domain)	Binding partner of ACD11 1 OS=Arabidopsis thaliana OX=3702 GN=BPA1 PE=1 SV=1
glyma.Wm82.gnm2.Glyma.02G019100	glyma.Wm82.gnm2.Glyma.02G019100	19.5765	596	31.5266	990	22.2717	670	66.5199	2004	298.696	8918	42.7432	1337	0.0130414849350143	-1.93494	down	Cellular Component: nucleus (GO:0005634);; Molecular Function: sequence-specific DNA binding (GO:0043565);; Biological Process: positive regulation of transcription, DNA-templated (GO:0045893);;	K09338|3.0e-141|gmx:100808033|K09338 homeobox-leucine zipper protein | (RefSeq) uncharacterized protein LOC100808033	--	Homeobox associated leucine zipper	Homeobox-leucine zipper protein ATHB-13 OS=Arabidopsis thaliana OX=3702 GN=ATHB-13 PE=2 SV=2
glyma.Wm82.gnm2.Glyma.02G019200	glyma.Wm82.gnm2.Glyma.02G019200	0.050588	2	0	0	0.371576	9	1.44741	30	3.98635	79	6.27929	129	0.000777289337468757	-4.19166	down	Cellular Component: integral component of membrane (GO:0016021);;	--	--	Bacterial PH domain	--
glyma.Wm82.gnm2.Glyma.02G019700	glyma.Wm82.gnm2.Glyma.02G019700	1.9519510000000002	116	0.9827060000000001	62	4.786409999999999	279	12.865057999999998	751	27.327801000000004	1575	8.211317999999999	494	0.000421049539075827	-2.32067	down	Molecular Function: protein binding (GO:0005515);; Cellular Component: cellular_component (GO:0005575);; Cellular Component: intracellular (GO:0005622);; Cellular Component: obsolete cell (GO:0005623);; Cellular Component: cytoplasm (GO:0005737);; Cellular Component: cytosol (GO:0005829);; Cellular Component: cytoskeleton (GO:0005856);; Cellular Component: microtubule associated complex (GO:00058…	--	--	Protein of unknown function (DUF4005)	Protein IQ-DOMAIN 31 OS=Arabidopsis thaliana OX=3702 GN=IQD31 PE=1 SV=1
glyma.Wm82.gnm2.Glyma.02G019800	glyma.Wm82.gnm2.Glyma.02G019800	1.07496	83	0.974575	79	0.89597	69	0.731123	57	0.254944	20	0.305034	25	0.0302290833254003	1.63325797115588	up	Molecular Function: protein kinase activity (GO:0004672);; Molecular Function: ATP binding (GO:0005524);; Cellular Component: plasma membrane (GO:0005886);; Cellular Component: plasmodesma (GO:0009506);; Cellular Component: integral component of membrane (GO:0016021);; Biological Process: protein autophosphorylation (GO:0046777);;	K13435|9.1e-30|sly:101268866|K13435 serine/threonine-protein kinase Pto | (RefSeq) Pto; serine/threonine protein kinase Pto	Plant-pathogen interaction (ko04626)	Protein tyrosine and serine/threonine kinase	Probable LRR receptor-like serine/threonine-protein kinase At1g14390 OS=Arabidopsis thaliana OX=3702 GN=At1g14390 PE=1 SV=1
glyma.Wm82.gnm2.Glyma.02G020200	glyma.Wm82.gnm2.Glyma.02G020200	1.40759	68	1.15394	60	1.02009	51	0.225551	12	0.461039	23	0.634838	33	0.014141738281694	1.87949811066997	up	Cellular Component: integral component of membrane (GO:0016021);;	--	--	CBS domain	SNF1-related protein kinase regulatory subunit gamma-1-like OS=Arabidopsis thaliana OX=3702 GN=CBSCBS2 PE=1 SV=1
glyma.Wm82.gnm2.Glyma.02G020800	glyma.Wm82.gnm2.Glyma.02G020800	70.4557	2410	83.3097	2964	46.4325	1577	38.9628	1332	43.9649	1490	30.7326	1085	0.00938463980401142	1.34738730281122	up	--	--	--	Protein of unknown function (DUF1664)	--
glyma.Wm82.gnm2.Glyma.02G021400	glyma.Wm82.gnm2.Glyma.02G021400	3.78558	112	7.17842	221	6.90718	203	13.2386	392	12.0382	353	42.9236	1308	0.0339079283835953	-1.47115	down	Molecular Function: molecular_function (GO:0003674);; Molecular Function: binding (GO:0005488);; Molecular Function: protein binding (GO:0005515);; Cellular Component: cellular_component (GO:0005575);; Cellular Component: intracellular (GO:0005622);; Cellular Component: obsolete cell (GO:0005623);; Cellular Component: cytoplasm (GO:0005737);; Cellular Component: vacuole (GO:0005773);; Cellular Co…	--	--	SPFH domain / Band 7 family	Hypersensitive-induced response protein 2 OS=Arabidopsis thaliana OX=3702 GN=HIR2 PE=1 SV=1
glyma.Wm82.gnm2.Glyma.02G021900	glyma.Wm82.gnm2.Glyma.02G021900	25.239684999999998	2109	41.5458	3494	18.0907	1493	12.6138	1058	10.6279	882	3.49339	303	0.00145367281669405	2.18869630554124	up	--	--	--	--	--
glyma.Wm82.gnm2.Glyma.02G022000	glyma.Wm82.gnm2.Glyma.02G022000	211.081	8350	305.722	12560	116.44458000000002	4582	79.7528	3181	59.2396	2332	32.2993	1313	0.000173886596401379	2.43949331681896	up	Cellular Component: nucleus (GO:0005634);;	K20715|1.7e-54|mus:103996274|K20715 phototropin [EC:2.7.11.1] | (RefSeq) phototropin-2	--	PAS domain	Protein TWIN LOV 1 OS=Arabidopsis thaliana OX=3702 GN=TLP1 PE=1 SV=2
glyma.Wm82.gnm2.Glyma.02G022100	glyma.Wm82.gnm2.Glyma.02G022100	1.0881	58	1.36481	76	0.476114	26	0.22593	12	0.166385	9	0.708682	39	0.0472283685386483	1.97129859667978	up	--	--	--	Glyoxal oxidase N-terminus	Aldehyde oxidase GLOX OS=Vitis pseudoreticulata OX=231512 GN=GLOX PE=2 SV=1
glyma.Wm82.gnm2.Glyma.02G022500	glyma.Wm82.gnm2.Glyma.02G022500	1.0393	56	0.535019	30	2.51301	133	2.73785	139	4.11698	214	5.8053	319	0.0472631641384705	-1.30475	down	Biological Process: polysaccharide biosynthetic process (GO:0000271);; Molecular Function: obsolete pattern binding (GO:0001871);; Molecular Function: molecular_function (GO:0003674);; Molecular Function: binding (GO:0005488);; Cellular Component: cellular_component (GO:0005575);; Cellular Component: intracellular (GO:0005622);; Cellular Component: obsolete cell (GO:0005623);; Cellular Component:…	K19720|2.9e-06|mng:MNEG_1488|K19720 collagen type III alpha | (RefSeq) SNF1-related protein kinase regulatory subunit beta-2	--	Glycogen recognition site of AMP-activated protein kinase	Protein PTST homolog 2, chloroplastic OS=Arabidopsis thaliana OX=3702 GN=PTST2 PE=1 SV=1
glyma.Wm82.gnm2.Glyma.02G022700	glyma.Wm82.gnm2.Glyma.02G022700	0	0	0	0	0	0	1.3958	91	0.937362	61	3.91001	262	7.40506242672566e-09	-9.11035	down	Cellular Component: plasma membrane (GO:0005886);; Molecular Function: peptide:proton symporter activity (GO:0015333);; Cellular Component: integral component of membrane (GO:0016021);; Molecular Function: oligopeptide transmembrane transporter activity (GO:0035673);; Molecular Function: peptide transmembrane transporter activity (GO:1904680);;	K14638|4.5e-195|cmos:111458629|K14638 solute carrier family 15 (peptide/histidine transporter), member 3/4 | (RefSeq) protein NRT1/ PTR FAMILY 2.13-like	--	POT family	Protein NRT1/ PTR FAMILY 2.13 OS=Arabidopsis thaliana OX=3702 GN=NPF2.13 PE=1 SV=1
glyma.Wm82.gnm2.Glyma.02G023500	glyma.Wm82.gnm2.Glyma.02G023500	8.27924	237	14.188	421	9.75527	277	7.69109	220	3.40964	97	5.34266	158	0.0162941799960806	1.46302196691183	up	Biological Process: protein folding (GO:0006457);; Molecular Function: unfolded protein binding (GO:0051082);;	K09510|9.5e-158|gmx:100778440|K09510 DnaJ homolog subfamily B member 4 | (RefSeq) dnaJ homolog subfamily B member 13	--	DnaJ C terminal domain	DnaJ protein homolog 2 OS=Allium porrum OX=4681 GN=LDJ2 PE=2 SV=1
glyma.Wm82.gnm2.Glyma.02G024400	glyma.Wm82.gnm2.Glyma.02G024400	1.06093	68	1.08455	72	1.42155	90	5.30153	337	5.86723	369	6.20357	406	1.03861382931542e-05	-1.84412	down	Molecular Function: protein serine/threonine kinase activity (GO:0004674);; Molecular Function: ATP binding (GO:0005524);; Cellular Component: plasma membrane (GO:0005886);; Biological Process: protein phosphorylation (GO:0006468);; Biological Process: cell surface receptor signaling pathway (GO:0007166);; Cellular Component: integral component of membrane (GO:0016021);;	K23544|4.5e-51|brp:103842861|K23544 serine incorporator 1/3 | (RefSeq) serine incorporator 3	--	Protein tyrosine and serine/threonine kinase	LEAF RUST 10 DISEASE-RESISTANCE LOCUS RECEPTOR-LIKE PROTEIN KINASE-like 1.5 OS=Arabidopsis thaliana OX=3702 GN=LRK10L-1.5 PE=3 SV=1
glyma.Wm82.gnm2.Glyma.02G025000	glyma.Wm82.gnm2.Glyma.02G025000	8.77777	582	13.635	940	7.84659	516	6.67941	443	6.17363	405	7.37972	504	0.036745105099619	1.10659005369183	up	Cellular Component: Golgi apparatus (GO:0005794);; Biological Process: protein glycosylation (GO:0006486);; Cellular Component: integral component of membrane (GO:0016021);; Molecular Function: transferase activity, transferring glycosyl groups (GO:0016757);; Molecular Function: carbohydrate binding (GO:0030246);;	K20843|0.0e+00|gmx:100818349|K20843 hydroxyproline O-galactosyltransferase 2/3/4/5/6 [EC:2.4.1.-] | (RefSeq) hydroxyproline O-galactosyltransferase GALT6	--	Galactoside-binding lectin	Hydroxyproline O-galactosyltransferase GALT6 OS=Arabidopsis thaliana OX=3702 GN=GALT6 PE=2 SV=2
glyma.Wm82.gnm2.Glyma.02G025400	glyma.Wm82.gnm2.Glyma.02G025400	0	0	0	0	0.674287	18	7.44941	197	13.3286	349	3.41331	93	0.000365817673209335	-5.02158	down	Molecular Function: DNA-binding transcription factor activity (GO:0003700);; Cellular Component: nucleus (GO:0005634);; Molecular Function: protein dimerization activity (GO:0046983);;	K18878|6.5e-28|cann:107866053|K18878 BHLH transcription factor Upa20 | (RefSeq) Upa20; transcription factor bHLH137-like	Plant-pathogen interaction (ko04626)	Helix-loop-helix DNA-binding domain	Transcription factor BHLH089 OS=Oryza sativa subsp. japonica OX=39947 GN=BHLH089 PE=1 SV=1
glyma.Wm82.gnm2.Glyma.02G025500	glyma.Wm82.gnm2.Glyma.02G025500	0.745619	21	0.077502	3	2.58176	69	16.7356	448	11.959	319	8.96373	249	0.000272030717765567	-3.23282	down	Molecular Function: DNA-binding transcription factor activity (GO:0003700);; Cellular Component: nucleus (GO:0005634);; Molecular Function: protein dimerization activity (GO:0046983);;	K18878|1.1e-27|cann:107866053|K18878 BHLH transcription factor Upa20 | (RefSeq) Upa20; transcription factor bHLH137-like	Plant-pathogen interaction (ko04626)	Helix-loop-helix DNA-binding domain	Transcription factor BHLH089 OS=Oryza sativa subsp. japonica OX=39947 GN=BHLH089 PE=1 SV=1
glyma.Wm82.gnm2.Glyma.02G025900	glyma.Wm82.gnm2.Glyma.02G025900	140.919	4454	124.75	4099	106.581	3340	73.1654	2313	87.8819	2745	46.8367	1524	0.00462646956829547	1.33098524320801	up	Molecular Function: phosphoprotein phosphatase activity (GO:0004721);;	K04382|4.8e-187|gmx:100794029|K04382 serine/threonine-protein phosphatase 2A catalytic subunit [EC:3.1.3.16] | (RefSeq) serine/threonine-protein phosphatase PP2A catalytic subunit	mRNA surveillance pathway (ko03015);; Autophagy - other (ko04136)	Calcineurin-like phosphoesterase	Serine/threonine-protein phosphatase PP2A catalytic subunit OS=Hevea brasiliensis OX=3981 GN=PP2A PE=2 SV=1
glyma.Wm82.gnm2.Glyma.02G026600	glyma.Wm82.gnm2.Glyma.02G026600	0.319233	22	0.531499	38	1.63685	111	16.4853	1117	24.8199	1666	5.28623	370	1.73429291132621e-07	-3.89882	down	Cellular Component: microtubule (GO:0005874);; Molecular Function: microtubule binding (GO:0008017);;	--	--	HEAT repeat	TORTIFOLIA1-like protein 4 OS=Arabidopsis thaliana OX=3702 GN=TOR1L4 PE=2 SV=1
glyma.Wm82.gnm2.Glyma.02G026700	glyma.Wm82.gnm2.Glyma.02G026700	61.0714	8965	81.0464	12374	37.3129	5440	44.5297	6533	28.9292	4213	19.7699	2997	0.0141565554669098	1.48516118355254	up	Molecular Function: transcription corepressor activity (GO:0003714);; Cellular Component: nucleus (GO:0005634);; Biological Process: regulation of transcription, DNA-templated (GO:0006355);;	K11644|0.0e+00|gmx:100811928|K11644 paired amphipathic helix protein Sin3a | (RefSeq) paired amphipathic helix protein Sin3-like 4 isoform X1	--	C-terminal domain of Sin3a protein	Paired amphipathic helix protein Sin3-like 4 OS=Arabidopsis thaliana OX=3702 GN=SNL4 PE=3 SV=3
glyma.Wm82.gnm2.Glyma.02G026800	glyma.Wm82.gnm2.Glyma.02G026800	4.50636	185	3.14665	134	12.1372	493	33.5684	1373	37.7416	1529	21.9466	925	0.00025606671671823	-1.93073	down	Molecular Function: pyruvate dehydrogenase (acetyl-transferring) activity (GO:0004739);; Cellular Component: mitochondrial pyruvate dehydrogenase complex (GO:0005967);; Biological Process: acetyl-CoA biosynthetic process from pyruvate (GO:0006086);;	K00161|3.2e-223|gmx:100816737|K00161 pyruvate dehydrogenase E1 component alpha subunit [EC:1.2.4.1] | (RefSeq) pyruvate dehydrogenase E1 component subunit alpha-1, mitochondrial	Glycolysis / Gluconeogenesis (ko00010);; Citrate cycle (TCA cycle) (ko00020);; Pyruvate metabolism (ko00620);; Carbon metabolism (ko01200)	Dehydrogenase E1 component	Pyruvate dehydrogenase E1 component subunit alpha-1, mitochondrial OS=Arabidopsis thaliana OX=3702 GN=E1 ALPHA PE=1 SV=2
glyma.Wm82.gnm2.Glyma.02G027100	glyma.Wm82.gnm2.Glyma.02G027100	0.18483	10	0.392001	22	3.5632200000000003	184	15.7078	814	24.7167	1270	10.6773	571	0.000172922270762141	-3.43053	down	--	--	--	--	Protein WVD2-like 7 OS=Arabidopsis thaliana OX=3702 GN=WDL7 PE=2 SV=1
glyma.Wm82.gnm2.Glyma.02G027600	glyma.Wm82.gnm2.Glyma.02G027600	28.985324000000002	1551	23.602468000000002	1280	26.5614	1393	8.39619	445	6.38446	336	12.6326	633	5.04780141987618e-06	2.03043668835726	up	--	K08472|1.3e-27|cam:101495828|K08472 mlo protein | (RefSeq) uncharacterized LOC101495828	--	--	--
glyma.Wm82.gnm2.Glyma.02G029200	glyma.Wm82.gnm2.Glyma.02G029200	0.905844	42	0.197612	10	1.46624	66	1.8502	84	8.87397	399	6.75387	316	0.00350455756468709	-2.43087	down	Molecular Function: protein binding (GO:0005515);;	K14963|1.8e-09|gmx:100814685|K14963 COMPASS component SWD3 | (RefSeq) protein JINGUBANG-like	--	WD domain, G-beta repeat	Protein JINGUBANG OS=Arabidopsis thaliana OX=3702 GN=JGB PE=1 SV=1
glyma.Wm82.gnm2.Glyma.02G029600	glyma.Wm82.gnm2.Glyma.02G029600	48.4797	2067	91.6355	4064	31.9283	1352	36.067336999999995	1539	29.7738	1259	23.773	1046	0.0167865076974257	1.51466813559092	up	Biological Process: response to acid chemical (GO:0001101);; Biological Process: biological_process (GO:0008150);; Biological Process: response to endogenous stimulus (GO:0009719);; Biological Process: response to hormone (GO:0009725);; Biological Process: response to abscisic acid (GO:0009737);; Biological Process: response to organic substance (GO:0010033);; Biological Process: response to lipi…	K14566|8.7e-22|aof:109844566|K14566 U3 small nucleolar RNA-associated protein 24 | (RefSeq) uncharacterized protein LOC109844566 isoform X1	Ribosome biogenesis in eukaryotes (ko03008)	DnaJ domain	Chaperone protein dnaJ 16 OS=Arabidopsis thaliana OX=3702 GN=ATJ16 PE=2 SV=1
glyma.Wm82.gnm2.Glyma.02G030200	glyma.Wm82.gnm2.Glyma.02G030200	0	0	0.183242	7	1.85664	65	15.6621	549	12.4492	432	4.31659	156	0.00227252537591804	-3.82546	down	Cellular Component: host cell nucleus (GO:0042025);;	K18810|7.0e-187|gmx:100775224|K18810 cyclin D1/2/4, plant | (RefSeq) cyclin-D1-1	--	Cyclin, N-terminal domain	Cyclin-D1-1 OS=Arabidopsis thaliana OX=3702 GN=CYCD1-1 PE=1 SV=3
glyma.Wm82.gnm2.Glyma.02G030300	glyma.Wm82.gnm2.Glyma.02G030300	3.08131	67	7.20704	163	2.13223	46	2.48654	55	1.61296	35	0.602962	14	0.0330123277689946	1.96567659531323	up	--	--	--	--	--
glyma.Wm82.gnm2.Glyma.02G030700	glyma.Wm82.gnm2.Glyma.02G030700	0.802635	72	0.681021	63	1.03089	91	0.283691	26	0.599342	44	0.445853	41	0.0157521851046975	1.44892450234755	up	Biological Process: defense response (GO:0006952);; Molecular Function: ADP binding (GO:0043531);;	K15078|7.8e-126|tcc:18614561|K15078 structure-specific endonuclease subunit SLX1 [EC:3.6.1.-] | (RefSeq) putative disease resistance protein RGA3	--	NB-ARC domain	Disease resistance protein RGA2 OS=Solanum bulbocastanum OX=147425 GN=RGA2 PE=1 SV=1
glyma.Wm82.gnm2.Glyma.02G030900	glyma.Wm82.gnm2.Glyma.02G030900	0.107323	4	0.170702	5	8.2719	224	28.5466	798	38.5064	1055	18.2804	527	0.0065088750777262	-3.24165	down	Molecular Function: C-4 methylsterol oxidase activity (GO:0000254);; Molecular Function: iron ion binding (GO:0005506);; Cellular Component: endoplasmic reticulum membrane (GO:0005789);; Cellular Component: membrane (GO:0016020);; Cellular Component: integral component of membrane (GO:0016021);; Biological Process: sterol biosynthetic process (GO:0016126);; Molecular Function: oxidoreductase acti…	K14424|3.4e-160|gmx:100790183|K14424 plant 4alpha-monomethylsterol monooxygenase [EC:1.14.18.11] | (RefSeq) uncharacterized protein LOC100790183	Steroid biosynthesis (ko00100)	Fatty acid hydroxylase superfamily	Methylsterol monooxygenase 2-2 OS=Arabidopsis thaliana OX=3702 GN=SMO2-2 PE=2 SV=1
glyma.Wm82.gnm2.Glyma.02G031900	glyma.Wm82.gnm2.Glyma.02G031900	1.12976	52	0.073531	4	3.64229	165	7.0196	319	8.10627	365	5.6414	265	0.0497913578769012	-1.89167	down	Cellular Component: Golgi apparatus (GO:0005794);; Biological Process: xyloglucan metabolic process (GO:0010411);; Molecular Function: O-acetyltransferase activity (GO:0016413);;	K23877|1.4e-272|gmx:100776316|K23877 xyloglucan O-acetyltransferase | (RefSeq) protein ALTERED XYLOGLUCAN 4	--	GDSL/SGNH-like Acyl-Esterase family found in Pmr5 and Cas1p	Protein ALTERED XYLOGLUCAN 4 OS=Arabidopsis thaliana OX=3702 GN=AXY4 PE=1 SV=1
glyma.Wm82.gnm2.Glyma.02G032300	glyma.Wm82.gnm2.Glyma.02G032300	0	0	0	0	3.25935	52	5.83245	93	59.5899	937	42.4143	694	0.0018945031548812	-4.93592	down	Biological Process: defense response (GO:0006952);;	K10781|2.5e-22|psom:113347984|K10781 fatty acyl-ACP thioesterase B [EC:3.1.2.14 3.1.2.21] | (RefSeq) uncharacterized protein LOC113347984 isoform X1	Fatty acid biosynthesis (ko00061);; Fatty acid metabolism (ko01212)	Pathogenesis-related protein Bet v 1 family	MLP-like protein 423 OS=Arabidopsis thaliana OX=3702 GN=MLP423 PE=2 SV=1
glyma.Wm82.gnm2.Glyma.02G032700	glyma.Wm82.gnm2.Glyma.02G032700	0.048173	2	0	0	0.31694	13	5.81977	232	75.5981	2977	5.58821	229	2.15678440364839e-09	-7.625	down	--	--	--	bHLH-MYC and R2R3-MYB transcription factors N-terminal	Protein RICE SALT SENSITIVE 3 OS=Oryza sativa subsp. japonica OX=39947 GN=RSS3 PE=1 SV=1
glyma.Wm82.gnm2.Glyma.02G032800	glyma.Wm82.gnm2.Glyma.02G032800	4.56635	335	2.52868	193	11.9267	867	29.2874	2145	33.0703	2399	39.1431	2955	5.37598817578953e-05	-2.12889	down	Molecular Function: aminoacyl-tRNA ligase activity (GO:0004812);; Molecular Function: threonine-tRNA ligase activity (GO:0004829);; Molecular Function: ATP binding (GO:0005524);; Cellular Component: mitochondrion (GO:0005739);; Biological Process: tRNA aminoacylation for protein translation (GO:0006418);; Biological Process: threonyl-tRNA aminoacylation (GO:0006435);; Cellular Component: chloropl…	K01868|0.0e+00|gmx:100802879|K01868 threonyl-tRNA synthetase [EC:6.1.1.3] | (RefSeq) threonine--tRNA ligase, mitochondrial 1	Aminoacyl-tRNA biosynthesis (ko00970)	tRNA synthetase class II core domain (G, H, P, S and T)	Threonine--tRNA ligase, mitochondrial 1 OS=Arabidopsis thaliana OX=3702 GN=THRRS PE=1 SV=3
glyma.Wm82.gnm2.Glyma.02G033200	glyma.Wm82.gnm2.Glyma.02G033200	0.045779	2	0.039513	2	0.145677	7	1.47377	64	1.81794	78	0.947637	43	0.000131749707385466	-3.73745	down	Cellular Component: integral component of membrane (GO:0016021);; Biological Process: protein ubiquitination (GO:0016567);; Molecular Function: ubiquitin protein ligase binding (GO:0031625);;	K10663|5.0e-25|atr:18429082|K10663 E3 ubiquitin-protein ligase ATL4 [EC:2.3.2.27] | (RefSeq) putative RING-H2 finger protein ATL49	--	Ring finger domain	RING-H2 finger protein ATL46 OS=Arabidopsis thaliana OX=3702 GN=ATL46 PE=2 SV=1
glyma.Wm82.gnm2.Glyma.02G033400	glyma.Wm82.gnm2.Glyma.02G033400	0.056182	3	0.072247	4	0.436156	23	5.47306	288	17.1802	894	6.97862	378	8.62517866670613e-11	-5.42571	down	--	K03549|3.5e-97|csat:104769726|K03549 KUP system potassium uptake protein | (RefSeq) potassium transporter 8-like isoform X1	--	NHL repeat	--
glyma.Wm82.gnm2.Glyma.02G033600	glyma.Wm82.gnm2.Glyma.02G033600	2.03648	133	2.2813619999999997	148	5.47121	384	12.4151	808	12.2365	787	5.93877	429	0.0182214206592215	-1.27627	down	Cellular Component: plasma membrane (GO:0005886);; Biological Process: potassium ion transport (GO:0006813);; Molecular Function: potassium ion transmembrane transporter activity (GO:0015079);; Cellular Component: membrane (GO:0016020);; Cellular Component: integral component of membrane (GO:0016021);;	K03549|0.0e+00|gmx:100793141|K03549 KUP system potassium uptake protein | (RefSeq) potassium transporter 6	--	K+ potassium transporter	Potassium transporter 6 OS=Arabidopsis thaliana OX=3702 GN=POT6 PE=2 SV=1
glyma.Wm82.gnm2.Glyma.02G034000	glyma.Wm82.gnm2.Glyma.02G034000	178.812	9942	272.892	15785	187.55	10354	86.0974	4787	57.5853	3172	52.755	3025	1.27895757906183e-05	2.2053593854653	up	Molecular Function: aldehyde dehydrogenase (NAD+) activity (GO:0004029);;	K00128|0.0e+00|gmx:100782019|K00128 aldehyde dehydrogenase (NAD+) [EC:1.2.1.3] | (RefSeq) aldehyde dehydrogenase family 2 member B7, mitochondrial	Glycolysis / Gluconeogenesis (ko00010);; Ascorbate and aldarate metabolism (ko00053);; Fatty acid degradation (ko00071);; Valine, leucine and isoleucine degradation (ko00280);; Lysine degradation (ko00310);; Arginine and proline metabolism (ko00330);; Histidine metabolism (ko00340);; Tryptophan metabolism (ko00380);; beta-Alanine metabolism (ko00410);; Glycerolipid metabolism (ko00561);; Pyruvate…	Aldehyde dehydrogenase family	Aldehyde dehydrogenase family 2 member B7, mitochondrial OS=Arabidopsis thaliana OX=3702 GN=ALDH2B7 PE=1 SV=2
glyma.Wm82.gnm2.Glyma.02G034100	glyma.Wm82.gnm2.Glyma.02G034100	26.9233	1057	28.1695	1150	13.5094	527	3.5029	138	5.75384	224	5.96926	242	4.24833928824531e-06	2.7136930812473	up	Molecular Function: ADP binding (GO:0043531);;	K16225|1.7e-11|csat:104760397|K16225 probable WRKY transcription factor 52 | (RefSeq) disease resistance protein RRS1-like	Plant-pathogen interaction (ko04626)	NB-ARC domain	Disease resistance-like protein DSC1 OS=Arabidopsis thaliana OX=3702 GN=DSC1 PE=1 SV=1
glyma.Wm82.gnm2.Glyma.02G034200	glyma.Wm82.gnm2.Glyma.02G034200	0.437398	33	0.497746	39	0.829221	61	1.15152	85	3.44135	251	3.76293	286	0.00649327203615691	-1.8124	down	Molecular Function: ubiquitin-protein transferase activity (GO:0004842);; Cellular Component: nucleus (GO:0005634);; Cellular Component: cytoplasm (GO:0005737);;	K10260|4.2e-16|mpp:MICPUCDRAFT_56233|K10260 F-box and WD-40 domain protein 7 | (RefSeq) WD40 repeat protein	Ubiquitin mediated proteolysis (ko04120)	U-box domain	U-box domain-containing protein 19 OS=Arabidopsis thaliana OX=3702 GN=PUB19 PE=2 SV=1
glyma.Wm82.gnm2.Glyma.02G034700	glyma.Wm82.gnm2.Glyma.02G034700	0.9817739999999999	65	0.235206	17	3.5307	228	19.8605	1287	24.7641	1590	69.6641	4653	1.97658968859985e-07	-4.36558	down	--	K12472|3.8e-13|cqi:110701739|K12472 epidermal growth factor receptor substrate 15 | (RefSeq) GATA zinc finger domain-containing protein 14-like	Endocytosis (ko04144)	BURP domain	Polygalacturonase 1 beta-like protein 3 OS=Arabidopsis thaliana OX=3702 GN=PGL3 PE=2 SV=2
glyma.Wm82.gnm2.Glyma.02G035700	glyma.Wm82.gnm2.Glyma.02G035700	1.39165	78	2.11903	123	0.952087	53	0.344945	20	0.135896	8	0.164366	10	0.000120426679690383	3.26186965342282	up	Biological Process: DNA methylation (GO:0006306);; Molecular Function: methyltransferase activity (GO:0008168);;	K05391|3.9e-30|pavi:110751042|K05391 cyclic nucleotide gated channel, plant | (RefSeq) cyclic nucleotide-gated ion channel 1-like	Plant-pathogen interaction (ko04626)	C-5 cytosine-specific DNA methylase	DNA (cytosine-5)-methyltransferase DRM2 OS=Oryza sativa subsp. japonica OX=39947 GN=DRM2 PE=1 SV=1
glyma.Wm82.gnm2.Glyma.02G036200	glyma.Wm82.gnm2.Glyma.02G036200	55.84	1495	42.8526	1194	54.9003	1460	30.3382	813	31.5212	836	28.1077	776	0.000510910339474472	1.21309667204053	up	Cellular Component: integral component of membrane (GO:0016021);;	K12272|1.5e-141|gmx:100800572|K12272 signal recognition particle receptor subunit beta | (RefSeq) signal recognition particle receptor subunit beta	Protein export (ko03060)	Signal recognition particle receptor beta subunit	--
glyma.Wm82.gnm2.Glyma.02G036400	glyma.Wm82.gnm2.Glyma.02G036400	0.475689	18	1.73746	69	1.87179	71	5.89709	223	11.4726	430	1.76496	69	0.044310150051326	-1.75545	down	Cellular Component: nucleus (GO:0005634);; Cellular Component: cytosol (GO:0005829);; Biological Process: proteasome-mediated ubiquitin-dependent protein catabolic process (GO:0043161);;	--	--	Kelch motif	F-box/kelch-repeat protein At1g23390 OS=Arabidopsis thaliana OX=3702 GN=At1g23390 PE=2 SV=1
glyma.Wm82.gnm2.Glyma.02G036700	glyma.Wm82.gnm2.Glyma.02G036700	0.034188	2	0	0	0.361467	20	1.95974	109	2.97259	163	3.90109	222	0.000216464435973951	-4.31092	down	Cellular Component: Golgi apparatus (GO:0005794);; Cellular Component: integral component of membrane (GO:0016021);; Molecular Function: O-acetyltransferase activity (GO:0016413);;	K23877|7.7e-47|eus:EUTSA_v10018613mg|K23877 xyloglucan O-acetyltransferase | (RefSeq) hypothetical protein	--	GDSL/SGNH-like Acyl-Esterase family found in Pmr5 and Cas1p	Protein trichome birefringence-like 2 OS=Arabidopsis thaliana OX=3702 GN=TBL2 PE=2 SV=1
glyma.Wm82.gnm2.Glyma.02G037000	glyma.Wm82.gnm2.Glyma.02G037000	0.803138	21	0.164825	5	0.408029	11	2.15169	57	1.68079	44	5.82068	157	0.0125960895303266	-2.36986	down	Molecular Function: methyltransferase activity (GO:0008168);; Cellular Component: chloroplast (GO:0009507);; Biological Process: methylation (GO:0032259);; Biological Process: phylloquinone biosynthetic process (GO:0042372);; Molecular Function: 2-phytyl-1,4-naphthoquinone methyltransferase activity (GO:0052624);;	K23095|3.0e-142|gmx:100789470|K23095 demethylphylloquinol methyltransferase [EC:2.1.1.329] | (RefSeq) 2-phytyl-1,4-beta-naphthoquinone methyltransferase, chloroplastic	Ubiquinone and other terpenoid-quinone biosynthesis (ko00130)	ubiE/COQ5 methyltransferase family	2-phytyl-1,4-beta-naphthoquinone methyltransferase, chloroplastic OS=Arabidopsis thaliana OX=3702 GN=MENG PE=1 SV=2
glyma.Wm82.gnm2.Glyma.02G037400	glyma.Wm82.gnm2.Glyma.02G037400	0.231631	12	0.14027	8	0	0	5.69147	278	4.33443	210	1.90831	96	0.00012355417540032	-4.30811	down	--	--	--	Neprosin	--
glyma.Wm82.gnm2.Glyma.02G037500	glyma.Wm82.gnm2.Glyma.02G037500	4.7361249999999995	226	7.76606	385	9.687864000000001	458	49.9227	2376	23.645035999999998	1115	33.722815999999995	1655	0.000326348996480652	-1.85142	down	--	K07393|1.9e-38|zma:103649984|K07393 glutathionyl-hydroquinone reductase [EC:1.8.5.7] | (RefSeq) uncharacterized protein LOC103649984	--	--	--
glyma.Wm82.gnm2.Glyma.02G038100	glyma.Wm82.gnm2.Glyma.02G038100	6.75409	337	2.9615	154	12.9968	642	13.036294000000002	648	23.8492	1174	44.7976	2293	0.0165477742896279	-1.53156	down	Molecular Function: transaminase activity (GO:0008483);; Biological Process: biosynthetic process (GO:0009058);; Molecular Function: pyridoxal phosphate binding (GO:0030170);;	K14272|1.1e-281|gmx:100787173|K14272 glutamate--glyoxylate aminotransferase [EC:2.6.1.4 2.6.1.2 2.6.1.44] | (RefSeq) glutamate--glyoxylate aminotransferase 2	Arginine biosynthesis (ko00220);; Alanine, aspartate and glutamate metabolism (ko00250);; Glycine, serine and threonine metabolism (ko00260);; Glyoxylate and dicarboxylate metabolism (ko00630);; Carbon fixation in photosynthetic organisms (ko00710);; Carbon metabolism (ko01200);; 2-Oxocarboxylic acid metabolism (ko01210);; Biosynthesis of amino acids (ko01230)	Aminotransferase class I and II	Glutamate--glyoxylate aminotransferase 2 OS=Arabidopsis thaliana OX=3702 GN=GGAT2 PE=1 SV=1
glyma.Wm82.gnm2.Glyma.02G038300	glyma.Wm82.gnm2.Glyma.02G038300	81.0482	2690	54.8288	1891	43.8645	1438	17.663532999999997	583	17.6184	584	13.1138	455	1.39956230119497e-06	2.37727783921653	up	--	--	--	Sel1 repeat	F-box protein At1g70590 OS=Arabidopsis thaliana OX=3702 GN=At1g70590 PE=2 SV=1
glyma.Wm82.gnm2.Glyma.02G038800	glyma.Wm82.gnm2.Glyma.02G038800	0.817848	60	1.50715	114	4.28976	308	8.84344	640	10.1965	731	9.50297	709	0.00257094207686279	-1.79492	down	Molecular Function: ATP binding (GO:0005524);; Cellular Component: integral component of membrane (GO:0016021);; Molecular Function: ATPase activity (GO:0016887);; Molecular Function: ATPase-coupled transmembrane transporter activity (GO:0042626);; Biological Process: transmembrane transport (GO:0055085);;	K05656|1.1e-90|mpp:MICPUCDRAFT_20532|K05656 ATP-binding cassette, subfamily B (MDR/TAP), member 9 | (RefSeq) ATP-binding cassette superfamily	ABC transporters (ko02010)	ABC transporter transmembrane region	ABC transporter B family member 26, chloroplastic OS=Arabidopsis thaliana OX=3702 GN=ABCB26 PE=1 SV=1
glyma.Wm82.gnm2.Glyma.02G040000	glyma.Wm82.gnm2.Glyma.02G040000	0.844198	14	0.456261	8	3.66031	61	10.0967	167	16.1115	264	8.64286	147	0.00139643454606317	-2.54908	down	Cellular Component: nucleus (GO:0005634);; Cellular Component: cytoplasm (GO:0005737);;	--	--	Serine hydrolase (FSH1)	Rhodanese-like domain-containing protein 6 OS=Arabidopsis thaliana OX=3702 GN=STR6 PE=2 SV=1
glyma.Wm82.gnm2.Glyma.02G040600	glyma.Wm82.gnm2.Glyma.02G040600	8.22443	171	4.81723	104	14.74	302	19.8346	405	36.1628	736	25.3561	541	0.0151680328733233	-1.19003	down	Cellular Component: chloroplast thylakoid membrane (GO:0009535);; Cellular Component: integral component of membrane (GO:0016021);;	K01092|4.6e-13|boe:106307850|K01092 myo-inositol-1(or 4)-monophosphatase [EC:3.1.3.25] | (RefSeq) phosphatase IMPL1, chloroplastic-like isoform X1	Inositol phosphate metabolism (ko00562);; Phosphatidylinositol signaling system (ko04070)	CAAD domains of cyanobacterial aminoacyl-tRNA synthetase	Protein CURVATURE THYLAKOID 1D, chloroplastic OS=Arabidopsis thaliana OX=3702 GN=CURT1D PE=1 SV=1
glyma.Wm82.gnm2.Glyma.02G040700	glyma.Wm82.gnm2.Glyma.02G040700	5.69233	187	3.3956	116	4.18365	137	52.6496	1724	48.8642	1585	215.331	7270	4.58776603834612e-09	-4.12733	down	Molecular Function: ATP transmembrane transporter activity (GO:0005347);; Biological Process: sulfate transport (GO:0008272);; Molecular Function: sulfate transmembrane transporter activity (GO:0015116);; Molecular Function: thiosulfate transmembrane transporter activity (GO:0015117);; Molecular Function: oxaloacetate transmembrane transporter activity (GO:0015131);; Molecular Function: malate tr…	K15104|1.3e-174|gmx:100816412|K15104 solute carrier family 25 (mitochondrial oxoglutarate transporter), member 11 | (RefSeq) mitochondrial uncoupling protein 5	--	Mitochondrial carrier protein	Mitochondrial uncoupling protein 5 OS=Arabidopsis thaliana OX=3702 GN=PUMP5 PE=2 SV=1
glyma.Wm82.gnm2.Glyma.02G040900	glyma.Wm82.gnm2.Glyma.02G040900	3.33969	323	2.46998	249	3.93973	379	6.67983	646	12.148	1164	10.1251	1010	0.00538647299623748	-1.14604	down	Molecular Function: cysteine-type endopeptidase activity (GO:0004197);; Molecular Function: thiol-dependent ubiquitin-specific protease activity (GO:0004843);; Cellular Component: nucleus (GO:0005634);; Cellular Component: cytosol (GO:0005829);; Biological Process: ubiquitin-dependent protein catabolic process (GO:0006511);; Cellular Component: integral component of membrane (GO:0016021);; Biolog…	K11855|0.0e+00|gmx:100811058|K11855 ubiquitin carboxyl-terminal hydrolase 36/42 [EC:3.4.19.12] | (RefSeq) ubiquitin carboxyl-terminal hydrolase 17 isoform X2	--	Ubiquitin carboxyl-terminal hydrolase	Ubiquitin carboxyl-terminal hydrolase 17 OS=Arabidopsis thaliana OX=3702 GN=UBP17 PE=2 SV=1
glyma.Wm82.gnm2.Glyma.02G041600	glyma.Wm82.gnm2.Glyma.02G041600	7.39326	323	3.66981	167	9.01455	391	2.95493	129	4.38367	190	3.92298	177	0.00916117287098378	1.21405919313592	up	Molecular Function: molecular_function (GO:0003674);; Molecular Function: catalytic activity (GO:0003824);; Molecular Function: ubiquitin-protein transferase activity (GO:0004842);; Molecular Function: protein binding (GO:0005515);; Cellular Component: cellular_component (GO:0005575);; Cellular Component: intracellular (GO:0005622);; Cellular Component: obsolete cell (GO:0005623);; Cellular Compo…	K11649|9.2e-27|mtr:MTR_6g053260|K11649 SWI/SNF related-matrix-associated actin-dependent regulator of chromatin subfamily C | (RefSeq) F-box and associated interaction domain protein	--	F-box domain	F-box/kelch-repeat protein At3g23880 OS=Arabidopsis thaliana OX=3702 GN=At3g23880 PE=2 SV=1
glyma.Wm82.gnm2.Glyma.02G041700	glyma.Wm82.gnm2.Glyma.02G041700	49.0933	2760	41.9032	2451	33.6169	1877	32.8998	1850	25.7886	1437	28.5571	1656	0.0264514168269701	1.00165412424833	up	Cellular Component: cytosol (GO:0005829);; Biological Process: ubiquitin-dependent protein catabolic process (GO:0006511);; Molecular Function: polyubiquitin modification-dependent protein binding (GO:0031593);;	K04523|1.2e-273|gmx:100806776|K04523 ubiquilin | (RefSeq) ubiquitin domain-containing protein DSK2a	Protein processing in endoplasmic reticulum (ko04141)	Ubiquitin family	Ubiquitin domain-containing protein DSK2b OS=Arabidopsis thaliana OX=3702 GN=DSK2B PE=1 SV=1
glyma.Wm82.gnm2.Glyma.02G042100	glyma.Wm82.gnm2.Glyma.02G042100	1.15402	44	2.94659	116	5.0219	188	21.261504000000002	800	19.6129	731	12.8654	500	0.0003023163783962	-2.17359	down	Molecular Function: isocitrate dehydrogenase (NAD+) activity (GO:0004449);; Cellular Component: mitochondrion (GO:0005739);; Biological Process: tricarboxylic acid cycle (GO:0006099);; Biological Process: isocitrate metabolic process (GO:0006102);;	K00030|1.2e-205|gmx:100800050|K00030 isocitrate dehydrogenase (NAD+) [EC:1.1.1.41] | (RefSeq) isocitrate dehydrogenase [NAD] regulatory subunit 1, mitochondrial isoform X1	Citrate cycle (TCA cycle) (ko00020);; Carbon metabolism (ko01200);; 2-Oxocarboxylic acid metabolism (ko01210);; Biosynthesis of amino acids (ko01230)	Isocitrate/isopropylmalate dehydrogenase	Isocitrate dehydrogenase [NAD] regulatory subunit 1, mitochondrial OS=Arabidopsis thaliana OX=3702 GN=IDH1 PE=1 SV=2
glyma.Wm82.gnm2.Glyma.02G044800	glyma.Wm82.gnm2.Glyma.02G044800	5.80431	448	4.37566	352	3.46157	266	2.325	180	3.37016	258	2.84436	227	0.0221728545360873	1.17162719261858	up	Cellular Component: integral component of membrane (GO:0016021);;	K21989|1.3e-15|pda:103706332|K21989 calcium permeable stress-gated cation channel | (RefSeq) CSC1-like protein At1g32090	--	Calcium-dependent channel, 7TM region, putative phosphate	CSC1-like protein At4g35870 OS=Arabidopsis thaliana OX=3702 GN=GFS10 PE=2 SV=1
glyma.Wm82.gnm2.Glyma.02G045000	glyma.Wm82.gnm2.Glyma.02G045000	0.115198	7	0.341845	20	0.218697	13	1.89314	103	3.74055	179	1.1834	67	0.00144805395264172	-2.63755	down	Molecular Function: aspartic-type endopeptidase activity (GO:0004190);; Biological Process: proteolysis (GO:0006508);; Biological Process: protein catabolic process (GO:0030163);;	K00924|2.6e-23|smo:SELMODRAFT_131679|K00924 kinase [EC:2.7.1.-] | (RefSeq) hypothetical protein	--	Xylanase inhibitor N-terminal	Aspartyl protease family protein 1 OS=Arabidopsis thaliana OX=3702 GN=APF1 PE=2 SV=1
glyma.Wm82.gnm2.Glyma.02G045400	glyma.Wm82.gnm2.Glyma.02G045400	2.27583	117	7.03187	376	6.86014	350	20.4031	1047	19.1748	974	13.8116	731	0.0334655570514182	-1.26018	down	Molecular Function: RNA binding (GO:0003723);;	K18757|8.6e-234|gmx:100819612|K18757 la-related protein 1 | (RefSeq) la-related protein 1C	--	La domain	La-related protein 1C OS=Arabidopsis thaliana OX=3702 GN=LARP1C PE=1 SV=1
glyma.Wm82.gnm2.Glyma.02G045600	glyma.Wm82.gnm2.Glyma.02G045600	0.756243	16	0.9753689999999999	21	1.80873	36	6.5369	129	2.51349	50	7.74629	157	0.0154217206886421	-1.82155	down	Cellular Component: nuclear MIS12/MIND complex (GO:0000818);; Biological Process: chromosome segregation (GO:0007059);;	--	--	--	--
glyma.Wm82.gnm2.Glyma.02G046800	glyma.Wm82.gnm2.Glyma.02G046800	0.448411	47	0.244475	27	1.7059490000000002	172	6.21781	634	10.5703	1089	4.21006	447	4.00894330044923e-05	-2.87999	down	Molecular Function: alpha-mannosidase activity (GO:0004559);; Biological Process: mannose metabolic process (GO:0006013);; Biological Process: protein deglycosylation (GO:0006517);; Molecular Function: carbohydrate binding (GO:0030246);; Molecular Function: metal ion binding (GO:0046872);;	K01191|0.0e+00|gmx:100775419|K01191 alpha-mannosidase [EC:3.2.1.24] | (RefSeq) alpha-mannosidase	Other glycan degradation (ko00511)	Glycosyl hydrolases family 38 N-terminal domain	Alpha-mannosidase OS=Canavalia ensiformis OX=3823 PE=1 SV=1
glyma.Wm82.gnm2.Glyma.02G046900	glyma.Wm82.gnm2.Glyma.02G046900	119.184	4981	88.6008	3854	80.5779	3343	57.6743	2411	61.139	2532	42.93	1851	0.00297373242399922	1.31507274277436	up	Cellular Component: nucleus (GO:0005634);; Cellular Component: cytosol (GO:0005829);; Cellular Component: proteasome regulatory particle, base subcomplex (GO:0008540);; Molecular Function: polyubiquitin modification-dependent protein binding (GO:0031593);; Biological Process: proteasome-mediated ubiquitin-dependent protein catabolic process (GO:0043161);; Biological Process: proteasome assembly (…	K03029|1.1e-181|gmx:100780583|K03029 26S proteasome regulatory subunit N10 | (RefSeq) 26S proteasome non-ATPase regulatory subunit 4 homolog	Proteasome (ko03050)	von Willebrand factor type A domain	26S proteasome non-ATPase regulatory subunit 4 homolog OS=Oryza sativa subsp. japonica OX=39947 GN=RPN10 PE=1 SV=1
glyma.Wm82.gnm2.Glyma.02G047000	glyma.Wm82.gnm2.Glyma.02G047000	3.53493	58	3.08049	53	6.00139	98	6.19228	102	24.4971	398	13.4785	228	0.032814203198066	-1.40025	down	Molecular Function: molecular_function (GO:0003674);; Molecular Function: catalytic activity (GO:0003824);; Molecular Function: thiosulfate sulfurtransferase activity (GO:0004792);; Cellular Component: cellular_component (GO:0005575);; Cellular Component: intracellular (GO:0005622);; Cellular Component: obsolete cell (GO:0005623);; Cellular Component: cytoplasm (GO:0005737);; Molecular Function: …	K15692|2.9e-50|jcu:105629434|K15692 E3 ubiquitin-protein ligase RNF13 [EC:2.3.2.27] | (RefSeq) receptor homology region, transmembrane domain- and RING domain-containing protein 1	--	Rhodanese-like domain	Rhodanese-like domain-containing protein 17 OS=Arabidopsis thaliana OX=3702 GN=STR17 PE=2 SV=1
glyma.Wm82.gnm2.Glyma.02G047600	glyma.Wm82.gnm2.Glyma.02G047600	0.162506	7	0	0	3.31524	124	5.06388	190	24.9118	923	105.124	4052	0.000365914784861545	-5.16677	down	Molecular Function: ferredoxin-NADP+ reductase activity (GO:0004324);; Cellular Component: chloroplast (GO:0009507);;	K02641|2.5e-206|gmx:100798467|K02641 ferredoxin--NADP+ reductase [EC:1.18.1.2] | (RefSeq) ferredoxin--NADP reductase, leaf isozyme, chloroplastic	Photosynthesis (ko00195)	Oxidoreductase NAD-binding domain	Ferredoxin--NADP reductase, leaf isozyme, chloroplastic OS=Pisum sativum OX=3888 GN=PETH PE=1 SV=1
glyma.Wm82.gnm2.Glyma.02G049100	glyma.Wm82.gnm2.Glyma.02G049100	39.8933	1405	34.3729	1260	29.763	1041	18.8311	664	27.2441	951	19.9815	726	0.00990251539077346	1.14382960102933	up	Biological Process: response to red or far red light (GO:0009639);; Biological Process: negative gravitropism (GO:0009959);;	--	--	--	--
[truncated: 11,952 more rows]

## Sheet: CK60vsSS60
#ID	gene_name	C1660-1_FPKM	C1660-1_count	C1660-2_FPKM	C1660-2_count	C1660-3_FPKM	C1660-3_count	S1660-1_FPKM	S1660-1_count	S1660-2_FPKM	S1660-2_count	S1660-3_FPKM	S1660-3_count	Pvalue	log2FC	regulated	GO_annotation	KEGG_annotation	KEGG_pathway_annotation	Pfam_annotation	Swiss_Prot_annotation
[truncated: 2,079 more rows]

[truncated: 2 more sheets: CK96vsSA96, CK96vsSS96]
