# Supplementary material for: Transcriptomic and Metabolomic Profiling Reveals Differential Responses of Soybean Germination to Neutral and Alkaline Salt Stresses
Source: Biology (Basel). 2026 Apr 24;15(9):670. doi: 10.3390/biology15090670 (PMC13162729; doi:10.3390/biology15090670)
Supplement: Supplementary file 1 [file biology-15-00670-s001.zip › Supplementary Materials/Table S2. Top 10 significantly enriched GO terms for each response set..xlsx]

## Sheet: set a
GOterm	subgroup	pvalue	count	GO ID
auxin-activated signaling pathway	Biological process	8.50348397978189e-06	15	GO:0009734
negative regulation of lateral root development	Biological process	1.05138102207853e-05	3	GO:1901332
regulation of lateral root development	Biological process	1.05138102207853e-05	3	GO:2000023
brassinosteroid homeostasis	Biological process	7.27206526771406e-05	6	GO:0010268
brassinosteroid biosynthetic process	Biological process	7.27206526771406e-05	6	GO:0016132
response to heat	Biological process	0.000115437090984472	10	GO:0009408
response to hydrogen peroxide	Biological process	0.000171081526676199	7	GO:0042542
negative regulation of fatty acid biosynthetic process	Biological process	0.000200127637581882	3	GO:0045717
regulation of post-embryonic root development	Biological process	0.000200127637581882	3	GO:2000069
oxylipin biosynthetic process	Biological process	0.000291444930489393	6	GO:0031408
peroxisomal membrane	Cellular component	0.00035599563787386	5	GO:0005778
microtubule	Cellular component	0.000440986699745156	16	GO:0005874
Golgi apparatus	Cellular component	0.00117791226176747	29	GO:0005794
SCF ubiquitin ligase complex	Cellular component	0.00131902295015996	9	GO:0019005
cell wall	Cellular component	0.0013754705461611	16	GO:0005618
cytoplasmic microtubule	Cellular component	0.00222957349040261	4	GO:0005881
COPI vesicle coat	Cellular component	0.00374360815488796	4	GO:0030126
cytoplasm	Cellular component	0.00596248908837979	107	GO:0005737
plasma membrane	Cellular component	0.00794839356642595	78	GO:0005886
endoplasmic reticulum	Cellular component	0.00813288727317407	20	GO:0005783
ubiquitin-protein transferase activity	Molecular function	0.000281769770698303	22	GO:0004842
peroxisome matrix targeting signal-1 binding	Molecular function	0.000457822379915368	2	GO:0005052
structural constituent of cytoskeleton	Molecular function	0.000748860869826967	6	GO:0005200
phosphatidylinositol-3,4,5-trisphosphate 3-phosphatase activity	Molecular function	0.00135391610505527	2	GO:0016314
monooxygenase activity	Molecular function	0.0013693413700559	13	GO:0004497
protein C-terminus binding	Molecular function	0.00266935545554008	2	GO:0008022
ribonuclease inhibitor activity	Molecular function	0.00266935545554008	2	GO:0008428
oxaloacetate decarboxylase activity	Molecular function	0.00266935545554008	2	GO:0008948
4-hydroxy-4-methyl-2-oxoglutarate aldolase activity	Molecular function	0.00266935545554008	2	GO:0047443
microtubule binding	Molecular function	0.00432995997164112	15	GO:0008017

## Sheet: set b
GOterm	subgroup	pvalue	count	GO ID
xyloglucan metabolic process	Biological process	5.43652832895882e-11	13	GO:0010411
cell wall biogenesis	Biological process	1.19973116468996e-10	13	GO:0042546
lignin catabolic process	Biological process	3.02193663252859e-06	7	GO:0046274
cell wall organization	Biological process	2.31422405501131e-05	15	GO:0071555
iron ion homeostasis	Biological process	4.42714296315595e-05	8	GO:0055072
iron ion transport	Biological process	5.14253529695815e-05	8	GO:0006826
protein-heme linkage	Biological process	0.000181447248029206	2	GO:0017003
regulation of cellular response to alkaline pH	Biological process	0.000181447248029206	2	GO:1900067
tryptophan catabolic process to kynurenine	Biological process	0.000489024930117397	3	GO:0019441
response to chitin	Biological process	0.000670265092444355	5	GO:0010200
apoplast	Cellular component	4.1840363583745e-13	24	GO:0048046
cell wall	Cellular component	3.88584304106533e-09	21	GO:0005618
plasma membrane	Cellular component	1.32322740828033e-08	75	GO:0005886
anchored component of plasma membrane	Cellular component	0.000442478253269338	11	GO:0046658
nucleus	Cellular component	0.00118251453761103	116	GO:0005634
plant-type cell wall	Cellular component	0.0100289436986258	7	GO:0009505
proteasome core complex	Cellular component	0.0114905512889351	3	GO:0005839
plasmodesma	Cellular component	0.0270337531663973	11	GO:0009506
proteasome core complex, alpha-subunit complex	Cellular component	0.0378945734991001	2	GO:0019773
host cell nucleus	Cellular component	0.0429430092427531	9	GO:0042025
xyloglucan:xyloglucosyl transferase activity	Molecular function	1.92788214964671e-13	14	GO:0016762
hydrolase activity, hydrolyzing O-glycosyl compounds	Molecular function	3.51767955270525e-09	20	GO:0004553
hydroquinone:oxygen oxidoreductase activity	Molecular function	4.49733109345537e-06	7	GO:0052716
ferroxidase activity	Molecular function	5.81460731158467e-05	8	GO:0004322
protein serine/threonine phosphatase activity	Molecular function	0.000327092805155766	10	GO:0004722
copper ion binding	Molecular function	0.000342246521730012	9	GO:0005507
DNA-binding transcription factor activity	Molecular function	0.000459009809984584	43	GO:0003700
diphosphoinositol-polyphosphate diphosphatase activity	Molecular function	0.000606779954187925	2	GO:0008486
inositol diphosphate tetrakisphosphate diphosphatase activity	Molecular function	0.000606779954187925	2	GO:0052840
inositol diphosphate pentakisphosphate diphosphatase activity	Molecular function	0.000606779954187925	2	GO:0052842

## Sheet: set c
GOterm	subgroup	pvalue	count	GO ID
xyloglucan metabolic process	Biological process	1.43673820555582e-06	6	GO:0010411
cell wall biogenesis	Biological process	2.05425499957791e-06	6	GO:0042546
proton export across plasma membrane	Biological process	0.000155673786390034	3	GO:0120029
cell wall organization	Biological process	0.00249160691414368	6	GO:0071555
response to abscisic acid	Biological process	0.00386196426888171	4	GO:0009737
regulation of transcription, DNA-templated	Biological process	0.00430678588542949	15	GO:0006355
regulation of intracellular pH	Biological process	0.00922369211634985	2	GO:0051453
proton transmembrane transport	Biological process	0.00977231071907445	2	GO:1902600
flower development	Biological process	0.0108686708389889	3	GO:0009908
positive regulation of transcription from RNA polymerase II promoter in response to heat stress	Biological process	0.0109119730623192	2	GO:0061408
apoplast	Cellular component	0.000364666452882187	6	GO:0048046
cell wall	Cellular component	0.000928258971454041	6	GO:0005618
lysosome	Cellular component	0.00580868813914022	3	GO:0005764
extracellular space	Cellular component	0.0158298329335814	3	GO:0005615
molybdopterin synthase complex	Cellular component	0.02053852727119	1	GO:0019008
Golgi-associated vesicle membrane	Cellular component	0.0306505496742974	1	GO:0030660
integral component of cytoplasmic side of endoplasmic reticulum membrane	Cellular component	0.0339981911781847	1	GO:0071458
integral component of lumenal side of endoplasmic reticulum membrane	Cellular component	0.0339981911781847	1	GO:0071556
plasma membrane	Cellular component	0.0356898285196002	16	GO:0005886
lysosomal membrane	Cellular component	0.0373343813543613	1	GO:0005765
xyloglucan:xyloglucosyl transferase activity	Molecular function	1.43677029640075e-07	6	GO:0016762
ribonuclease inhibitor activity	Molecular function	8.67328756461816e-05	2	GO:0008428
oxaloacetate decarboxylase activity	Molecular function	8.67328756461816e-05	2	GO:0008948
4-hydroxy-4-methyl-2-oxoglutarate aldolase activity	Molecular function	8.67328756461816e-05	2	GO:0047443
hydrolase activity, hydrolyzing O-glycosyl compounds	Molecular function	9.30346194585248e-05	7	GO:0004553
GDP-mannose 3,5-epimerase activity	Molecular function	0.000144192051751244	2	GO:0047918
proton-exporting ATPase activity, phosphorylative mechanism	Molecular function	0.000690397845449768	3	GO:0008553
sequence-specific DNA binding	Molecular function	0.00136001003029649	13	GO:0043565
mannan endo-1,4-beta-mannosidase activity	Molecular function	0.00263855270379557	2	GO:0016985
GTP 3',8'-cyclase activity	Molecular function	0.00382676304440255	1	GO:0061798

## Sheet: set d
GOterm	subgroup	pvalue	count	GO ID
auxin-activated signaling pathway	Biological process	6.0041587307898e-07	16	GO:0009734
protein localization to membrane	Biological process	4.75063878591438e-06	8	GO:0072657
abscission	Biological process	0.000267359502950573	3	GO:0009838
regulation of adenylate cyclase activity	Biological process	0.000404603524741147	2	GO:0045761
plant-type cell wall organization	Biological process	0.000503210269474591	8	GO:0009664
cellulose biosynthetic process	Biological process	0.000848881408142934	7	GO:0030244
regulation of monopolar cell growth	Biological process	0.000876193371896792	3	GO:0051513
negative regulation of lateral root development	Biological process	0.00119758146099231	2	GO:1901332
regulation of lateral root development	Biological process	0.00119758146099231	2	GO:2000023
oxylipin biosynthetic process	Biological process	0.0014927985548071	5	GO:0031408
microtubule	Cellular component	4.56063359764274e-06	19	GO:0005874
Golgi apparatus	Cellular component	7.03571194015805e-05	31	GO:0005794
cell wall	Cellular component	0.000213397152368465	17	GO:0005618
cytoplasm	Cellular component	0.00152985558515391	104	GO:0005737
cytoplasmic microtubule	Cellular component	0.00169406804517094	4	GO:0005881
node of Ranvier	Cellular component	0.00217460635954868	2	GO:0033268
axon initial segment	Cellular component	0.00217460635954868	2	GO:0043194
peroxisomal membrane	Cellular component	0.00252732563643976	4	GO:0005778
cytoskeleton	Cellular component	0.00272794511764464	10	GO:0005856
COPI vesicle coat	Cellular component	0.00285799097907481	4	GO:0030126
structural constituent of cytoskeleton	Molecular function	7.44090282563737e-06	8	GO:0005200
methylenetetrahydrofolate reductase (NAD(P)H) activity	Molecular function	0.000401203388782217	2	GO:0004489
peroxisome matrix targeting signal-1 binding	Molecular function	0.000401203388782217	2	GO:0005052
adenylate cyclase binding	Molecular function	0.000401203388782217	2	GO:0008179
ubiquitin-protein transferase activity	Molecular function	0.000755640561326541	20	GO:0004842
microtubule binding	Molecular function	0.000879592501093705	16	GO:0008017
phosphatidylinositol-3,4,5-trisphosphate 3-phosphatase activity	Molecular function	0.00118757372910824	2	GO:0016314
cellulose synthase (UDP-forming) activity	Molecular function	0.00138216641151743	6	GO:0016760
cellulose synthase activity	Molecular function	0.00163508539672219	5	GO:0016759
enoyl-[acyl-carrier-protein] reductase (NADH) activity	Molecular function	0.0023435546101315	2	GO:0004318
