# Supplementary material for: Transcriptomic and Metabolomic Profiling Reveals Differential Responses of Soybean Germination to Neutral and Alkaline Salt Stresses
Source: Biology (Basel). 2026 Apr 24;15(9):670. doi: 10.3390/biology15090670 (PMC13162729; doi:10.3390/biology15090670)
Supplement: Supplementary file 1 [file biology-15-00670-s001.zip › Supplementary Materials/Table S3. Key differentially expressed genes (DEGs) in enriched GO terms for sets a–d.xlsx]

## Sheet: Set a
GO ID	Core GO Term	Regulation	#ID	NR_annotation	C60_vs_A60_DESeq2_log2FC	C60_vs_S60_DESeq2_log2FC
GO:0042542	response to hydrogen peroxide	Up-regulated	Glyma.08G068700	HSP20-like chaperone protein	7.28268	6.53087
			Glyma.13G175700	17.5 kDa class I heat shock protein-like protein	7.26996	6.75331
			Glyma.14G063700	HSP20-like chaperones superfamily protein	6.90613	5.73688
			Glyma.14G063800	17.3 kDa class I heat shock protein	6.67318	6.21619
			Glyma.08G069000	17.3 kDa class I heat shock protein	6.50841	6.93706
			Glyma.13G176200	17.5 kDa class I heat shock protein	5.58623	4.24478
			Glyma.06G017900	catalase	2.66583	2.70931
		Down-regulated	-	None	-	-
GO:0009734	auxin-activated signaling pathway	Up-regulated	Glyma.17G256500	auxin response factor 5	2.49844	2.87711
			Glyma.07G134800	auxin response factor 9	2.33912	2.08397
		Down-regulated	Glyma.02G142500	auxin-induced protein AUX28-like isoform X1	-8.07437	-4.88857
			Glyma.03G158700	auxin-induced protein AUX28	-7.1362	-3.32043
			Glyma.05G229300	uncharacterized protein LOC100778529	-6.76758	-3.50468
			Glyma.17G057300	PIN auxin efflux transporter family protein isoform X1	-6.63709	-6.98343
			Glyma.02G000500	auxin-induced protein 22B	-5.60944	-2.1858
			Glyma.08G054700	auxin efflux carrier component 1a	-5.57718	-3.17435
			Glyma.10G180000	hypothetical protein GLYMA_10G180000, partial	-5.5567	-2.89513
			Glyma.02G218100	auxin-responsive protein IAA9	-5.12642	-3.56638
			Glyma.13G361100	hypothetical protein GLYMA_13G361100	-4.48619	-4.1732
			Glyma.07G202200	auxin response factor 3	-4.44296	-2.61262
			Glyma.08G036400	uncharacterized protein LOC100795749 isoform X1	-4.25942	-2.89651
			Glyma.14G185400	auxin-responsive protein IAA9	-3.81397	-2.95106
			Glyma.12G171000	auxin response factor 4 isoform X1	-2.98587	-2.50925
GO:0004842	ubiquitin-protein transferase activity	Up-regulated	Glyma.15G101600	F-box/kelch-repeat protein At3g23880 isoform X2	4.41191	4.56562
			Glyma.08G210700	hypothetical protein GLYMA_08G210700	3.31036	3.33785
			Glyma.11G069300	U-box domain-containing protein 5	3.28845	3.14311
			Glyma.04G242700	LOW QUALITY PROTEIN: F-box protein SKP2A	3.06233	2.68397
			Glyma.10G049100	E3 ubiquitin-protein ligase UPL4	2.81659	1.96272
			Glyma.19G166900	BRCA1 carboxy-terminal domain-containing protein isoform X1	2.81359	1.96077
			Glyma.04G121100	U-box domain-containing protein 35 isoform X1	2.65117	1.67017
			Glyma.13G036600	F-box protein SKP2B	2.56526	2.17268
			Glyma.12G188900	E3 ubiquitin-protein ligase PUB23	2.43468	2.52314
			Glyma.09G259100	U-box domain-containing protein 33 isoform X1	2.17422	1.7967
			Glyma.10G181100	putative E3 ubiquitin-protein ligase XBAT34	2.14216	1.95343
			Glyma.19G247700	peroxisome biogenesis protein 12	2.13222	1.9677
			Glyma.06G120600	F-box protein SKP2A	2.07278	2.29815
			Glyma.04G222600	U-box domain-containing protein 62	1.9472	1.58306
			Glyma.11G161500	U-box domain-containing protein 4	1.84242	1.6961
			Glyma.12G063700	U-box domain-containing protein 13	1.45493	1.43335
		Down-regulated	Glyma.U029700	U-box domain-containing protein 30	-3.82158	-3.49804
			Glyma.15G039100	putative E3 ubiquitin-protein ligase XBAT31	-3.39404	-2.56152
			Glyma.17G015800	E3 ubiquitin-protein ligase RHF1A	-3.35035	-3.28135
			Glyma.14G152500	protein CELLULOSE SYNTHASE INTERACTIVE 3	-3.15604	-2.86308
			Glyma.11G132700	uncharacterized protein LOC100793907 isoform X1	-2.99603	-1.88159
			Glyma.15G105800	E3 ubiquitin-protein ligase RHF1A-like	-2.97498	-2.80263

## Sheet: Set b
GO ID	Core GO Term	Regulation	#ID	NR_annotation	C96_vs_A96_DESeq2_log2FC	C96_vs_S96_DESeq2_log2FC
GO:0042546	cell wall biogenesis	Up-regulated	Glyma.13G095000	probable xyloglucan endotransglucosylase/hydrolase protein 23-like precursor	4.88752	5.78176
			Glyma.13G095300	probable xyloglucan endotransglucosylase/hydrolase protein 23	4.21368	5.86937
			Glyma.13G094900	xyloglucan endotransglucosylase/hydrolase protein 22	3.93047	4.98618
			Glyma.13G095200	probable xyloglucan endotransglucosylase/hydrolase protein 23	3.88059	3.95278
			Glyma.17G065400	probable xyloglucan endotransglucosylase/hydrolase protein 23	3.75481	3.84696
			Glyma.13G103100	probable xyloglucan endotransglucosylase/hydrolase protein 23	3.59194	4.58824
			Glyma.17G065200	syringolide-induced protein 19-1-5 precursor	3.3586	3.93564
			Glyma.17G065000	syringolide-induced protein 19-1-5 precursor	3.09169	3.59377
			Glyma.11G253900	uncharacterized protein LOC100784191 precursor	2.81802	1.82548
			Glyma.05G138700	probable xyloglucan endotransglucosylase/hydrolase protein 28	2.07447	3.54644
			Glyma.08G093900	probable xyloglucan endotransglucosylase/hydrolase protein 28	1.97712	2.40904
		Down-regulated	Glyma.12G080100	xyloglucan endotransglucosylase/hydrolase protein 31	-5.50138	-10.6874
			Glyma.20G012300	probable xyloglucan endotransglucosylase/hydrolase protein 28	-2.24344	-5.16323
GO:0055072	iron ion homeostasis	Up-regulated	-	None	-	-
		Down-regulated	Glyma.11G069600	laccase-11	-4.53205	-3.83022
			Glyma.18G177300	laccase-17	-4.21747	-3.69343
			Glyma.18G177200	hypothetical protein GLYMA_18G177200	-3.66452	-3.67084
			Glyma.01G173500	laccase-11	-3.28787	-2.3856
			Glyma.08G359300	laccase-17	-2.99775	-3.01407
			Glyma.18G065100	laccase-4	-2.99073	-3.97922
			Glyma.02G224800	laccase-4	-2.91511	-3.36539
			Glyma.11G069500	laccase-11	-2.90191	-3.606
GO:0003700	DNA-binding transcription factor activity	Up-regulated	Glyma.16G199000	AP2-lke DNA-binding domain-containing protein	8.13738	6.64133
			Glyma.07G212400	ethylene-responsive transcription factor ERF109-like	6.06635	5.58528
			Glyma.19G164600	myb-related protein Myb4-like	6.01186	7.27663
			Glyma.10G066100	LOW QUALITY PROTEIN: heat stress transcription factor A-3	4.52377	4.69235
			Glyma.08G145300	ethylene-responsive transcription factor ERF112	3.8821	6.98618
			Glyma.06G265500	scarecrow-like protein 21	3.79001	6.3162
			Glyma.01G185800	heat stress transcription factor 1	3.44559	4.12142
			Glyma.16G164800	ethylene-responsive transcription factor ABR1 isoform X1	3.18326	6.06598
			Glyma.11G056200	heat stress transcription factor 25	3.10412	3.5484
			Glyma.13G233900	pathogenesis-related genes transcriptional activator PTI5	3.06472	3.52082
			Glyma.13G370100	probable WRKY transcription factor 40	2.92894	2.31293
			Glyma.07G158200	protein indeterminate-domain 5, chloroplastic	2.49824	4.50739
			Glyma.20G005900	hypothetical protein GLYMA_20G005900	2.26601	2.45432
			Glyma.15G116300	scarecrow-like protein 13	2.26461	2.30031
			Glyma.12G226600	ethylene-responsive transcription factor 6	2.08659	1.70348
			Glyma.09G011800	scarecrow-like protein 13	1.99151	2.5531
			Glyma.14G020100	ethylene-responsive transcription factor 3	1.78308	1.54396
			Glyma.17G255800	transcription factor RF2a	1.67013	1.86483
			Glyma.07G023300	probable WRKY transcription factor 40	1.66	2.2912
			Glyma.13G337400	hypothetical protein GLYMA_13G337400	1.64217	2.56893
			Glyma.12G216100	hypothetical protein GLYMA_12G216100	1.58844	2.48765
			Glyma.04G042300	MYB transcription factor MYB68	1.53202	3.81222
			Glyma.17G092700	calmodulin-binding protein 60 A	1.52408	1.58164
			Glyma.14G217200	putative bZIP domain class transcription factor	1.51078	1.6548
			Glyma.09G061900	putative WRKY transcription factor 11 isoform A	1.46318	1.33099
			Glyma.03G123200	bZIP transcription factor 38	1.15926	1.45513
			Glyma.02G294100	ethylene-responsive transcription factor 3	1.08199	1.13423
		Down-regulated	Glyma.03G094700	pathogenesis-related genes transcriptional activator PTI6	-4.90873	-2.90429
			Glyma.06G287200	zinc finger protein NUTCRACKER	-3.83828	-4.57356
			Glyma.05G072600	myb-related protein 315	-3.77512	-4.81764
			Glyma.17G065800	transcription factor MYB36	-3.65332	-8.4421
			Glyma.08G320200	WRKY transcription factor 6 isoform X1	-3.6081	-3.02524
			Glyma.04G062600	zinc finger protein 1	-3.54325	-4.25077
			Glyma.03G227700	transcription factor MYB86	-3.54248	-7.94616
			Glyma.17G217100	two-component response regulator ARR12	-3.072	-4.70648
			Glyma.15G028600	protein SHORT-ROOT	-3.03893	-7.67835
			Glyma.12G032200	MYB transcription factor MYB54	-2.95345	-4.51927
			Glyma.04G004100	transcription factor MYB047	-2.80656	-2.19789
			Glyma.13G345700	protein SHORT-ROOT	-2.5582	-9.18378
			Glyma.07G199000	uncharacterized protein LOC100789055 isoform X1	-1.92777	-4.51904
			Glyma.06G040900	heat stress transcription factor B-4	-1.6953	-4.90754
			Glyma.11G107100	transcription factor MYBZ2	-1.46235	-2.39047
			Glyma.08G192300	protein indeterminate-domain 7	-1.11452	-2.30601

## Sheet: Set c
GO ID	Core GO Term	Regulation	#ID	NR_annotation	C60_vs_A60_DESeq2_log2FC	C96_vs_A96_DESeq2_log2FC
GO:0120029	proton export across plasma membrane	Up-regulated	Glyma.13G065400	plasma membrane ATPase 1-like	4.35278	4.82712
			Glyma.17G199200	plasma membrane ATPase 4	4.33331	1.82015
			Glyma.19G019200	plasma membrane ATPase 1	3.80668	2.97571
		Down-regulated	-	None	-	-
GO:0051453	regulation of intracellular pH	Up-regulated	Glyma.13G065400	plasma membrane ATPase 1-like	4.35278	4.82712
			Glyma.19G019200	plasma membrane ATPase 1	3.80668	2.97571
		Down-regulated	-	None	-	-
GO:1902600	proton transmembrane transport	Up-regulated	Glyma.13G065400	plasma membrane ATPase 1-like	4.35278	4.82712
			Glyma.19G019200	plasma membrane ATPase 1	3.80668	2.97571
		Down-regulated	-	None	-	-

## Sheet: Set d
GO ID	Core GO Term	Regulation	#ID	NR_annotation	C60_vs_S60_DESeq2_log2FC	C96_vs_S96_DESeq2_log2FC
GO:0030244	cellulose biosynthetic process	Up-regulated	Glyma.14G012800	cellulose synthase-like protein E6	4.96068	3.49399
			Glyma.06G307900	cellulose synthase-like protein H1 isoform X2	4.90083	5.57239
			Glyma.02G301200	probable cellulose synthase A catalytic subunit 3 [UDP-forming]	3.04975	4.01266
			Glyma.08G330600	cellulose synthase-like protein E1	2.10163	2.53689
		Down-regulated	Glyma.12G191500	cellulose synthase-like protein H1	-6.45827	-4.55626
			Glyma.14G152500	protein CELLULOSE SYNTHASE INTERACTIVE 3	-2.86308	-3.27528
			Glyma.15G275000	cellulose synthase A catalytic subunit 3 [UDP-forming]	-2.11921	-2.27388
GO:0031408	oxylipin biosynthetic process	Up-regulated	Glyma.13G030300	linoleate 13S-lipoxygenase 2-1, chloroplastic	4.09078	3.34437
			Glyma.13G347600	hypothetical protein GLYMA_13G347600	3.65545	4.81025
			Glyma.15G026300	seed linoleate 9S-lipoxygenase-3	3.64418	6.2944
			Glyma.07G039900	linoleate 13S-lipoxygenase 3-1, chloroplastic	1.98272	3.9488
		Down-regulated	Glyma.08G102900	lipoxygenase 6, chloroplastic	-3.06908	-4.60547
GO:0005874	microtubule	Up-regulated	Glyma.01G213800	protein TPX2 isoform X1	4.68989	4.83913
			Glyma.20G159200	tubulin beta-1 chain	1.82647	1.34178
		Down-regulated	Glyma.19G086700	uncharacterized protein LOC100809132 isoform X1	-5.21863	-5.23086
			Glyma.16G060400	ankyrin-3	-5.04335	-2.80606
			Glyma.01G038400	TORTIFOLIA1-like protein 4	-4.22755	-1.87947
			Glyma.04G023900	tubulin beta chain	-3.87481	-5.11752
			Glyma.06G024100	tubulin beta chain	-3.54579	-4.12533
			Glyma.19G235400	kinesin-like protein KIN-14S isoform X1	-3.44995	-2.42939
			Glyma.19G127700	tubulin beta-4 chain	-3.44102	-5.10465
			Glyma.02G026600	uncharacterized protein LOC100527301 isoform X1	-3.26115	-1.56701
			Glyma.03G255800	tubulin gamma-1 chain	-3.18173	-2.98597
			Glyma.03G124400	beta-tubulin	-3.10743	-5.14208
			Glyma.20G205400	uncharacterized protein LOC100797456 isoform X1	-3.07898	-2.85158
			Glyma.04G009100	kinesin-like protein KIN-7D, mitochondrial isoform X1	-3.05795	-2.82482
			Glyma.14G152500	protein CELLULOSE SYNTHASE INTERACTIVE 3	-2.86308	-3.27528
			Glyma.10G255500	tubulin alpha chain	-2.65018	-2.76408
			Glyma.06G009000	kinesin-like protein KIN-7D, mitochondrial	-2.63329	-2.34562
			Glyma.15G015300	kinesin-like protein KIN-13B	-2.47174	-3.75918
			Glyma.10G159100	kinesin-like protein KIN-14U	-2.41453	-2.3706
			Glyma.12G215200	kinesin-like protein KIN-14N	-2.10426	-2.72565
			Glyma.19G253300	tubulin gamma-1 chain	-1.81742	-2.23345
GO:0005200	structural constituent of cytoskeleton	Up-regulated	Glyma.20G159200	tubulin beta-1 chain	1.82647	1.34178
		Down-regulated	Glyma.19G086700	uncharacterized protein LOC100809132 isoform X1	-5.21863	-5.23086
			Glyma.16G060400	ankyrin-3	-5.04335	-2.80606
			Glyma.04G023900	tubulin beta chain	-3.87481	-5.11752
			Glyma.06G024100	tubulin beta chain	-3.54579	-4.12533
			Glyma.19G127700	tubulin beta-4 chain	-3.44102	-5.10465
			Glyma.03G124400	beta-tubulin	-3.10743	-5.14208
			Glyma.10G255500	tubulin alpha chain	-2.65018	-2.76408
