# Supplementary material for: Transcriptomic and Metabolomic Profiling Reveals Differential Responses of Soybean Germination to Neutral and Alkaline Salt Stresses
Source: Biology (Basel). 2026 Apr 24;15(9):670. doi: 10.3390/biology15090670 (PMC13162729; doi:10.3390/biology15090670)
Supplement: Supplementary file 1 [file biology-15-00670-s001.zip › Supplementary Materials/Table S4 Metabolome Analysis.xlsx]

## Sheet: CK60vsSA60
#ID	name	C1660-1	C1660-2	C1660-3	C1660-4	C1660-5	C1660-6	A1660-1	A1660-2	A1660-3	A1660-4	A1660-5	A1660-6	C60_vs_A60_log2FC	C60_vs_A60_Pvalue	C60_vs_A60_VIP	C60_vs_A60_(FC_1_Pvalue_0.05_VIP_1)__regulated	KEGG_annotation	KEGG_pathway_annotation	MAIN_CLASS(lipidmaps)	HMDB_ID	CAS	super_class(HMDB)
neg_1001	UDP-2-acetamido-2,6-dideoxy-beta-L-arabino-hexos-4-ulose	139.945922852435	160.80787841941	160.74833048697	155.668341370007	135.422729786215	162.300838756428	309.278	308.24367197965	295.86505732711	293.010175725194	321.49916684773	297.676912458213	0.996673030340815	5.39292621320671e-10	1.27298975088781	up	C19823	Amino sugar and nucleotide sugar metabolism(ko00520);;Metabolic pathways(ko01100);;Biosynthesis of nucleotide sugars(ko01250)	--	--	--	--
neg_1002	Nicotinamide hypoxanthine dinucleotide	39.7496502298565	45.6795419582826	46.5752582490517	52.7086802235551	55.7058046105983	61.4542278767097	153.57629837092	179.37243822964	156.706303885816	171.994669158295	141.836729086736	153.963	1.66525	1.57072771393059e-07	1.26227398511604	up	C04423	--	--	--	--	--
neg_1006	Butanamide,2,3,4-trihydroxy-, (2R,3S)-	48.5945	69.0914488239086	56.6326306153185	63.8105794163568	54.4314374533138	57.9579376273806	81.4459694894963	98.7672881461335	79.8841409768774	84.096566693757	72.4668740519739	75.1865457181729	0.488719977107006	0.000714592271594008	1.08084740821091	up	--	--	--	--	74421-65-1	--
neg_1009	2,2-Difluorocyclohexane-1-carboxylic acid	116.242772597777	130.942378164246	128.035200182124	119.544035035688	129.130048641308	120.810564752895	53.8490357944084	52.4833754826451	48.2119267323758	45.1821313145774	40.089964596916	43.5977110016101	-1.39376	5.66771567400119e-10	1.2724389062547	down	--	--	--	--	1461714-25-9	--
neg_1011	1H-Pyrrolo[1,2-a]imidazole-2,5(3H,6H)-dione,dihydro-3-(hydroxymethyl)-	149.492624741748	163.388518980715	124.888886183156	128.976507084819	160.623197145504	151.159660582834	41.6609894473446	37.4721121027966	35.9774859067742	29.4658443271744	34.6385030208104	31.5184431545246	-2.05967	4.96603645233781e-06	1.26111154400848	down	--	--	--	--	126101-06-2	--
neg_1012	3-(hydroxymethyl)-1-methyl-1H-pyrazol-4-ylmethanol	40.3137502434817	45.742998438035	47.9885377004052	42.449008053706	46.6307230512535	47.390012855456	60.1676507825877	62.4719830846723	56.5335579523734	54.843262840876	49.805082417233	54.4127448080181	0.322314136927487	0.000699522342203963	1.09145832183897	up	--	--	--	--	1056039-91-8	--
neg_1013	2-Amino-3-cyclobutylpropanoic acid	29.2055528341538	32.2488210580548	35.8841411797861	33.858776228573	36.2908809745189	37.5735741476517	6.30943626904095	17.5583044592678	14.341624773102	19.9773541058652	25.5751322680869	21.4227855366108	-0.963134	0.000836885856586395	1.11629950381955	down	--	--	--	--	4426-06-06	--
neg_1015	2-(difluoromethyl)-1H-1,3-benzodiazole	174.984203915902	172.132789075611	173.506041006194	173.374602122197	191.197311792439	178.839608035864	119.600574863621	130.099640729014	116.329051806833	120.445096276912	116.20814676239	123.410121181015	-0.551319	7.02908999962838e-08	1.25913461837003	down	--	--	--	--	705-09-9	--
neg_1022	cAMP	282.800967755706	324.688281917242	317.683949056885	313.201506109969	303.717916360887	299.575585397976	477.73643890862	501.274910338861	450.218143452992	468.630151956698	441.261162918773	441.546621643352	0.594418037032164	4.7467452437181e-07	1.25143961659935	up	C00575	Purine metabolism(ko00230);;Metabolic pathways(ko01100)	--	HMDB0000058	--	Nucleosides, nucleotides, and analogues
neg_1023	2',3'-Cyclic GMP	683.966723281875	714.041198298924	692.708982908182	651.083715486371	711.026539606635	674.685986624875	979.066999529983	997.082774021612	997.07415352244	1024.00906640249	950.008935273163	940.334538830468	0.512401082349206	1.43924295231786e-08	1.26534943899558	up	C06194	Purine metabolism(ko00230);;Metabolic pathways(ko01100)	--	HMDB0011629	634-02-6	Nucleosides, nucleotides, and analogues
neg_1024	1,3,4(2H)-Isoquinolinetrione	54.0605174681557	63.6372773516686	50.9133588662581	51.4192970317988	58.3404968654702	56.8559001093069	32.7647378764988	36.5602785247554	41.5074463809743	38.8776480750944	36.8657164865567	36.0369710328742	-0.590601	3.06088077656397e-05	1.19792741698737	down	--	--	--	--	521-73-3	--
neg_1026	Peroxysachalinin	367.572523668756	334.405292927251	356.37120925127	354.997725946602	336.699983657018	350.126174362329	155.461909978229	161.184176157109	165.686890128656	164.175035712227	162.970524827774	173.536700206268	-1.09522	5.13278616942367e-09	1.27826898046696	down	--	--	--	--	79726-72-0	--
neg_1028	Purpurquinone C	343.583225260314	337.222510021315	366.917002771789	350.690776213651	350.234468228252	349.462339780223	120.111223766976	126.370281403249	122.819211502512	124.947717300819	124.237777120468	126.319529918765	-1.49415	8.29419761793778e-09	1.28179970947967	down	--	--	--	--	1333907-62-2	--
neg_1033	8-Acetyl-15-beta-D-glucopyranosyllactucin	987.429224017744	864.027734567118	931.927804023484	900.474962068522	856.514434373651	828.936016055256	627.873905244532	617.599179900204	606.351659644222	562.512960164872	540.16006548458	586.430465852471	-0.600609	3.56777200690048e-06	1.23563989700927	down	--	--	--	--	135626-59-4	--
neg_1034	Benzo[g]pteridine-2,4(1H,3H)-dione, 8-amino-7-methyl-	71.0996382965431	58.0596361915928	65.5615853417368	83.0830513196318	69.5236133999845	81.8940283775023	25.9057633807243	42.4188555884193	54.6687038227516	50.1706502307379	34.3600760672052	38.5943256228331	-0.80237	0.000381677829435455	1.09985338918357	down	--	--	--	--	4773-27-7	--
neg_1037	UDP-D-galactopyranose	746.882484192069	716.107677422345	745.128974662374	695.962378477987	736.250111073477	749.157625017863	68.6302203814314	76.1742886397732	92.2456628178043	78.1413745465036	92.8965	103.902446717199	-3.09986	1.73187675355531e-12	1.28254106052498	down	C00052	Galactose metabolism(ko00052);;Amino sugar and nucleotide sugar metabolism(ko00520);;Metabolic pathways(ko01100);;Biosynthesis of nucleotide sugars(ko01250)	--	HMDB0000302	--	Nucleosides, nucleotides, and analogues
neg_1038	2'-(E)-cinnamoylsalicortin	68.0477149002036	39.5758205844114	58.4054725624532	68.1408262185979	45.3286362786826	42.0299453519019	9.68337876626355	20.0716075653328	23.0163738834024	13.9052390930571	15.9636296744406	25.0543252655741	-1.578	0.000491726320188885	1.14260484766412	down	--	--	--	--	143183-59-9	--
neg_1042	chrymutasin A	556.909837104329	541.536644754447	497.340500629615	467.782702617014	527.849498684404	494.831226436958	786.147557203419	748.590397225565	727.837968827249	728.472325259672	688.708492482073	712.944645900807	0.509253306122524	4.93623744958838e-07	1.23656790254017	up	--	--	--	--	155213-40-4	--
neg_1043	Chloramultilide B	1795.32519680322	1897.5289719205	1782.14080979203	1754.29124868203	1818.11066563779	1863.59409347167	916.520303754687	883.495002348979	966.394439942515	957.086085530095	995.122571472588	955.996899062599	-0.943188	8.76786958359495e-11	1.27777944178162	down	--	--	--	--	1000995-47-0	--
neg_1047	L-Theanine	25.8302297465735	22.0976309898436	27.499597964633	29.2402735068345	26.9128566823728	24.3901344418782	14.8249484732991	21.0602208442222	18.0222205906784	15.4412866090279	18.2418633980506	15.6120849981416	-0.595796	9.61558814166347e-05	1.14599983285008	down	C01047	--	--	HMDB0034365	3081-61-6	Organic acids and derivatives
neg_1048	2(3H)-Benzoxazolethione, 6-ethoxy-	309.275030253404	310.474367925199	282.294900338593	259.407958448749	279.24046030718	265.793639970585	220.483041975613	199.704903997819	210.113213987238	199.615553167288	172.873042623009	183.387840104455	-0.524709	2.10160140144331e-05	1.18790301921408	down	--	--	--	--	13895-05-1	--
neg_1049	Glutamic acid diethyl ester	14.0010959520164	8.42390244830783	17.2786536485296	17.9378304643205	21.7198056790403	21.3128065929813	2.62644925944625e-09	2.62644925944625e-09	2.62644925944625e-09	2.62644925944625e-09	3.05151930132223	2.62644925944625e-09	-5.04402	0.000329184070597353	1.18875593437903	down	--	--	--	HMDB0252807	16450-41-2	Organic acids and derivatives
neg_1050	L-Valyl-L-glutamic acid	22.6362319522194	18.0815360034409	22.7209759407576	11.4370313836198	19.4621445552461	15.7909971932599	2.62644925944625e-09	2.62644925944625e-09	2.62644925944625e-09	2.62644925944625e-09	2.62644925944625e-09	2.62644925944625e-09	-32.7023	0.000140428425035929	1.22906311850324	down	--	--	--	HMDB0029126	3062-07-05	Organic acids and derivatives
neg_1053	3-[[1-(4-Aminobutylamino)-1-oxo-3-phenylpropan-2-yl]carbamoyl]oxirane-2-carboxylic acid	273.357648635347	239.980855554896	271.608735672964	261.309626798674	250.304656647183	258.121269189506	92.3647404079102	110.094874586103	89.8069973351912	83.5525341706196	89.6354483111936	97.241394586737	-1.46619	8.1509666965959e-10	1.27475464773025	down	--	--	--	--	162112-41-6	--
neg_1054	ADP	951.422601756704	971.923921149149	905.023308471298	889.807400347801	953.294380305797	932.355639749037	621.093087058078	597.032357276668	627.768699489434	611.778977391386	621.68627511551	626.011949389356	-0.596794	2.33232362415767e-07	1.27259765475663	down	C00008	Oxidative phosphorylation(ko00190);;Photosynthesis(ko00195);;Purine metabolism(ko00230);;Zeatin biosynthesis(ko00908);;Metabolic pathways(ko01100);;Biosynthesis of secondary metabolites(ko01110);;Nucleotide metabolism(ko01232);;Biosynthesis of cofactors(ko01240)	--	HMDB0001341	110123-09-6	Nucleosides, nucleotides, and analogues
neg_1055	(7R)-7-methyl-6,8-dioxo-3-[(1E)-prop-1-en-1-yl]-7,8-dihydro-6H-isochromen-7-yl 2,4-dihydroxy-6-methylbenzoate	467.798857801215	436.860639799334	404.830619870467	405.543174952873	434.133151306729	412.763202432462	273.81214808017	264.65507374054	280.599378424028	267.984186866096	252.420860461475	265.338597096438	-0.674828	2.87295220876626e-06	1.25686777413576	down	--	--	--	--	3403-71-2	--
neg_1068	6-C-Glucosyl-2-Hydroxynaringenin	107.118088168995	106.630070474009	101.635083169109	91.1150006275436	95.9091346286582	99.8679326385693	85.5490232274367	67.9404353692519	69.3025866795577	68.5855264516926	69.4781775054363	62.5041151397156	-0.508539	3.23892254514337e-05	1.1781	down	--	--	--	--	--	--
neg_1069	12-O-beta-D-glucopyranosyl-2,3,7,11-tetrahydroxy-6-oxabenzo[a]anthracen-5-one	392.157346257831	468.688815121751	436.324168150132	456.826752921728	418.327	426.405805242648	456.296244818894	598.255764687331	523.175986027035	678.486847799921	648.912393452246	620.581500718163	0.440106637095107	0.00484032494689903	1.03545674416879	up	--	--	--	--	1334479-85-4	--
neg_1070	2''-O-Acetylquercitrin	2432.30335102941	2327.10898013586	2082.07858973738	2008.55186766814	2215.98894681487	2152.87645550097	1044.82736108921	985.015830562866	1112.1085089396	1032.48866834799	975.092934750992	1062.72088400369	-1.08941	2.22363822310132e-06	1.26375056344696	down	--	--	--	--	61891-39-2	--
neg_1101	Valienone 7-phosphate	35.5252927495438	26.1773240652079	50.6167498146048	46.7807244292947	44.9250384081057	51.0003489275018	16.0989885954468	21.1386223945342	19.3763876610269	21.9149626985261	21.921894083701	22.2055186560382	-1.05602	0.00213676696075075	1.10603752486152	down	C17697	Metabolic pathways(ko01100);;Biosynthesis of secondary metabolites(ko01110)	--	--	--	--
neg_1125	3',5,7,8-Tetrahydroxy-4'-methoxyflavone; 3'-O-Sulfate, 8-O-β-D-glucopyranoside	28.6719619134338	34.8261286741625	48.8795743212086	44.593280014003	32.1814247832304	48.8685340657758	18.2194385643889	21.5723625136575	30.6956551891779	15.7417253442948	21.6475202936062	20.4721386743666	-0.891018	0.00238929031103443	1.03845132100595	down	--	--	--	--	131622-65-6	--
neg_1127	glabraoside A	243.854447353768	216.870793532304	223.545841061474	228.608741759956	256.940599149764	252.37200061302	141.957101420197	172.505667614484	204.267697569556	197.785959763464	173.847428314447	180.201085208059	-0.409744	0.00050162691276178	1.09956149127207	down	--	--	--	--	883222-13-7	--
neg_1141	Euchretin G	281.023874111971	281.564288841355	263.564651389795	245.360736503461	274.398143889267	250.322054839608	178.060095217868	176.627914718592	194.314162259716	184.279318477417	180.927906711286	185.564720007832	-0.537465	9.47046307785909e-06	1.24251499471168	down	--	--	--	--	140369-73-9	--
neg_1142	3-O-methyl-4'-(3''-O-acetyl)-alpha-L-rhamnopyranosylellagic acid	196.252431468665	147.730979518767	120.939048084047	121.506580425687	131.510330344801	141.833765139833	90.650716354752	89.3614906897319	84.7033972758559	76.3881094583495	85.7761824036843	88.6305948809709	-0.737954	0.00366183090326149	1.08193960061128	down	--	--	--	--	1015793-40-4	--
neg_1145	a-D-Glucopyranoside,1,3,6-tris-O-[(2E)-3-(4-hydroxyphenyl)-1-oxo-2-propen-1-yl]-b-D-fructofuranosyl,6-[(2E)-3-(4-hydroxy-3-methoxyphenyl)-2-propenoate]	466.640510680889	468.963341297603	493.377795632575	483.978710962344	485.723659721824	474.896704184362	539.072973552988	551.847495979247	577.206133337437	545.068347902144	508.525365060902	556.663394684626	0.190135144230437	0.000294096181226785	1.15785262487986	up	--	--	--	--	155179-21-8	--
neg_1157	Terbutylazine-desethyl-2-hydroxy	154.474260661256	130.08831249069	126.237699318727	121.729283326706	132.227398124131	130.705791596951	94.5829510123794	96.6887172347197	98.8522123323459	97.2052283264675	87.7521631062569	103.64621054895	-0.45891	0.000195897038314059	1.17383628428745	down	--	--	--	--	66753-06-8	--
neg_1158	2-n-propylthiazolidine-4-carboxylic acid	63.8206556990741	41.5625525313973	52.1758228772643	62.0680214847702	50.5895523985475	49.0707190412042	26.7271067085736	18.8590630839793	22.6143942657874	40.7531261694663	35.0797054575387	28.1988542336659	-0.8905	0.000425066016650993	1.09484199202031	down	--	--	--	--	4165-34-8	--
neg_1160	Uridine	2295.90923999022	2092.81617614914	1970.48874825467	2004.99332799292	2109.69261685165	2019.99857330064	1829.26234245822	1745.69456694702	1900.07088291086	1865.1240675874	1831.29113820011	1886.6800196356	-0.176117	0.00262079506679305	1.05364524021112	down	C00299	Pyrimidine metabolism(ko00240);;Metabolic pathways(ko01100);;Nucleotide metabolism(ko01232);;ABC transporters(ko02010)	--	HMDB0000296	58-96-8	Nucleosides, nucleotides, and analogues
neg_1169	D-erythro-b-D-allo-Octofuranuronic acid,3,7-anhydro-1-deoxy-1-(3,4-dihydro-2,4-dioxo-1(2H)-pyrimidinyl)- (9CI)	139.24951813512	140.52614457159	123.440790136166	138.257390912388	156.863149720955	149.970868473341	174.865895123927	212.101550678327	170.528956911152	191.568192423233	197.764682930603	186.285272038944	0.417633877388059	0.000159365857723493	1.13883416880793	up	--	--	--	--	140447-96-7	--
neg_1175	Cyclohexanecarboxylic acid, 3-[[3-(3,4-dihydroxyphenyl)-1-oxo-2-propen-1-yl]oxy]-1,4-dihydroxy-5-[[3-(4-hydroxyphenyl)-1-oxo-2-propen-1-yl]oxy]-, (1R,3R,4S,5R)-	968.875909390735	864.13132769884	890.922400624423	869.934467616248	855.775759120859	805.578288538659	686.147231860119	648.787703271851	697.694452696321	643.456440573157	645.181212264131	689.084804928392	-0.390022	5.41407070113457e-05	1.20576019686585	down	--	--	--	--	921765-60-8	--
neg_1179	3-Feruloyl-4-caffeoylquinic acid	2241.00468859763	2093.08948675599	2032.17978892487	1988.92496786365	2077.51072215309	1970.80537745798	1887.43376043613	1821.24484599354	1908.98512304949	1863.70506929818	1861.86908412136	1875.18894099121	-0.144879	0.00331423512305176	1.07008852019519	down	--	--	--	--	96990-65-7	--
neg_1185	1H,3H-Furo[3,4-c]furan-3a(6aH)-ol,1-[(2R,3R)-2-(1,3-benzodioxol-5-yl)-2,3-dihydro-7-methoxy-3-(methoxymethyl)-1,4-benzodioxin-6-yl]-4-[(4,6-dimethoxy-1,3-benzodioxol-5-yl)oxy]dihydro-,(1S,3aS,4R,6aR)-	3360.99422392041	3321.15926310503	3315.76281832519	3246.06932254219	3278.78524797046	3058.32778673884	1328.71007015712	1379.7474653449	1453.46586154395	1387.93140818652	1403.31751609267	1440.66275964939	-1.22206	3.76844811052568e-09	1.28011987966655	down	--	--	--	--	123619-26-1	--
neg_1204	6-(fluoromethyl)-2-methyl-1H-pyrimidin-4-one	411.283904870708	398.69182047965	355.616456755338	382.349906971442	387.597363093109	361.594542539358	208.354257712031	202.003986724991	219.740889382936	214.372454187477	205.676868100813	211.03310209979	-0.865059	1.69090451298691e-06	1.26717513666021	down	--	--	--	--	3110-42-7	--
neg_1205	Acetyl-DL-Leucine	48.8763724637944	40.7503938587531	52.5195654816814	50.1917553134353	47.1890582685475	44.3924265318398	17.8198424947384	27.2936851333226	31.4108233292495	37.5432928034929	26.5719813257427	26.2070529156424	-0.766959	0.000203791100363222	1.14208371694677	down	--	--	--	HMDB0011756	--	Organic acids and derivatives
neg_1206	Glutamic acid, 4-ethyl-	177.05113374411	149.453510850322	148.841712128938	163.256894420236	151.455551023248	156.458	103.079695702656	98.879502937534	108.654825083544	104.343014161564	102.601154926981	103.379176994888	-0.60818	2.82827645434211e-05	1.24015134470587	down	--	--	--	--	20913-68-2	--
neg_1208	(1S,5S,6S)-3-amino-5-hydroxy-7-oxabicyclo[4.1.0]hept-3-en-2-one	103.84241041171	82.5704434194683	78.8050253465321	84.1132078862527	86.6486642752694	82.0728099691504	45.8009100204845	48.4393755162616	65.6581071861473	67.9688273391552	64.9119275021966	68.9297829911455	-0.518269	0.000932475024574556	1.06492031796168	down	--	--	--	--	89020-30-4	--
neg_1209	(S)-5-Oxo-2,5-dihydrofuran-2-acetate	160.191051143862	131.476291951291	139.938196022162	148.204722070409	140.474265434711	129.234286683497	92.600013295139	90.4642628121649	100.133066165893	105.504589749905	98.8409231734212	107.188867387534	-0.514407	4.61102239075314e-05	1.19274092899978	down	C14610	Metabolic pathways(ko01100)	--	--	--	--
neg_1210	Methyl citrate	442.059711423867	404.415586786039	363.375219516602	376.812127544615	391.403779655312	382.648545161652	311.797080027518	293.811687737123	341.461539000341	336.037622005783	323.925259842896	326.241922390317	-0.288177	0.000564950665308731	1.10751319633079	down	--	--	--	--	26163-61-1	--
neg_1214	5-acetamido-4-oxo-5-hexenoic acid	70.204086986774	55.9584193188903	55.3564199531644	58.5516476747733	62.8524905078319	65.1680186067848	38.9443982373071	35.5367846556138	47.3553765513357	43.7271489524618	40.0334933116318	45.3658089942677	-0.552588	8.76402545076759e-05	1.15765587944318	down	--	--	--	--	1851-65-6	--
neg_1216	acremolin	116.531697790172	75.4786186409709	84.9177405148766	112.924972954309	105.100046618142	98.2137036641353	42.0122570648482	48.3505329971187	47.393510136772	52.1967142075792	53.5862107464639	62.3609285523122	-0.955377	0.000316090848398413	1.16308773442867	down	--	--	--	--	1376612-30-4	--
neg_1218	1(4H)-Pyridinepropanoicacid, a-amino-3-hydroxy-4-oxo-, methylester, (S)- (9CI)	268.19871689616	228.779987806118	226.279464155772	228.708708449351	224.369992392106	229.432344523472	171.252791265912	183.02990032733	184.189727619692	184.638010553933	178.986263423487	201.84479424863	-0.348696	0.00020596451057148	1.15023657288647	down	--	--	--	--	60343-53-5	--
neg_1220	Allopurinol riboside	307.730403894787	273.419	269.553740021981	274.021168581648	253.182806118845	256.295341016579	163.944268154378	160.265834616023	179.842030453128	183.884138810967	174.955087702829	175.762503416768	-0.653872	8.28070672310974e-06	1.23698651540905	down	--	--	--	HMDB0000481	16220-07-8	Nucleosides, nucleotides, and analogues
neg_1224	5-amino-3-[(2E)-2-(3,5-dimethyl-2-oxocyclohexylidene)ethyl]-5-oxopentanoic acid	305.414887550082	262.742297922141	271.74902056178	270.247647258454	283.633992155572	253.453880217459	209.098706856721	208.598339985531	230.72050225405	215.153411075817	206.938342902585	215.697498090403	-0.35693	0.000138277024622523	1.17984	down	--	--	--	--	--	--
neg_1227	2,5-Diamino-6-(5-phospho-D-ribosylamino)pyrimidin-4(3H)-one	766.452847395307	693.921680753608	660.582640603303	644.73439363483	631.203462442049	612.06529722892	285.215478177579	269.801839490541	303.06054838561	275.663977305116	281.001344740353	294.024149365262	-1.23027	6.99324112804118e-06	1.26155055190111	down	C01304	Riboflavin metabolism(ko00740);;Folate biosynthesis(ko00790);;Metabolic pathways(ko01100);;Biosynthesis of secondary metabolites(ko01110);;Biosynthesis of cofactors(ko01240)	--	HMDB0304044	73477-63-1	Organic oxygen compounds
neg_1229	Threonine,L-valyl-4-[(3S,5S)-7-oxo-4-oxa-1-azabicyclo[3.2.0]hept-3-yl]- (9CI)	174.189563881448	168.775857510953	162.759420234402	154.74274429417	155.526868603135	162.416294476971	50.3873635198308	48.3400406685747	57.9313409776896	42.6456155993176	49.0749809694511	56.8374646353939	-1.68061	1.80070663887239e-10	1.27676900239662	down	--	--	--	--	98359-78-5	--
neg_1231	2H-6,11a-Epoxycyclodeca[b]furan-2,7(4H)-dione, 4-(acetyloxy)-3-(ethoxymethyl)-5,6,8,9,10,11-hexahydro-10-hydroxy-6,10-dimethyl-, (4S,6R,10R,11aS)- (9CI)	645.897794997787	524.278418069212	547.579683759227	566.567552794026	538.348702860211	485.898449807512	397.964928926672	414.392570474842	431.516539604092	427.805	391.950343077401	426.626920975544	-0.409914	0.00103230842834448	1.13543594723788	down	--	--	--	--	150375-71-6	--
neg_1234	NCGC00380599-01_C22H24O8_Benzoic acid, 3,6-dihydroxy-4-methoxy-2-methyl-, (6R,7R)-5,6,7,8-tetrahydro-7-hydroxy-7-methyl-8-oxo-3-[(1E)-1-propen-1-yl]-1H-2-benzopyran-6-yl ester	219.850160150575	207.607	198.430326046915	204.38379488991	215.04092767086	177.602296389489	235.306020307441	235.273838847425	252.302785165834	233.507249379268	230.263219285374	239.946553291905	0.222256629810133	0.00135455818895026	1.07938484477055	up	--	--	--	--	--	--
neg_1237	1-Oxa-7-azaspiro[4.4]non-2-ene-4,6-dione,8-benzoyl-2-[(2S,3R)-3-(1Z)-1-buten-1-yl-2-oxiranyl]-9-hydroxy-8-methoxy-3-methyl-,(5S,8S,9R)-	156.526078242775	134.333387764237	168.16536819265	139.199719581948	145.371379579522	146.725708981233	311.434431119948	297.182577529668	284.432044709673	248.263702030027	223.296700799739	257.056403639065	0.865078055431375	0.000110676230538116	1.2028212584283	up	--	--	--	--	127941-81-5	--
neg_1242	b-D-Glucopyranoside,2-(3,4-dihydroxyphenyl)ethyl, 6-[(2E)-3-(4-hydroxyphenyl)-2-propenoate]	5327.30967801475	5137.97711161835	4843.34	5154.57574695364	4700.84019416919	4675.43733047632	4071.55650079064	3967.85180153312	4176.84861374019	4093.11373054038	4124.31424704738	4267.84743229476	-0.272622	0.00026042209185387	1.1783706170715	down	--	--	--	--	117585-36-1	--
neg_1243	6H,11H-Pyrano[3',4':4,5]furo[2,3-h]-2-benzopyran-6,11-dione,5-chloro-6a,7a,8,9,11a,11b-hexahydro-7a-hydroxy-6a,8,9-trimethyl-3-[(1E)-3-methyl-1-penten-1-yl]-,(6aS,7aR,8R,9R,11aR,11bS)-	1073.81554319645	962.99946916267	979.332728336275	992.709315254641	1006.36049555108	981.638757461592	643.000268770888	643.275159134691	683.755180974187	660.704100258076	651.351077964795	693.929393145747	-0.592883	1.07653431179166e-07	1.26635248220065	down	--	--	--	--	128230-03-5	--
neg_1266	4H-1-Benzopyran-4-one, 7-butoxy-5-hydroxy-2-phenyl-	253.47448571187	244.141468208873	263.22667934834	239.827489942582	290.100050377589	268.630043335955	195.685623383029	208.720893842662	231.920892953477	223.777580818404	208.374039357873	200.847605387771	-0.296928	0.000547568416222191	1.09427187099455	down	--	--	--	--	95937-44-3	--
neg_1267	Niazicin A	295.623584845661	284.558650238819	301.582897520634	274.935937057962	280.752602546677	275.793864281612	148.850480468119	146.980251691276	169.278199175623	168.043	175.14322257309	161.655461992251	-0.820751	3.35775024553168e-09	1.26679403604383	down	--	--	--	HMDB0303690	159768-74-8	Organic oxygen compounds
neg_1268	Hiyodorilactone E	278.746025281478	240.386702299121	234.244016093926	268.922734926812	238.165776790338	248.315278467984	358.654502670945	309.233031081698	352.209686945109	338.022855095893	340.683101577661	372.763079335271	0.457338996292184	1.25380719399371e-05	1.19562878736621	up	--	--	--	--	72493-41-5	--
neg_1271	gamma-L-Glutamyl-S-(hercyn-2-yl)-L-cysteine S-oxide	423.789428354626	356.253585031007	382.279886646973	346.671549828097	353.285407784947	338.364232713129	327.564320584018	296.146736220822	324.460382727964	284.428490163416	257.129930920405	274.238077615303	-0.319101	0.00181298163933791	1.02819826520124	down	C20995	Histidine metabolism(ko00340);;Metabolic pathways(ko01100)	--	--	--	--
neg_1274	6'''-Deamino-6'''-oxoneomycin C	211.514341166449	160.823644120644	186.216245933784	215.995089458257	203.104917078097	177.565005091075	29.8176570871751	81.667581836679	56.8566509017957	127.677695145263	106.552	98.8824739316277	-1.20398	0.000180748316133639	1.15342781525652	down	C17589	Neomycin, kanamycin and gentamicin biosynthesis(ko00524);;Biosynthesis of secondary metabolites(ko01110)	--	--	--	--
neg_1276	Picropodophyllotoxin-4-O-β-D-glucopyranosyl-(1→6)-β-D-glucopyranoside	128.06240530883	106.55756848401	173.557618019181	171.159447177359	149.764380046576	153.61348324275	188.805206627247	191.863377391824	231.566266411162	232.276434234581	216.244366405751	197.449941205887	0.511348220462362	0.000981073193641491	1.06864939969707	up	--	--	--	--	619296-83-2	--
neg_1278	L-(+)-Gulose	453.452242727252	408.663634048018	346.031833583539	342.244139060307	365.897798528686	353.115523927967	250.381085423664	299.148703803513	256.763539680311	244.49594412812	250.857360849028	252.108905585675	-0.546555	0.000525521119815174	1.13898202186292	down	--	--	--	HMDB0012326	--	Organic oxygen compounds
neg_1279	Fortunellin-6''-beta-D-glucopyranoside (Acacetin-7-O-[2''-O-rhamnosyl-6''-O-glucosyl]-glucoside)	133.061917532142	122.634674106555	154.80804669899	156.58815818185	143.194955757587	136.180579745078	268.066508137362	253.185596404165	280.924744966869	277.259164005388	251.001207534101	265.693458960448	0.915050773869032	1.0683129857442e-08	1.26290716255604	up	--	--	--	--	1218774-64-1	--
neg_1290	javaniside	901.50141595421	719.247	832.240286427983	802.151208787791	855.693882493058	784.813662018036	507.004179196262	562.168276127115	508.72800042951	508.416407138968	577.60477788246	541.378530346087	-0.61104	1.77820769587938e-05	1.2236908457423	down	--	--	--	--	863396-81-0	--
neg_1292	maltotetraose	2252.30498794034	2076.42728068484	1949.44920167875	1883.03796266721	1975.48814740184	1916.76612979832	1382.14426784901	1369.21965347949	1388.78508796937	1328.01659816666	1323.54331061819	1344.95999941001	-0.566939	5.18875231892716e-05	1.23879368664171	down	C02052	--	--	HMDB0001296	34612-38-9	Organic oxygen compounds
neg_1293	Parishin B	5668.4414768983	4957.5901313746	4771.85782400313	4472.34792024062	4882.56560488603	4741.75978903238	3159.17735566737	3013.01686449209	3049.87655511347	2923.54035311526	3162.84878589033	3138.79418583015	-0.677043	5.92488704487755e-05	1.23359102926271	down	C17465	--	--	--	174972-79-3	--
neg_1296	Arabinonic acid, g-lactone	2.62644925944625e-09	5.03947571086717	12.8081001816739	2.62644925944625e-09	10.4002011218558	16.7649578880221	182.864342276807	191.601247772354	124.257877985789	113.240034530787	98.1332350178943	102.819040416332	4.17470076133869	0.000518882914484317	1.18379383442279	up	--	--	--	--	13280-76-7	--
neg_1305	4-iodobutan-1-ol	113.211522340774	103.259133475985	148.436271056833	133.053607170548	123.599336828361	140.232063953477	314.143750098813	305.177763424756	325.129566482902	314.794570296402	296.714773183286	310.610857438333	1.29292168443787	1.48770656386007e-08	1.27261794881211	up	--	--	--	--	3210-08-0	--
neg_1306	URIDINE-5'-DIPHOSPHOGLUCOSE, DISODIUM SALT	671.833538228854	678.057510994825	596.883877500028	539.438522147606	650.238742031504	641.352639545056	50.5646472265045	50.756089380337	56.7105256848334	62.690334498024	76.9828352451515	55.8641122481484	-3.41749	7.58268635107805e-07	1.27488839410993	down	--	--	--	--	--	--
neg_1315	dTDP-D-glucuronate	89.9890327234748	71.5195767578469	75.750755990508	74.2448241373843	90.1882908954523	83.2366761905148	155.158180363289	149.212171768292	160.782389621305	161.500717630575	158.248091871556	173.454600057253	0.982787901114839	1.15299863109466e-08	1.26111806688349	up	C06017	Polyketide sugar unit biosynthesis(ko00523);;Biosynthesis of secondary metabolites(ko01110)	--	--	--	--
neg_1319	1,3-Dioxan-2-one, 4-methyl-	416.608464461838	416.27880581526	362.27547681321	405.842069410098	369.280389357106	356.000622283906	312.712635332414	314.641841559194	312.934839341152	311.885345118019	278.029854648999	294.797403534835	-0.35013	0.000258855024052123	1.15297844771221	down	--	--	--	--	17361-58-9	--
neg_1321	Didesmethylrocaglamide	316.002491422349	293.577029348243	330.561710298215	344.622131421975	309.533651690248	292.842959157915	55.7704608013382	57.2701481716011	63.2472689323943	62.6794188442887	34.7652558645569	49.1745416677207	-2.54701	7.72149006710591e-09	1.27567722644699	down	--	--	--	--	177262-30-5	--
neg_1322	2(1H)-Pyridinone, 3-acetyl-6-hydroxy-1,4-dimethyl-	4592.28531025577	4725.04777141914	4336.0158745919	4401.7453597841	4583.20946637593	4349.46832939743	2418.11317463679	2461.26924416965	2303.98427590505	2310.82261679073	2299.39720192446	2332.2152442621	-0.933973	1.56922585069227e-08	1.27750724756706	down	--	--	--	--	68304-40-5	--
neg_1323	Shikonin Angelat	594.698710567931	564.616478905488	535.038401177634	555.795629963764	544.323961355033	543.501257514904	449.196767566324	458.926297796045	446.187504196061	406.73670654509	414.733775686118	425.193176424569	-0.359921	1.54632734446802e-06	1.22534912479095	down	--	--	--	--	69175-72-0	--
neg_1325	cantleyine	103.272828993858	96.7816212438269	120.124671140194	153.514593249396	117.290325240169	101.074757185305	19.7246098584553	36.4730589724015	37.6383719801623	65.1346814534446	58.4094300774258	49.070464817519	-1.37703	8.4344918127676e-05	1.15554026253997	down	C09933	--	--	--	30333-81-4	--
neg_1330	2(S)-5',7-dihydroxy-[2'',2''-(3'',4''-dihydroxy)-dimethylpyrano]-(5'',6'':3',4')flavanone	1199.89908723885	1017.90769191162	1022.26078505966	886.719254278596	1091.14562124008	1078.25347623471	876.398245112384	844.176666454478	860.398061046164	830.044	827.082354584975	875.859334828826	-0.300038	0.0048631410453213	1.05735000320002	down	--	--	--	--	1106933-26-9	--
neg_1332	N'-(3-formyl-4-hydroxyphenyl)acetohydrazide	76.1471413725346	66.3811450750626	73.7865925264273	71.4669323156917	72.8271502602843	66.4346964850866	58.6863269384253	59.5550375826862	55.9112398927096	57.843	55.9625048979156	56.2554761755376	-0.31108	0.000149130730074088	1.1925472070096	down	--	--	--	--	61172-42-7	--
neg_1334	Guanosine	1045.17029623092	1016.45	982.917453024423	1089.7030826272	1001.58784543678	991.852420343464	1289.6944043394	1320.67038816805	1276.23944390796	1287.74818544062	1233.10078202137	1240.84409099253	0.319797041246795	4.15568582892363e-07	1.24154136413889	up	C00387	Purine metabolism(ko00230);;Metabolic pathways(ko01100);;Nucleotide metabolism(ko01232);;ABC transporters(ko02010)	--	HMDB0000133	118-00-3	Nucleosides, nucleotides, and analogues
neg_1337	2,6-dimethyl-3-piperidin-1-yl-4H-chromen-4-one	511.011459552329	549.303	541.680632932056	545.076437990245	557.461619354141	555.841337614906	603.952183172329	597.940377659653	578.277869940298	562.708142020439	563.312592151089	595.771889280613	0.103126361922362	0.00266711155645154	1.00379739846857	up	--	--	--	--	69932-42-9	--
neg_1338	(9α,13α)-5,6-Didehydro-2-hydroxy-3,6-dimethoxy-17-methylmorphinan-7-one	185.02074857083	178.395090663001	180.107304711706	200.404194454746	188.763520626491	186.966481626481	50.8578905268781	43.3544209197318	56.6565938672025	48.8103337666895	50.3322699500166	43.2727631017219	-1.93269	1.17099303017329e-10	1.27895681165381	down	--	--	--	--	77485-11-1	--
neg_1340	Inosine	526.446455076461	567.141847560585	520.532925066997	579.597682914647	490.741318953406	502.806319105047	249.911413745505	257.879429507877	252.848315974521	250.799098882534	219.675080031737	240.261829896626	-1.11515	7.32679682248845e-07	1.26562397536587	down	C00294	Purine metabolism(ko00230);;Metabolic pathways(ko01100);;Nucleotide metabolism(ko01232);;ABC transporters(ko02010)	--	HMDB0000195	58-63-9	Nucleosides, nucleotides, and analogues
neg_1341	8H-Benzo[g]-1,3-benzodioxolo[5,6-a]quinolizin-8-one,5,6-dihydro-9-hydroxy-10-methoxy-	2681.2257610809	2721.70289165909	2578.67334837047	3166.4709174942	2461.38958039888	2612.70417042976	6662.92574230218	6449.87463865967	6315.78420649153	6236.98893353307	6154.05810469482	6435.86682292069	1.23770059868007	1.85171762911868e-10	1.27678277906388	up	--	--	--	--	29580-82-3	--
neg_1342	L-Aspartic acid,N-[9-(5-O-phosphono-b-D-ribofuranosyl)-9H-purin-6-yl]-	1347.75430669503	1300.09907974654	1373.32657820977	1325.95267542724	1325.67864853423	1337.19982181784	3130.00759561888	3117.11	3103.12865936793	3107.01902537405	3109.32748374375	3154.87235990009	1.22481699322473	4.7595329826089e-17	1.28366769671684	up	--	--	--	--	--	--
neg_1345	(1R,2S)-2-Aminocyclopentanecarboxylic acid	425.24981646447	439.522962353474	380.003062733701	415.523015258541	406.933780347435	393.115067128198	307.68127333555	300.818828887915	304.733476725958	314.824039585156	297.575982891132	299.102453989829	-0.431174	2.95488785577913e-05	1.23868854385831	down	--	--	--	HMDB0242326	122672-46-2	Organic acids and derivatives
neg_1348	7-Methylthioheptyl-desulfoglucosinolate	678.147261703624	671.893920018595	757.846815731817	711.529153523305	780.704372239427	773.75236242301	905.271830575456	961.870762913684	854.005591245047	930.04763608838	897.194147888463	900.550129485846	0.317064008080185	4.01841690114265e-05	1.17794710166349	up	C21650	Glucosinolate biosynthesis(ko00966)	--	--	4430-38-0	--
neg_1350	OCHRATOXIN B	221.611084965689	197.178000190644	208.187202151807	245.190586543425	214.465523617768	223.799450906812	506.962799751993	515.949131792714	469.870951044872	454.24532082696	440.449419676137	449.76775560153	1.11444860186627	2.29282393599772e-07	1.26384997132029	up	--	--	--	HMDB0029401	4825-86-9	Phenylpropanoids and polyketides
neg_1352	1H-indole-3-carbonitrile	1463.23128566557	1514.60300496488	1333.7375324646	1388.01515929416	1394.19241243862	1371.76691251849	989.074936888325	1005.27394793843	917.45428406547	893.511518743159	907.727554317828	916.352808436788	-0.588623	1.6769497334161e-07	1.25424546597403	down	--	--	--	--	5457-28-3	--
neg_1354	Rhizocticin A	321.934789900369	300.023547728617	309.670879781416	339.492935376313	330.399545846545	344.149177376055	189.588217501782	209.404230909738	187.005142202563	195.413964655536	201.985948027006	219.735225647085	-0.693472	1.46991967934656e-07	1.25439448010122	down	C17944	Phosphonate and phosphinate metabolism(ko00440)	--	--	114301-25-6	--
neg_1365	3'-Amino-3'-deoxy-AMP	1729.98927235756	1626.2444604601	1546.23282228837	1609.87416469128	1490.6682181187	1527.93248021679	1165.10087707179	1041.47504776681	1099.38441363854	1015.28512942097	1031.75892994076	1119.1686951487	-0.558369	9.17385354954331e-07	1.24214138166958	down	C07026	Metabolic pathways(ko01100);;Biosynthesis of secondary metabolites(ko01110)	--	--	--	--
neg_137	2-Chloro-3-oxoadipate	1413.09625174467	1351.75495635458	1230.80355751247	1219.03706530268	1280.02405476277	1251.80569419348	1466.7147713433	1463.21250752873	1546.9465175048	1467.17400470843	1442.03461267063	1473.06454080814	0.193619146141815	0.000961970345515453	1.10593250249011	up	C12836	Metabolic pathways(ko01100)	--	--	--	--
neg_1373	2H-1-Benzopyran-2-one,6-[(1R,2R,4R,5R)-4-hydroxy-5-methyl-3,6-dioxabicyclo[3.1.0]hex-2-yl]-7-methoxy-,rel-	11607.1799354665	11573.9910583661	11368.9052163999	11994.9007624085	11096.2137910996	11268.6023990103	10467.8376685583	10288.9413187488	10610.561183646	10493.4100395819	10299.1331901207	10577.3312043507	-0.135388	0.000177445768895683	1.1797002860818	down	--	--	--	--	--	--
neg_1376	Pteroic Acid (>85%)	535.197806340445	519.672090609808	495.965642840396	453.527841931763	538.117	529.952390758431	773.790498284042	785.28524889521	683.205248539332	664.86270876955	684.263835789512	710.415913857962	0.485567023705111	2.24564783237695e-05	1.19979667739897	up	--	--	--	--	119-24-4	--
neg_1387	1,5,11-Trioxacyclohexadeca-7,13-diene-2,6,12-trione, 15-hydroxy-4,10,16-trimethyl-, (4S,7E,10S,13E,15R,16S)-	564.125482676953	663.252033754002	615.611706932625	609.496572322277	624.272995427017	650.882868108551	228.280313790964	254.943023229507	248.295114680835	234.995228610617	238.01992998998	232.787621948624	-1.37488	3.1424628266414e-07	1.27423175465511	down	--	--	--	--	199731-56-1	--
neg_1389	N-Ethyl-N-methylalanine	4689.81816556156	4812.99791334053	4314.96828715642	4674.38050074658	4485.55864170549	4194.49219933918	2742.83068796715	3375.61863639309	2838.12782852368	3764.28287244316	3974.52821945625	3626.61754133135	-0.419089	0.00141967564774132	1.08804850885212	down	--	--	--	--	1038919-35-5	--
neg_139	NCGC00380816-01_C11H20O7_	94.1225396306623	85.5858911821451	89.6364506483118	89.5838350791877	91.7304019351242	82.1994486802721	29.190498212257	36.3462302384921	28.9485204624725	38.3444795092009	44.6963668469947	43.7824133452045	-1.26769	1.52483660760887e-07	1.25978817259003	down	--	--	--	--	--	--
neg_1399	(2e)-3-(3,4-Dihydroxyphenyl)-N-[2-(4-Hydroxyphenyl)ethyl]acrylamide	151.147164080954	153.872421399104	136.483239780945	157.050379082706	155.589371403158	149.260556354343	185.601612076921	189.129243013557	183.673577717621	173.554441320035	175.806222274703	171.650616660718	0.256808773175297	4.01419498725115e-05	1.16830484417195	up	--	--	--	--	103188-48-3	--
neg_1401	2H-Pyrano[2,3-b][1,4]benzodioxin-4,4a,7,9(10aH)-tetrol,octahydro-2-methyl-6,8-bis(methylamino)-, (2R,4R,4aS,5aR,6S,7S,8R,9S,9aR,10aS)-	501.532031298523	489.865194310678	450.418655588267	471.892910548867	492.500122186385	500.809168328505	396.482963212982	450.645721399015	370.174918252337	389.620710171775	389.594885023463	384.296740727174	-0.288084	0.000140247952668302	1.14818212445907	down	--	--	--	--	28048-39-7	--
neg_1403	Phenol, 4-(3E)-3-octen-1-yl-	584.138604053342	593.207528431433	532.458246349044	580.119450192467	599.983417343482	606.524780029958	531.259633541579	510.167206379967	504.273789444728	508.128628229214	534.917191413805	539.159956015825	-0.160686	0.00116532070995229	1.08062255634305	down	--	--	--	--	211806-97-2	--
neg_1405	3-hydroxy-4-[O-beta-D-apiofuranosyl-(1->6)-O-beta-D-glucopyranosyloxy]benzaldehyde	8356.62875485831	8419.50376622279	7725.35051252326	7672.78828824126	7597.30109515098	7913.25428012091	9106.50068296202	9009.25389376451	8697.71416492588	8387.89943957799	8585.14969934806	8743.5964933274	0.139614451716378	0.00152716069768836	1.04489525649147	up	--	--	--	--	1245705-61-6	--
neg_1411	(7E,9E,15E)-heptadeca-1,7,9,15-tetraene-11,13-diyne	226.658194977594	226.030502324902	224.810702228709	264.554838510834	249.795582569295	264.430607533893	153.330381304797	167.126920564641	147.112821023743	129.173610579776	138.156219292897	139.554265652997	-0.735833	3.48913638128555e-06	1.22572708902871	down	--	--	--	--	62787-38-6	--
neg_1414	(2E)-3,7-dimethylocta-2,6-dien-1-yl 6-O-beta-D-glucopyranosyl-beta-D-glucopyranoside	168.620800713858	156.526342886385	182.498	207.968552926666	189.256349063622	183.730883344113	83.2531579952808	88.7041620727584	84.4614778950961	103.732404882643	83.5602148535689	88.6169147561644	-1.03209	8.39089003233783e-06	1.24003462128493	down	--	--	--	--	1231710-13-6	--
neg_1415	Fabiatrin	703.047649248176	652.841676648398	729.944894352553	714.041	750.283569918454	732.642964387739	624.808605045989	675.388335259441	612.921519694935	594.307576528626	569.39093148471	592.411903542461	-0.223078	0.000533986628573644	1.08649006828911	down	--	--	--	--	18309-73-4	--
neg_1417	7-hydro-9-(3-oxobutyl)-1H-purine-6,8-dione	341.553060065944	347.617780633806	340.945122399188	370.532113766476	348.201283302937	353.30907063961	303.195801683331	336.341573509145	304.954972140113	317.133873242151	325.919048803046	316.18228082459	-0.143044	0.000689882310821995	1.07738113285422	down	--	--	--	--	1015765-89-5	--
neg_1419	9H-Fluorene-2-carbonitrile	1161.24106255036	1188.34735704022	1135.73329977079	1208.04264545092	1130.81247150379	1153.52720809811	1047.52195645582	1086.80493322167	1055.35919127299	1070.28660556555	1059.96960159708	1054.7109353603	-0.130406	0.000140803235539426	1.18072450159898	down	--	--	--	--	2523-48-0	--
neg_1429	(1S,3R,4R,5R)-1,3,4-Trihydroxy-5-(((E)-3-(3-hydroxy-4-(((3R,4S,5S,6R)-3,4,5-trihydroxy-6-(hydroxymethyl)tetrahydro-2H-pyran-2-yl)oxy)phenyl)acryloyl)oxy)cyclohexanecarboxylic acid	726.720559758186	735.992173328513	706.675741114097	686.955535090814	682.232713829108	727.71335217356	549.407679083725	533.106025924716	503.509167071285	494.760462382903	511.704473334894	504.65824600699	-0.462043	2.77813794309182e-08	1.25785122133573	down	--	--	--	--	1629852-63-6	--
neg_1431	acetic acid trideca-3,5,9,11-tetraen-7-ynyl ester	283.422730475618	281.227721558343	270.323403093432	282.187065863724	294.850957665752	280.131944325457	114.040668509352	116.456030145794	112.664991128867	115.031716521199	115.802104490148	117.115772974934	-1.29186	1.69647186274576e-08	1.28185347805662	down	--	--	--	--	138909-37-2	--
neg_1439	alpha-L-Idopyranosiduronic acid, phenyl	5757.56942025449	5820.91293013008	5335.47336098372	4986.91063511162	5601.1596002349	5428.02497581612	6718.43915435316	6695.35939541817	6578.20303600698	6387.88629287423	6462.68799379698	6467.21415277085	0.255483914673948	0.000125061936232676	1.18809411365976	up	--	--	--	--	39031-71-5	--
neg_144	1-(2,5-dihydro-4-methyl-5-oxodihydrofuran-2-yl)-3,4,6,8-tetrahydroxy-9H-xanthen-9-one	39.9751981833051	26.3452059898439	28.274523870741	23.6042314023798	25.5093018103924	29.3504558177257	2.62644925944625e-09	11.5748082250167	5.63414039060764	7.25114814894557	4.95055885953029	7.33319458943435	-2.23569	2.8641149612839e-05	1.19570618528618	down	--	--	--	--	1309101-13-0	--
neg_1442	2-methoxy-3,4,9-trihydroxy-dibenzofuran 4-O-beta-D-guucopyranoside	711.059322111709	771.364750656798	781.545732266119	758.843292958949	823.079425701079	821.052145644078	645.227504432219	644.418686082605	713.831586258637	582.462717578014	562.353570924891	606.895760379143	-0.313593	0.000359911796179007	1.10885860750248	down	--	--	--	--	1033761-34-0	--
neg_1446	(E,E)-1-(3',4'-dihydroxyphenyl)deca-1,3-dien-5-one	168.467781695555	164.748001734122	144.066312311498	126.975546413722	164.407715557185	157.016592949923	71.8515085716971	46.1538126053237	58.8777364297234	61.2945685033599	70.9117601083963	72.5553418424446	-1.27829	1.46718636077662e-06	1.24000625307548	down	--	--	--	--	151029-52-6	--
neg_1449	6-Furfuryladenosine	295.463609001728	293.800626045429	278.85476988139	291.089148168367	311.991289253289	300.845735303425	259.920826972481	276.379882997404	255.751402811205	233.791405429242	240.980309539183	236.421260352242	-0.237335	0.000401100502844512	1.11624590903953	down	--	--	--	--	4338-47-0	--
neg_1453	4-[(3-hydroxypropoxy)methyl]-9-methoxy-7H-furo[3,2-g]chromen-7-one	3785.38726058725	3867.57277968351	3665.52664494916	3931.16245258063	3628.05448970507	3634.25591554139	1073.45250025438	1069.82653014857	1059.60319392739	1085.67191650124	1086.88622461171	1109.42763147306	-1.79554	3.62763178822548e-08	1.28156034851995	down	--	--	--	--	86863-32-3	--
neg_1454	corynantheidaline	995.435488631397	979.839964358814	981.849375292963	1049.54355556927	970.899137694221	982.139177835915	832.200115280803	815.815350864616	891.402628293859	895.37175514837	855.52738242539	905.035813031151	-0.19802	7.28766255366984e-05	1.16105698222283	down	--	--	--	--	132922-57-7	--
neg_1457	4-Methoxy-Cadabicine	602.554215678801	621.325614261001	616.591990469477	696.084107448901	627.743667339203	635.021491301393	353.171286682796	358.151818229401	373.310525164341	363.904135096574	360.667391991229	368.750448746587	-0.802767	2.56721407953957e-06	1.26779869644321	down	--	--	--	--	126431-38-7	--
neg_1461	3-methyl-2-[(2E)-2-(1-methylbutylidene)cyclopropyl]quinolin-4(1H)-one	264.985229640638	253.851468335526	212.349079887095	227.010844586141	221.458387882258	229.671213091076	42.5188025411201	48.8333683062122	56.5241	49.5722128595945	64.2237977849939	70.8187858469485	-2.08362	1.08044855706401e-07	1.26767926189521	down	--	--	--	--	68978-12-1	--
neg_1464	5-Methoxysalicylic acid	3181.53727944758	3264.4570957787	2749.33994134796	2379.77690274682	2943.59442277774	2809.48229154769	4448.05194048795	4405.04273932616	4151.62419157565	3969.76905319367	4031.66938252653	4129.6836709314	0.536625163601871	2.34098195813011e-05	1.20245846013413	up	--	--	--	HMDB0001868	2612-02-04	Benzenoids
neg_1466	Mudanoside A	3804.43697999903	3990.91312233049	3650.14825881796	3120.13497032946	3793.36389307819	3632.91374051074	5473.5258639183	5488.26097870522	5163.49677270892	5161.67192398107	5093.34031673072	5117.28617036021	0.518268110372283	2.84156871380274e-06	1.2351514528468	up	--	--	--	--	--	--
neg_1468	6-Hydroxydopamine	147.376370822708	89.5415576587454	166.249580839406	188.859654813218	181.609787121158	181.807061305262	662.198927919236	666.628954508443	701.67369334015	714.673958226427	753.009380542954	748.17429150311	2.15198317494433	2.49064204662216e-10	1.27376294891257	up	--	--	--	HMDB0001537	1199-18-4	Benzenoids
neg_1476	Cyclodeca[b]furan-6-carboxaldehyde,5-(acetyloxy)-2,3,3a,4,5,8,9,11a-octahydro-4-hydroxy-10-(hydroxymethyl)-3-methylene-2-oxo-,(3aR,4S,5S,6E,10Z,11aR)-	609.530416293303	624.723131571838	503.784132143306	549.95116553311	531.102089406814	552.100907455946	472.172686347299	486.006107680867	464.077510171607	468.17791436472	497.822154188278	473.408642737947	-0.236404	0.00551475646197483	1.03734575936471	down	--	--	--	--	145052-07-9	--
neg_1478	(2Z)-2-Butenedioic Acid 1-Ethyl Ester, ~ 90%	67.9375132480973	88.3671457379825	80.5649633157482	85.3740253490585	78.1975985100626	80.9454184905336	42.5129652723381	54.8072397849054	52.8155828270784	48.3442844283844	66.4152850922918	62.8295396588672	-0.554711	0.000302789539884968	1.11481357010244	down	--	--	--	--	3990-03-02	--
neg_1479	O-Phospho-L-tyrosine	555.600380124513	519.528695316102	459.677685238256	466.696890049391	465.021051442679	483.975129651682	334.265907002507	321.989327477955	331.238885981513	311.507367584397	340.485927805065	337.66608980338	-0.577534	7.01210959528918e-05	1.22511872927694	down	--	--	--	HMDB0006049	--	Organic acids and derivatives
neg_1480	4,5-di-p-cis-coumaroylquinic acid	24867.825514093	25220.1204441652	22611.9120233633	24438.9023508907	23066.9226553435	22946.691430344	20268.5383307519	19956.0621858479	19973.2805188417	20119.9160608537	20121.0970986092	20294.788061591	-0.245723	0.000390364773823977	1.19760211455446	down	--	--	--	--	1445691-77-9	--
neg_1483	D-Arabinonic acid,2,3,5-trideoxy-2-[2-formyl-5-(hydroxymethyl)-1H-pyrrol-1-yl]-3-methyl-, g-lactone	1004.83480894262	1014.47646249344	886.772054202602	942.374919136981	920.915918154439	887.816908300955	1283.9629084166	1332.2108105336	1210.19813129527	1186.80031629092	1233.93121654716	1258.59719839685	0.407900840440243	1.90755705206788e-06	1.22136662874749	up	--	--	--	--	105708-56-3	--
neg_1484	2'-Deoxy-N3-methyluridine	89.461482631389	83.5967226459968	83.628876007801	98.7337420408523	95.5558231514164	85.2177450410046	119.62201987362	109.438255739926	113.612329602285	116.260809436425	117.731141495018	121.277827644723	0.380351815564954	1.6963485978437e-05	1.20271681807494	up	--	--	--	--	24514-32-7	--
neg_1485	norbaeocystin	1919.4034554308	1975.93538680223	1708.9790604429	1778.48057508765	1810.12769044412	1781.21566623519	2279.87427875655	2205.32672700112	2289.12014017333	2252.59013786943	2279.48977180199	2296.63310463064	0.30982035382442	4.3992268048438e-05	1.22607183811627	up	C21778	Indole alkaloid biosynthesis(ko00901);;Metabolic pathways(ko01100);;Biosynthesis of secondary metabolites(ko01110)	--	--	21420-59-7	--
neg_1488	(+)-Neoacrimarine-G	2187.76148575725	2311.28389318893	2044.05148784375	2241.44075208103	2061.67180932328	2110.94675649887	1655.07852457196	1744.15262546194	1693.65479702843	1655.03442918093	1701.25517083522	1726.89104519092	-0.348569	4.40670207850585e-05	1.22658983517588	down	--	--	--	HMDB0031135	195057-37-5	Benzenoids
neg_1489	2-Propylglutaric acid	375.486434861657	394.62853020141	325.058181937367	367.514123343857	353.617011025386	334.722580981565	417.649569967722	438.118554747927	385.721640917711	402.796133938764	408.395900398701	409.885844636274	0.19513781323153	0.00299575714353275	1.01244007999099	up	C16658	--	--	HMDB0060684	32806-62-5	Lipids and lipid-like molecules
neg_1493	(2S,5R,6R)-6-{[(5S)-5-amino-5-carboxypentanoyl]amino}-3,3-dimethyl-7-oxo-4-thia-1-azabicyclo[3.2.0]heptane-2-carboxylic acid	1556.21036178666	1588.78676005508	1462.90146846021	1594.08146665262	1480.10824699272	1476.53761497176	1835.71344312626	2018.7444427245	1817.65278972487	2115.75215062505	2170.8293830568	2047.40353875429	0.390564008369301	0.00019063004233184	1.18011730426668	up	--	--	--	--	--	--
neg_1501	Aigialomycin A	117.429094659589	136.060346981634	122.126561448404	117.033451192905	127.133161922849	128.906777445951	99.4481714057327	90.3755224246416	96.927348052601	84.5913136946053	86.5407024610495	89.6084258886373	-0.451531	7.52366445026205e-06	1.20719554952454	down	--	--	--	--	412328-17-7	--
neg_1505	Butanedioic acid, 2-hydroxy-3-[[(2E)-3-(4-hydroxyphenyl)-1-oxo-2-propen-1-yl]oxy]-, (2R,3S)-rel-	577.35019476925	564.827497600366	486.507358473344	584.536454670921	468.627545039569	472.291343887032	384.645058889985	393.026599585145	421.104620888842	406.907568948268	422.441828487828	423.673932297778	-0.363406	0.00266921012137821	1.08364604761578	down	--	--	--	--	27174-06-7	--
neg_1523	H-Ala-Tyr-OH	95.8741413952914	137.840737436886	135.479959749295	147.160962075501	122.964341839435	131.234210097239	253.632201234657	255.095309327749	246.794496176988	249.143281539815	229.411505356161	203.82073885051	0.899992241221474	1.41962645878996e-06	1.22824429788791	up	--	--	--	--	3061-88-9	--
neg_1532	(-)-(2R)-2-O-beta-D-glucopyranosyl-4-(4-beta-D-glucopyranosyloxybenzyl)-2-isobutylmalate	4210.76613696653	4356.84174287164	3951.92262943758	4371.74723817368	4143.43318161062	4264.20342930371	3373.55120685136	3351.71954727985	3583.03639684816	3461.77323875009	3564.04743439841	3558.7492000497	-0.276064	6.52872956097157e-06	1.22056244590763	down	--	--	--	--	1010838-92-2	--
neg_1536	2-(3,4-dihydroxyphenyl)-5-ethoxy-7-hydroxy-4-oxo-4H-chromen-3-yl 6-O-(6-deoxy-alpha-L-mannopyranosyl)-beta-D-glucopyranoside	712.100143363832	835.849398069087	770.624914518863	887.614214617353	728.902459823203	757.013486069694	639.768535098174	660.513593830244	715.904766456229	658.549125632236	643.010325966781	660.657615941198	-0.238045	0.00567200196525478	1.00809915080922	down	--	--	--	--	36057-92-8	--
neg_1539	Myricoside	124.806692503072	145.652771933163	141.830348638966	174.835057291409	136.968174327855	152.74670821308	206.799635134871	211.358837625487	215.274191317609	214.153859789151	195.509344987422	207.836	0.512618488086776	8.62757116447233e-05	1.20100531966902	up	C10479	--	--	--	76076-04-5	--
neg_1544	splenocin J	2073.99886305875	2226.46327304675	2106.08983798871	2251.49138363252	2157.84840148492	2205.36739731852	2844.66701196847	2947.4754192796	2981.4516925187	2809.08877501074	2875.69231538622	2887.25248421769	0.413703085440148	4.8355418096844e-09	1.26592473943013	up	--	--	--	--	1148106-25-5	--
neg_1546	4-Methylthiobutyl-desulfoglucosinolate	76.9684817309295	84.5044472298077	96.2828446946084	93.899353065321	91.3574696664302	86.1214196448706	112.186944253305	114.57100964194	130.00241635502	120.138865172039	117.162701441542	107.823297239525	0.407601987273598	5.11140499551775e-05	1.16480583991408	up	C17248	Glucosinolate biosynthesis(ko00966);;2-Oxocarboxylic acid metabolism(ko01210)	--	--	77171-29-0	--
neg_1551	5H,9H,13H,21H,25H-Dibenzo[k,u][1,5,9,15,19]pentaoxacyclotetracosin-5,9,13,21,25-pentone,7,8,11,12,15,16,23,24,27,28-decahydro-2,4,18,20-tetrahydroxy-7,11,15,23,27-pentamethyl-,(7R,11R,15R,23R,27R)-	316.201920609371	341.078958024081	321.287675485964	342.541823018824	305.042395520119	318.66939708053	40.2970529621821	38.6984116441748	59.7433388019828	74.1673953990848	60.9817136152174	60.5431543641787	-2.53986	1.91140308517234e-11	1.27792604384169	down	--	--	--	--	151379-39-4	--
neg_1554	7-hydroxy-2-oxoindole-3-acetic acid 7'-O-glucopyranoside	2.62644925944625e-09	2.71349429204996	2.62644925944625e-09	3.16265478741449	2.63505858824012	1.50401133940542	215.456419357648	205.026001227055	224.048947054003	223.157644430951	215.572791482709	228.424580617969	7.03308504151208	8.68542835900497e-09	1.2823257627276	up	--	--	--	--	95061-84-0	--
neg_1555	(5Z,14E)-15-hydroxy-1-methoxy-10-methyl-4a,12,13,15a-tetrahydro[1,3]benzodioxolo[4,5-c]benzo[g]azecin-3(4H)-one	429.14306823682	417.796462577444	401.231640722172	393.28123819408	418.32351303061	403.278869069251	541.112422045158	579.676735274015	486.970054111068	508.740677561847	541.569938457473	502.99434379504	0.359961601364222	0.000147316289678114	1.19059923694606	up	--	--	--	--	89117-94-2	--
neg_1556	stilbostemin H 3'-beta-D-glucopyranoside	988.306144712671	990.380254124244	870.341912701743	939.552675095382	934.801475886796	928.280656702604	1350.9175887186	1368.92001854761	1293.93315695137	1344.52572352773	1321.00357420069	1322.02966393378	0.501564305712476	5.75861200609403e-08	1.26532734013337	up	--	--	--	--	877822-76-9	--
neg_1559	9,10-Anthracenedione,1-hydroxy-2-methyl-3-[(6-O-b-D-xylopyranosyl-b-D-glucopyranosyl)oxy]-	284.964876100387	316.316071505303	284.841733870689	289.871539644032	285.894942851366	274.993576993359	217.849267497149	260.080360640683	225.066557863344	253.38806254359	255.434874865109	246.455806467475	-0.252238	0.000548040600116434	1.09126584694638	down	--	--	--	--	26388-47-6	--
neg_1560	Glycine, N-(N-L-leucyl-L-alanyl)-	173.006312073334	179.163444240206	156.635965252286	156.626067580209	159.924159047317	154.565413357004	29.1309557418654	45.6701668815358	40.8309889151875	43.9049542919316	47.2992187769504	41.1129199714862	-1.98262	3.4936463326829e-09	1.27395464523798	down	--	--	--	--	77214-70-1	--
neg_1566	Homovanillic Acid Sulfate	2481.84425089533	2576.2374924884	2275.60608070686	2431.47718149738	2352.7059889451	2321.71971935554	2039.75736767565	2001.76961113643	1879.33883657339	1849.78171582362	1919.39438463279	1903.86651633643	-0.316663	1.46814342436565e-05	1.2071387733145	down	--	--	--	HMDB0011719	38339-06-9	Organic acids and derivatives
neg_1570	2',5'-dideoxy-2'-fluorouridine	281.312253606169	287.884405859958	243.358950838073	280.997425059859	248.179100313704	267.159667440156	683.507850270568	671.779074087002	648.938630993237	613.449876247393	625.336766442283	642.448922385678	1.27201851651539	4.29387385294688e-10	1.27615684712864	up	--	--	--	--	211694-26-7	--
neg_1576	(S)-Hypoglycine A, 85%	34.6158113850924	49.4425292534039	76.2292754471135	76.7875414019049	80.8360184638341	81.7643389619602	2.62644925944625e-09	2.62644925944625e-09	2.62644925944625e-09	2.62644925944625e-09	2.62644925944625e-09	2.62644925944625e-09	-34.562	0.000421804610558438	1.19856261438274	down	--	--	--	--	1263274-08-3	--
neg_1579	D-Allothreonine, 4-ethoxy- (9CI)	391.649597873923	381.269439920831	376.958865735896	377.731677094336	371.782676335086	361.66374049377	38.3773265871981	54.4439157817921	62.6429364079541	69.6307270030555	70.9655453883007	76.2597417688844	-2.60238	5.23436702495696e-12	1.2811678330047	down	--	--	--	--	98644-37-2	--
neg_1580	6-Heptynoic acid,2-amino-4-hydroxy-, [R-(R*,S*)]- (9CI)	8322.06861123419	8391.36505406959	7507.31408035554	7515.68797944913	7935.66697315268	7701.89647778798	309.117305932288	317.009040948052	312.132148776588	309.385118647024	327.667045440966	327.362187915088	-4.638	7.67794076071333e-08	1.28140614265212	down	--	--	--	--	101759-17-5	--
neg_1581	3-[5-(aminomethyl)-4-(carboxymethyl)-1H-pyrrol-3-yl]propanoic acid	1155.07997238318	1140.88866194496	990.590366392748	1100.69506343547	1044.20680330057	1062.50484196258	969.32200245288	942.42507472145	880.261602421411	891.681703707439	945.43013129831	918.906847449486	-0.227125	0.000677551832351238	1.11114088161272	down	--	--	--	HMDB0000245	--	Organic nitrogen compounds
neg_1583	N4-Anisoyl-2'-deoxycytidine	3515.12201583042	3654.77312466716	3205.58930039417	3536.23230503523	3373.74229471961	3356.10590113904	9163.29969083981	8963.13018119335	8431.76527123959	8393.95831908243	8717.26541836632	8771.83110585407	1.34514972102459	5.08617732151802e-10	1.27958835277258	up	--	--	--	--	48212-99-3	--
neg_1587	Aminoflovone	505.134886441343	474.296069133007	401.028489051651	435.098874848155	430.047339689374	434.855728882789	377.285700941469	382.478567855047	354.369617345329	379.884758791977	398.310613311056	400.288937689738	-0.225485	0.00590083112905045	1.00054478190983	down	--	--	--	--	165179-35-1	--
neg_1593	6-Acetyl-1,3-dimethyllumazin	3332.25564142006	3322.52700742356	3088.43357393549	3108.30868533658	3115.41428368523	3074.42584361781	3865.10135838615	3880.92313844354	3679.38970512475	3658.51728997086	3769.3301972354	3727.07906595538	0.245930351552076	3.92216160139184e-06	1.21771998198954	up	--	--	--	--	94591-18-1	--
neg_1596	NCGC00380753-01_C16H28O12_6-O-Isobutyryl-alpha-D-glucopyranosyl alpha-D-glucopyranoside	6789.81392224586	6935.72342774517	5953.52686745692	6563.37689267997	6056.03456931182	6107.93606229987	7863.45137797298	7750.46610458191	7271.97102225064	7288.45692459457	7573.33572486106	7529.46399056432	0.23743581378509	0.000394273746077017	1.12838977721684	up	--	--	--	--	--	--
neg_1599	2,9-Dioxa-14-azabicyclo[9.5.1]heptadec-11-ene-3,8,17-trione,4-[2-(acetyloxy)ethylidene]-7-hydroxy-6,7,14-trimethyl-, [1R-(1R*,4E,6R*,7R*)]-(9CI)	359.263489643843	365.329898495068	413.280437186472	435.180473049268	378.880963373548	379.469979839154	462.617290476637	616.380689948577	555.200175219817	775.743683528509	778.429692772827	709.211526972315	0.741379974118222	0.00341324565416589	1.07797239390787	up	--	--	--	--	--	--
neg_1609	6'-Feruloylnodakenin	305.324778308374	349.58157589294	310.238368577684	303.513530540675	283.173257686233	310.077882071168	224.648734844481	231.403716043075	219.411639146144	217.623992842505	244.650603297467	229.731931678266	-0.445273	6.39588776537629e-05	1.20267888263508	down	--	--	--	--	131623-14-8	--
neg_1612	2’,3’-Di-O-acetyl-5’-deoxy-5-fluoro-N4-(pentoxycarbonxyl)cytidine	105.351171264635	121.096952617629	123.46116098928	91.8065051159739	149.183613140208	119.556760780616	172.97758313444	180.726590006514	163.779961072657	132.917130436361	160.93480258489	164.218964056789	0.45747762189222	0.0016929976284259	1.03247447178324	up	--	--	--	--	--	--
neg_1614	Buddlejoside A4	145.029232592237	115.695146809531	96.2469742933886	139.012001184523	98.4635806026461	121.401842029488	185.865462039133	171.51375738122	172.121786746967	194.013616141166	189.447464184967	179.785554970144	0.610233507678028	0.000222311843009424	1.16843464046871	up	--	--	--	--	140385-32-6	--
neg_1615	1,6-bis(1-hydroxy-4-oxo-2,5-cyclohexadiene-1-acetyl)-2,3-bis(benzeneacetyl)-beta-glucopyranoside	309.946448383125	273.96	263.636911508507	273.958217637216	263.213367525474	285.195031355279	435.928863622147	415.663839607858	376.183326145319	406.043683845387	426.330808023544	383.943191451117	0.549529170256222	1.54600096136962e-06	1.23261818719691	up	--	--	--	--	1221252-38-5	--
neg_1619	2,3-DIHYDROXYBENZOATE	232.467431490104	247.33087443084	236.629188295474	245.409947397599	227.183666776387	246.585399862316	367.421175667482	380.345677110583	329.379354199955	331.623829396907	317.777115559885	334.325356140584	0.521594889406621	5.41564606097653e-05	1.22244241053693	up	C00196	Biosynthesis of secondary metabolites(ko01110)	--	HMDB0000397	--	Benzenoids
neg_1623	dipsaicin	6391.24850113772	6681.19943410537	6297.95224167144	6510.28455240359	6445.69489561067	6351.46032024052	8681.45533684644	8651.93906471737	7962.48472972342	8044.91651761407	8547.76548784245	8454.34641612332	0.380281315335951	2.68080361593387e-06	1.2522226924789	up	--	--	--	--	137551-36-1	--
neg_1627	cyclohexylmethyl chloroformate	231.39261700502	269.160398641389	247.490314060983	241.571682622128	242.364890053303	237.198634597789	56.0256432512038	88.792987273328	76.036377238105	73.9123	70.4812668821143	73.5220838591606	-1.74347	4.78786353617312e-10	1.27407250974046	down	--	--	--	--	6099-86-1	--
neg_1629	Heraclenol 3'-O-[beta-D-apiofuranosyl-(1-6)-beta-D-glucopyranoside]	268.118426732522	239.176772760058	239.464804863252	286.031135736392	245.151337950055	259.407085772245	499.752185203156	491.421272838643	465.01698857651	485.673868929917	478.552826298119	484.408404409697	0.918006279452409	2.85145618066881e-09	1.27408534272914	up	--	--	--	--	765316-44-7	--
neg_1632	23-O-beta-D-glucopyranosyl-3beta,16alpha-dihydroxyolean-12-en-23alpha,28beta-dioic acid 28-O-{[beta-D-glucopyranosyl(1->2)][beta-D-glucopyranosyl(1->6)]}-beta-D-glucopyranoside	91.2642423353479	95.0833837675886	107.752499597675	100.328368010368	111.537972758707	109.377276440869	19.093409978351	8.93787818135595	13.7844394125581	15.6202963715185	26.4672244209819	15.819636439618	-2.6254	6.4736117716197e-09	1.26896469576996	down	--	--	--	--	1130280-16-8	--
neg_1636	4-Thiothymidine	169.703	175.430779507514	117.624135085362	121.873884768453	119.293649601799	128.147775100886	19.1925073631747	19.1120817896144	13.0179616712698	23.9353231751067	21.4587197679863	14.5508937321248	-2.90268	8.26898840285794e-05	1.23397441317254	down	--	--	--	--	7236-57-9	--
neg_1645	(5Z)-3-(hydroxymethyl)-5-[2-(4-methoxy-2-oxo-2,5-dihydro-1H-pyrrol-1-yl)-2-oxoethylidene]-1-methyl-1,5-dihydro-2H-pyrrol-2-one	389.638059954591	320.395799405507	317.322320116421	287.753968343867	327.153495989484	292.286120288505	260.380449139985	252.131610478794	240.375705537083	229.37719657386	265.140186205974	228.815651485713	-0.390089	0.00240079990165181	1.06685734244634	down	--	--	--	--	72362-15-3	--
neg_1647	Epicocconone	139.187342604056	139.755882116843	112.463680935162	134.834252379402	127.009303059985	130.457698428318	39.848822588845	35.4808003834858	14.7594857145305	37.6445703891328	64.5113627889154	48.225120441364	-1.70446	1.9859091895619e-06	1.23875309490578	down	--	--	--	HMDB0251844	371163-96-1	Organic oxygen compounds
neg_1649	JBIR-101	208.248451041348	199.510265274623	201.57128895804	193.760157008171	209.191916894578	197.964632709654	181.54738280286	176.732349552379	187.820129106741	150.715838630719	181.958544817859	170.929644707194	-0.205319	0.00269036800768608	1.05328705116212	down	--	--	--	--	1350449-45-4	--
neg_1651	4,8-Dihydroxyquinoline	132.659262591478	138.537152763435	115.177726476688	116.166147595471	117.836728230612	118.304379580096	105.449208548109	93.2361467000594	87.4775348157554	84.9347369375807	92.4380656013374	85.2264547332341	-0.428771	0.000134646957050652	1.14272698467432	down	C05637	Tryptophan metabolism(ko00380)	--	HMDB0060289	10118-81-7	Organoheterocyclic compounds
neg_1656	13-hydroxy-(1betaH,12xiH,13xiH,14xiH)-1,2,14,19-tetrahydro-20-nor-crotalanane-11,15-dione	138.527044311413	147.091582671264	133.526519770922	128.889088256268	143.937948838278	159.447347880393	1.19009557376755	2.45604913196501	15.7622879536796	5.23805738843737	1.7556915328656	5.67168162852569	-4.7304	1.09641707880858e-08	1.27561394102351	down	--	--	--	--	97859-99-9	--
neg_1658	K-252b	101.338843366731	89.4788132493529	106.680168220694	80.8433495948489	90.9809922108388	94.7502326084451	182.322110360301	175.74949691657	160.289340234208	158.231407367181	164.624105300376	158.232691479769	0.825252823909555	1.51226215824155e-07	1.24814346903238	up	--	--	--	--	99570-78-2	--
neg_1660	3-O-(2-Methylpropanoyl)-(2R,3R)-3,3',5,7-Tetrahydroxyflavanone	86.676676487436	79.9601524153455	101.189944189756	139.079463145322	111.403026715127	115.06366776588	158.162152162135	140.788503970342	159.760452822917	157.675419782105	174.039125417679	162.421912947934	0.589190225425566	0.000796720529718552	1.11212005809135	up	--	--	--	--	160012-84-0	--
neg_1663	(+/-)-debromodispacamide D	229.702343625649	250.917780267194	228.936492611337	239.164480299564	239.563668673605	224.507018154822	409.658604570973	405.12528911237	418.436211329385	423.471061294656	386.664927090701	391.252946928399	0.785141259073295	3.31351242022314e-09	1.27307942361614	up	--	--	--	--	1005010-17-2	--
neg_1666	(3S,6R,9S,10R)-9-hydroxy-3-methyl-2,4-dioxo-10-pentyloxecan-6-yl acetate	626.007784931423	567.801219785733	562.022544836274	607.398520723254	650.442883535871	608.190017718169	283.620871853639	328.528232390815	299.247488777729	411.623753557101	415.57312149445	421.128652637358	-0.745886	4.27381514618929e-05	1.2015105698942	down	--	--	--	--	1293989-59-9	--
neg_1673	(E)-5,4'-dihydroxystilbene 3-O-{alpha-L-rhamnopyranosyl-(1->2)-[alpha-L-rhamnopyranosyl-(1->6)]}-beta-D-glucopyranoside	238.335753193902	218.192688371281	208.464876637182	209.636499139595	202.905050493978	208.421002250208	186.398168232271	175.977846496096	167.667854496861	158.16860705933	193.497327241352	160.96401265033	-0.302553	0.000404255518125105	1.09757894917908	down	--	--	--	--	1065022-96-9	--
neg_1677	ficuseptamine A	308.312341937701	291.440604218614	352.333693766143	391.576949750597	326.716823347177	331.290107567651	618.20772139873	520.653661511299	534.199435597098	476.142788874908	376.945018488454	405.259379657438	0.550389259375209	0.00619314461990929	1.00640145585193	up	--	--	--	--	1201799-17-8	--
neg_1680	2-Hydroxy-2-Methylbutylglucosinolate	736.441544698771	807.472404234554	759.143003261933	838.299280951519	748.42692717816	693.172557140745	206.940496410981	291.247393972349	233.174960798631	371.374318349842	379.20789568913	331.386482985843	-1.33764	3.87566062264778e-07	1.24683973308024	down	--	--	--	--	36286-64-3	--
neg_1682	Artonol D	228.22452813494	203.583515530585	191.890333427738	238.936018196367	187.222452414757	173.830361338937	172.746999131781	167.459182787049	154.495354297577	156.556558689694	145.193481146154	144.372728707677	-0.379238	0.00409404785230786	1.02465990053873	down	--	--	Flavonoids [PK12]	HMDB0030495	186824-60-2	Organoheterocyclic compounds
neg_1685	Bicyclo(4.1.0)hept-3-en-2,5-dione	142.435799790256	147.013362235626	149.451462293044	146.34819017651	149.614454341724	145.290402364003	143.735889210918	134.852312738252	137.138976797587	136.665810854714	131.598561375039	142.085568112258	-0.091479	0.0029092916965252	1.02550425958357	down	--	--	--	--	53735-22-1	--
neg_1686	3-Cresotinic acid	875.053437398521	834.318730774538	763.783936522021	849.056875491848	805.675451836674	794.030243459913	1066.46806058266	1001.80471635192	1059.70330212363	1035.01681582317	1033.5266260863	1057.61363804477	0.345589116087986	2.37301299463386e-06	1.23822216697192	up	--	--	--	HMDB0002390	--	Benzenoids
neg_1687	L-Fucono-1,5-lactone	567.232232135658	577.344010149016	519.936712968408	548.266824996565	522.947338826383	509.00569052733	623.34249864006	606.924489340938	624.629899102961	634.452249336662	653.869322987405	644.978229702938	0.223411556624543	0.000116459192001382	1.16470795594937	up	C18028	Fructose and mannose metabolism(ko00051);;Metabolic pathways(ko01100)	--	--	--	--
neg_1689	Phyllanthurinolactone	3917.35230665454	3752.97	3532.5490061092	3762.74689436705	3826.31819579341	3834.59029923605	5204.93288777723	5001.2212557336	5396.72500305796	5430.47374573106	5630.66680414649	5731.62625611722	0.517785002078386	2.30865820123348e-06	1.24876870867779	up	--	--	--	--	168180-12-9	--
neg_1692	[3,4,5-trihydroxy-6-(hydroxymethyl)oxan-2-yl] 3-hydroxy-4,5-dimethoxybenzoate	46.6638647309494	48.3958116677748	49.598056299468	57.3277520275557	46.096092388018	53.3011703160022	86.6716055176358	91.8325380998847	75.169862617881	90.3126880651651	86.1517562288909	78.8257007021181	0.755967211369397	2.50880529327726e-06	1.23321996423952	up	--	--	--	--	--	--
neg_1693	Pelargonidin 3-glucoside-5-glucoside	224.542851587147	229.188999379159	228.392558446505	234.273476701433	257.504549747444	244.921260409138	322.650584999298	313.171971880014	317.967986411283	290.927531954622	342.48837172981	338.170649875238	0.440445703565293	8.54817862529825e-06	1.21402778469537	up	--	--	--	--	58751-31-8	--
neg_1695	4H-Anthra[1,2-b]pyran-4,7,12-trione,2-[2,2'-bioxiran]-2-yl-11-hydroxy-5-methyl- (9CI)	769.279628864406	753.469723981232	750.918727975969	826.363172581622	754.141200332479	734.570220515802	521.953836487394	478.959240610046	507.680345605425	520.328967163033	538.186	552.805481411987	-0.556593	7.7887431115233e-08	1.25531070402626	down	--	--	--	--	103947-06-4	--
neg_17	2,3-Dihydrothieno[3,4-b][1,4]dithiine	266.923752623549	292.163144387924	274.30105845652	285.618496416915	267.276602167299	266.838974263861	483.146203619297	447.594727624456	535.118323102098	530.275125311709	474.357415827851	491.272121532806	0.841263423795471	5.02947521932046e-06	1.25711777660713	up	--	--	--	--	158962-92-6	--
neg_1702	epicoccin R	188.956548092935	210.034545716019	245.32238187098	230.968869220525	222.78932667663	211.586990741801	144.250845302707	156.846741128373	159.256787532793	166.20866149908	143.600554063581	133.00942211906	-0.536117	6.85680852012378e-05	1.17468431574615	down	--	--	--	--	1235384-22-1	--
neg_1705	4,6-dihydroxy-2H-chromen-2-one	1698.42609831938	1806.64304608481	1592.85530835855	1639.49190682722	1630.10730447612	1464.93722184506	1238.93605461966	1357.00226934082	1235.05963702293	1176.36947868197	1176.52292288855	1290.65125267152	-0.395567	7.36211351797157e-05	1.17843017534397	down	--	--	--	--	30992-75-7	--
neg_1710	Radicicol	379.745033485285	391.864264153763	354.295733712696	394.139222083709	365.270225681334	363.167962719176	588.147225710308	534.272474287699	540.538595746173	515.382312392886	504.871371299066	552.238888553584	0.525015151112255	2.67638002193052e-06	1.2410897555705	up	--	--	--	--	12772-57-5	--
neg_1714	Pyrrolo[2,3-c]azepin-8(1H)-one,4-(2-amino-1,5-dihydro-5-oxo-4H-imidazol-4-ylidene)-4,5,6,7-tetrahydro-	4177.25946671489	4255.66887754026	3879.87520930318	3875.13354971054	4073.77977442153	3961.00208463388	3748.04436096085	3643.60261773884	3524.09664473732	3505.41121618928	3630.09159396834	3591.08262207214	-0.162505	0.000433662625371831	1.12851748414299	down	--	--	--	--	125118-55-0	--
neg_1715	5H,6H-1,2,4triazolo4,3-cpyrimidin-5-one	228.289134795271	230.410377515725	232.478517855079	230.088520031922	233.081773432508	215.827213954399	107.293020631517	102.413236532009	105.859054818653	105.490308708111	112.477045768164	106.446303703151	-1.09826	3.95369797722271e-10	1.28037326524866	down	--	--	--	--	90993-88-7	--
neg_1716	H-His-Asp-Oh	817.99359237945	744.171324381262	716.19451132248	693.420920280118	829.203340160314	772.074712554814	1012.80358270712	991.791490868843	1046.46616627283	1063.03380533418	1052.49278906061	1041.1992503335	0.44091973318343	8.50001938383832e-06	1.23314789262988	up	--	--	--	--	41658-60-0	--
neg_1718	1-Naphthacenecarboxylicacid,1,2,3,4,6,11-hexahydro-2,5,7-trihydroxy-2-methyl-6,11-dioxo-4-[[2,3,6-trideoxy-3-(dimethylamino)-a-L-lyxo-hexopyranosyl]oxy]-,methyl ester, (1R,2R,4S)- (9CI)	226.969919854735	251.388918280039	225.763403768875	223.319330876098	219.213038509993	216.304466769017	134.092205317325	110.180347577141	114.930373095602	132.220741869334	122.466958235977	122.334588451507	-0.888523	3.82652782583978e-08	1.26048415479504	down	--	--	--	--	82002-76-4	--
neg_1724	pseudonocardone	131.918364001328	137.098818323588	149.803814722153	148.819400580781	131.915145999555	145.320083935591	97.209514300919	85.3366571518134	93.6931232880962	90.7796088721499	92.8021180902325	99.0959234197566	-0.596105	1.61413956361015e-06	1.24236476915642	down	--	--	--	--	1400935-50-3	--
neg_1725	(+-)-Cinnamolaurin	1712.84969049525	1620.1073310696	1503.02778579005	1505.1576549492	1588.08917799235	1558.38	1334.76918162893	1335.88680425998	1259.84268673265	1276.6680619817	1309.06172351514	1279.1976300686	-0.283418	0.000115953349861386	1.19686978004042	down	--	--	--	--	25866-05-1	--
neg_1726	(E)-N-(1-carbamimidoylpyrrolidin-2-yl)isoferulamide	118.049302558679	102.836092311426	92.1534086501558	104.170615862279	112.819034885223	96.3010834442077	145.967581054912	138.183586355129	141.743650338502	150.585638895985	152.504687241229	155.857703441513	0.498499329764675	1.01154126828092e-05	1.20854113119481	up	--	--	--	--	1350449-57-8	--
neg_1727	3-O-[alpha-L-Rhamnopyranosyl(1?2G)gentiobioside]-3,3',4',5,7-Pentahydroxyflavone	248.015827245284	230.691611392705	208.535196182858	217.225001038507	215.453043548853	213.647143495418	171.277409759921	148.520563851074	158.821501359044	157.896387009917	146.965892888393	146.614644134407	-0.519839	7.80349859982533e-06	1.21717972704958	down	--	--	--	--	55780-29-5	--
neg_1730	Ile-Asn	1320.32724397197	1265.02534701369	1155.33170068848	1191.10793495261	1193.90314239727	1182.78799878929	401.178602758116	371.083190846087	379.192605053723	335.841448359709	338.705358290329	342.461717356221	-1.7529	1.42746818508184e-08	1.27767055278625	down	--	--	--	HMDB0028902	59652-59-4	Organic acids and derivatives
neg_1733	Repandin A	2828.56068571478	2852.43070279803	2697.79004634557	2860.93589932262	2747.3783619514	2696.5618429766	3603.26797975789	3559.18476412962	3523.69099980591	3407.70342612415	3400.63991777876	3430.21659977414	0.326771589224716	3.96380786096757e-08	1.25658525248754	up	--	--	--	--	71155-66-3	--
neg_1736	2,8-quinolinediol	5.32151811097168	9.04308601748417	19.7446328340324	19.6137162795421	18.3213148152215	22.259689460706	58.4334481277934	65.7370079800362	62.3536	66.4888793690011	67.5103366821124	71.0327537732407	2.05382847173128	2.12404296865454e-07	1.25628542232554	up	--	--	--	HMDB0240311	15450-76-7	Organoheterocyclic compounds
neg_1739	4-(4-aminocyclohexa-2,5-dien-1-yl)-2-[(N-methylisoleucyl)amino]butanoic acid	271.790082024942	253.631773918743	218.403506225763	246.049725587129	212.740787396931	214.701249640324	26.7034767581341	8.99481869265441	35.3480252077593	18.5159271318579	22.3817644954801	21.4584874362392	-3.4093	6.30331222644487e-07	1.26868501882502	down	--	--	--	--	21754-03-0	--
neg_1742	Capsoside B	112.125852050125	107.808996847669	85.6377291772414	93.2731887332906	93.2057638050743	98.4678183458582	66.1437515728722	52.48	63.5666257133602	74.3727913163154	52.9896302994808	61.0001681444996	-0.672305	4.687025474663e-05	1.16860944913205	down	--	--	--	--	--	--
neg_1750	4,5,6,7-Tetrahydro-1,2,3triazolo1,5-apyrazine	58.1431892051868	47.7429406623447	44.1857316325966	42.7789056323441	58.0814616776755	62.0414472081582	100.487520890958	110.123528497619	100.769459119724	102.416749907997	100.805352709192	101.777743984721	0.977779563649589	2.81338001624137e-06	1.25066845337402	up	--	--	--	--	123291-54-3	--
neg_1753	Retronecine N-oxide	964.275759992058	963.473569580929	886.630318939275	873.942294169752	948.059351442263	914.821575689214	98.9109835521911	90.4342527657589	104.333371126682	119.329	119.439559204161	117.633430972899	-3.09411	5.56277440578467e-09	1.28152804004712	down	--	--	--	--	6870-33-3	--
neg_1754	2(3H)-Furanone,dihydro-4-(hydroxymethyl)-3-(6-methyl-1-oxoheptyl)-, (4R)-	414.083067744093	404.514467186887	382.768317949792	385.659621582803	399.420061579881	397.425334488616	295.157220302631	290.262940964674	287.970710027669	317.341857189551	322.058905828866	313.298358625672	-0.384548	4.86605170574818e-07	1.24225654231282	down	--	--	--	--	51311-41-2	--
neg_1755	Topotecan	179.416352502328	152.65290241557	191.630091516903	205.921614000552	211.261717137465	203.883163012108	310.04249338194	304.797900809455	324.259227730237	285.419830619349	259.042213111586	240.45597171452	0.590722005530084	0.000202357935913975	1.14014774971597	up	C11158	--	--	HMDB0015164	123948-87-8	Alkaloids and derivatives
neg_1757	Varioxepine A	836.962002021128	801.780293293471	793.064004441725	906.410999301732	786.773908863091	776.107006012541	522.836464336377	544.62263381363	517.954655627446	501.116872269966	543.068184240539	517.830737989784	-0.638931	6.8233286447117e-06	1.25238469896569	down	--	--	--	--	1623451-72-8	--
neg_1760	Ethanone, 2-(6-methoxy-3-pyridazinyl)-1-(4-methylphenyl)-	293.771898109941	298.536514904853	322.994792110986	339.161246676948	345.079777774285	319.800122446521	325.988886451239	494.018070533256	445.321792895875	545.35008427524	524.391322882795	473.524130457417	0.549234666019187	0.00470665467314843	1.04910112060552	up	--	--	--	--	560111-45-7	--
neg_1762	(R)-1-O-β-D-glucopyranosyl-1,3-octanediol	934.401221519725	894.198330541857	867.006562935076	870.528246678616	890.396370667435	883.284632203988	790.366987703962	768.498129816479	814.177209773899	779.229476841747	761.641936357245	751.547196179036	-0.19477	8.57447245211277e-06	1.20037871716354	down	--	--	--	--	120727-21-1	--
neg_1764	alpha-Caesalpin (it. Caesalpin)	2365.10527351646	2263.13875086293	2124.58564873784	2148.54204309809	2184.87814152827	2182.94260691939	882.738102657722	932.428861636242	993.759403913136	969.301403427032	964.726521898497	941.643206733519	-1.22295	1.10214268669363e-08	1.27808400323454	down	--	--	--	--	7759-26-4	--
neg_1765	Caprarioside	2739.55426312123	2696.85250966338	2499.77852645459	2484.0084242342	2501.46890267542	2508.50538227071	2297.20722777877	2234.2643281759	2227.07302276075	2195.89311879278	2119.93938053259	2117.28995792636	-0.226127	0.000116549975526551	1.16450724758198	down	--	--	--	--	1151862-69-9	--
neg_1774	L-VALINE, N-(N-L-PROLYLGLYCYL)-	487.93896897684	474.847593813646	446.786577766111	491.475602122713	444.187638202429	457.926065328455	167.510685522706	171.610546734276	154.689414385854	154.428	140.828530695403	149.810301816812	-1.57805	1.32750634075515e-09	1.27804927029986	down	--	--	--	--	58872-41-6	--
neg_1781	Zanthosimuline	1136.17800516876	1112.71498297855	1005.89801585269	1005.08568462061	1051.81461469871	1033.82959223908	461.265304866222	484.91305719041	468.068827917109	456.080460901607	488.449043668771	490.090603143542	-1.15535	4.66136237406646e-07	1.27434177388886	down	--	--	--	HMDB0040368	155416-20-9	Organoheterocyclic compounds
neg_1782	2-n-Propyl-4-hydroxy-6-O-beta-L-glucopyranosylbenzoic acid	2313.36999901138	2276.88766010296	2066.05120140277	2186.08555178872	2052.6733637329	2064.9013843015	1965.9484047607	1869.48009274764	1824.70423753934	1737.49731665323	1722.69934100271	1772.9054106095	-0.25063	0.000239235512967768	1.12341120120345	down	--	--	--	--	129134-92-5	--
neg_1784	lonitoside	398.416958968873	348.169616284745	430.481938455151	452.449256676576	459.72996357561	409.274839841092	446.597335301534	551.015789884928	516.260084636133	658.997217466063	680.45535868425	626.739895429829	0.478039282514008	0.00510751527777855	1.00861116083386	up	--	--	--	--	135788-94-2	--
neg_1786	(2S)-5-methoxy-8,8-dimethyl-2-phenyl-2,3-dihydro-4H,8H-pyrano[2,3-f]chromen-4-one	325.584926429063	339.338339872381	391.064342455497	294.67630623046	474.334962514591	366.456447163261	616.656954198477	842.482261764397	703.950918214998	915.19124793346	920.846117293826	798.10571318245	1.13031330822223	7.0425164965935e-05	1.19015246881646	up	--	--	--	--	69640-78-4	--
neg_1788	(1E)-N'-(2-fluorophenyl)ethanimidamide	724.406538195547	702.871858694223	669.004111759937	680.23053749156	674.523752187639	660.958230264576	620.263297312523	612.527728141908	572.673555417914	588.725090017738	580.374191192904	567.246166752991	-0.215352	2.94589972584409e-05	1.17686264969186	down	--	--	--	--	87356-46-5	--
neg_1790	lespeflorin A2	658.800536715832	620.101277042076	664.630135276022	686.859524924993	658.145046620432	664.295341672779	594.848584762173	603.35816384947	583.895518599329	568.505215781529	570.962561640238	563.615	-0.181651	5.13455393116646e-05	1.17251571177456	down	--	--	--	--	1108717-50-5	--
neg_1792	6H-Benzo[4,5]cyclodec[1,2-b]oxireno[c]furan-1(13aH)-one, 6,8,12-tris(acetyloxy)-2a,5,7,7a,8,9,10,11,11a,12-decahydro-7,10-dihydroxy-4,7a,11,13a-tetramethyl-, (2aS,3Z,6S,7R,7aS,8S,10S,11R,11aS,12S,12aS,13aR)-	319.092477377221	295.517460074929	355.574807839412	363.865767765809	339.571824698283	341.096235225085	289.424557679006	296.742931675618	275.159536543406	248.932882349207	210.52375094755	243.544912236991	-0.365035	0.00137362022734116	1.0487565923747	down	--	--	--	--	205581-12-0	--
neg_1795	2-(1H-Indol-4-yl)ethanamine	1881.66454946566	1697.63964964211	1489.70474986474	1482.19837628095	1539.07620838173	1533.83433169415	1315.86041653043	1277.41751885942	1319.67959760171	1231.34134876753	1190.12449846804	1222.58878490088	-0.348838	0.00208686980567631	1.09225711681818	down	--	--	--	--	16176-73-1	--
neg_1797	L-Tryptophan	48129.087273355	47898.6085031535	41755.3027290309	40873.2342639014	44040.5990650603	43524.8396126811	37663.8879400493	36356.740053174	33990.0725709225	32568.0991740212	34293.3459894582	34520.621210698	-0.346416	0.000166096253635654	1.15675	down	C00078	Glycine, serine and threonine metabolism(ko00260);;Tryptophan metabolism(ko00380);;Phenylalanine, tyrosine and tryptophan biosynthesis(ko00400);;Indole alkaloid biosynthesis(ko00901);;Glucosinolate biosynthesis(ko00966);;Aminoacyl-tRNA biosynthesis(ko00970);;Biosynthesis of various alkaloids(ko00996);;Biosynthesis of various plant secondary metabolites(ko00999);;Metabolic pathways(ko01100);;Biosy…	--	HMDB0000929	73-22-3	Organoheterocyclic compounds
neg_1802	RG108	23300.6529214348	23202.2704045992	20233.1283068934	19753.959803459	21477.9825075352	20942.6533971513	25196.5720216572	24923.6427606183	24004.6094629941	23983.9334196248	24687.7186591416	24594.7902145087	0.193279614468322	0.00288385980953779	1.07150973888262	up	--	--	--	--	48208-26-0	--
neg_1803	9,14-Methano-2H,6H-difuro[3'',4'':1',8'a;2'',3'',4'':4',5']naphtho[2',3':4,5]furo[2,3-e]furo[2,3-b]oxepin-8-carboxylicacid, 2a,3,4,5,8,8a,8b,8c,9,10a,13a,14,14a,15a,15b,15c-hexadecahydro-8c,13a-dihydroxy-8-methoxy-2a,8b,14a-trimethyl-3-[[(2E)-2-methyl-1-oxo-2-butenyl]oxy]-,methyl ester, (2aR,3R,5aR,8S,8aR,8bS,8cR,9S,10aS,13aS,14S,14aR,15aS,15bR,15cR)-(9CI)	543.478981106448	536.377217458053	472.968049597408	477.431795633768	499.935718288357	490.677266479051	419.745257065249	435.777832334054	427.180720459437	398.555826205927	411.680031487909	417.715631274791	-0.2669	0.000418149466942157	1.15279405883326	down	--	--	--	--	152273-69-3	--
neg_1810	4H-1-Benzopyran-4-one,7-[[6-O-(4-carboxy-3-hydroxy-3-methyl-1-oxobutyl)-b-D-glucopyranosyl]oxy]-5-hydroxy-2-(4-hydroxy-3-methoxyphenyl)-6,8-dimethoxy-(9CI)	2261.16631095008	2282.93462508116	2102.09067087321	2277.35813157517	2041.01198451965	2097.43290881589	1445.36754770349	1309.05125316747	1466.73414629078	1154.29977971642	1095.43403285927	1207.01041861384	-0.766592	9.80843212086907e-07	1.23925210470303	down	--	--	--	--	101339-35-9	--
neg_1819	3-O-(2-O-beta-xylosyl)-beta-galactoside	81.8727030954714	91.256091320733	80.9092416243773	87.9626228989826	98.1722482715937	94.1443793097068	101.979131885879	146.650397736394	102.467959464057	137.149737008874	136.818727353515	128.579469955297	0.496189228324312	0.003951342972667	1.04420194509759	up	--	--	--	--	142506-19-2	--
neg_1821	L-Threonine, N-hydroxy-	399.992460958115	423.239466057178	308.378315007842	323.02071359026	360.748222115038	347.508426172833	303.116370892014	302.987396557473	250.263848486336	229.134234998916	243.66016460094	247.243589971061	-0.45632	0.00171176011434705	1.04238674329451	down	--	--	--	--	872169-27-2	--
neg_1823	(1S,5R,7S,8R,9S)-7-acetoxy-11-ethoxy-5-hydroxy-1-isovaleroxy-5,6-dihydrovaltrate	2777.2095268307	2713.43787840351	2470.93240965563	2474.31387451442	2518.72774382258	2514.20123840568	2033.15248266195	2028.52690601259	2004.48308980659	1799.13943220314	1783.35527355201	1853.62338242324	-0.427443	3.99657448357465e-06	1.21389010509277	down	--	--	--	--	1134138-89-8	--
neg_1828	Divaricataester A	5803.64689563615	5661.92460978018	5236.65494879296	5282.14446005184	5371.73191009598	5249.46533809277	4626.07181180564	4890.11947337209	4581.69797050061	4872.95065613672	4986.98451778002	4808.72122080743	-0.180726	0.000466159970730807	1.11173829364759	down	--	--	--	--	1049708-12-4	--
neg_1833	6-Hydroxynobilin	1147.14394782963	1084.62252714581	968.941604817194	1002.21117384046	1009.67595076715	1007.98748718395	548.912668722319	565.532429141562	496.291548138578	481.468020743989	492.764354529239	478.234506379908	-1.02201	1.72635637465859e-07	1.26275863273943	down	--	--	--	--	32562-94-0	--
neg_1840	2-methyl-6-(methylsulfanyl)-4H-pyran-4-one	692.703536340632	651.637481071129	595.263177137059	617.911097036732	609.588670760583	634.851273884463	494.475391259417	495.429078756358	544.367798643087	515.287300294229	515.642275714782	557.69820662684	-0.283855	0.000116303462110011	1.15234694777581	down	--	--	--	--	52911-99-6	--
neg_1847	5,7-dihydroxy-2-(4-hydroxyphenyl)-4-oxo-4H-chromen-3-yl 6-deoxy-2,3-bis-O-[(2E)-3-(4-hydroxyphenyl)prop-2-enoyl]-alpha-L-mannopyranoside	1144.08508699281	1062.0933527799	1047.43112686572	1054.08830463927	1067.00462589312	1041.97517411281	1159.26933489512	1285.77265352191	1148.12805941085	1427.79050601286	1469.84843619771	1360.34290419905	0.291077822629701	0.00639043515582198	1.02212130877121	up	--	--	--	--	133740-25-7	--
neg_1848	Hydroxyphenyllactic acid	986.526019478514	926.97709087453	845.750238703647	832.445990016749	905.397260980727	898.72458921388	416.628115567606	405.719285057696	411.94558639783	373.990756385612	365.724032591315	388.520628955033	-1.19151	4.43679593848285e-07	1.26968598939367	down	--	--	--	HMDB0000755	306-23-0	Phenylpropanoids and polyketides
neg_1864	2H-Pyran-2-one,4-(fluoromethyl)tetrahydro-4-hydroxy-, (R)- (9CI)	80.940393176767	88.4081933879928	65.869067024806	77.721487469042	82.2888765104985	70.6955485405409	68.9506801621076	55.5318963585084	44.8146835859909	40.9901229765476	52.7580286020753	52.1365918224421	-0.563908	0.000733620103495132	1.07614745728339	down	--	--	--	--	104759-33-3	--
neg_1875	16-acetyl-10,21-dioxo-2-oxa-11,16,20-triazatricyclo[22.2.2.1~3,7~]nonacosa-1(26),3(29),4,6,8,22,24,27-octaen-4-yl acetate	802.70791138287	726.012940932541	730.849159134063	761.502212100876	752.388539148506	747.673856325755	1015.66695192316	931.347410542553	957.768326482429	909.927331623392	949.277893319153	968.360041498241	0.342441309060625	1.25735087100371e-06	1.23289409416747	up	--	--	--	--	99964-84-8	--
neg_1878	2-hydroxy-(22-27)-hexanorcucurbita-1,5,16-triene-3,11,20-trione 2-O-beta-D-glucopyranoside	192.333099325111	196.370278882743	204.780002838341	244.185424955001	231.756527683947	238.691838142514	98.9258972349924	98.5775371147344	98.1977697277911	102.128739004291	125.849638942895	106.251520722045	-1.05423	1.04785462089981e-05	1.23360892795656	down	--	--	--	--	1345690-60-9	--
neg_1883	(3beta,5beta)-3-{[(4xi)-6-deoxy-4-O-(beta-D-glucopyranosyl)-beta-D-ribo-hexopyranosyl]oxy}-5,14-dihydroxy-19-oxocard-20(22)-enolide	2100.12274494288	1977.90321384952	1888.81349944522	1784.65365960643	2008.15307197836	1920.22484544347	4067.73804880122	4018.68387030507	3835.62754139536	3658.19554842902	3813.42543673414	3836.43543452636	0.99197138519133	8.4708339317644e-10	1.27408497194308	up	--	--	--	--	7044-33-9	--
neg_1886	(S)-Beta-methyl-gamma-butyrolactone	1284.65542935704	1167.47616747217	983.587612413074	962.025569419706	1008.91862287376	1011.64130304791	1473.49573657297	1414.78151702315	1513.43957229498	1347.00936743685	1342.85019573639	1366.62048005241	0.398157858070218	0.000500618633717143	1.12188748540126	up	--	--	--	--	64190-48-3	--
neg_1889	3-Cyclopentene-1-aceticacid, a-amino-2-hydroxy-, (aS,1S,2S)-	356.063884887283	308.029643441091	270.489205476006	285.104474848051	302.197876380839	307.921945146226	376.327782584278	373.024157254001	372.255405377517	395.22472759947	415.482896541402	404.94616160203	0.353127417315723	0.000252690775407569	1.13558939943834	up	--	--	--	--	433216-72-9	--
neg_1890	Prolylhydroxyproline	1155.11103336012	1179.16070259453	1002.86083195535	988.568937694639	1048.94681340068	1066.71065694436	501.023511600477	487.779322170044	439.509595456577	403.125713394744	417.100661886448	428.795379997976	-1.26657	2.76953819121195e-07	1.26390761147823	down	--	--	--	HMDB0006695	18684-24-7	Organic acids and derivatives
neg_1903	Methyl 5-hydroxypyridine-2-carboxylate	88.0005600262515	90.5549348139014	58.5576011771322	59.2953103210078	60.8862864897936	62.9767976238189	39.7010095901144	25.8479309702113	29.8013336523269	17.7347475457903	19.7548632731522	21.5280596895988	-1.44495	0.000255384716915664	1.1503365682777	down	--	--	--	--	30766-12-2	--
neg_1904	Acetyl-DL-Valine	1621.83487167345	1617.74348130823	1451.54574606248	1458.97182973064	1497.50528479632	1521.28757745725	1939.33415077712	1915.39613837825	1695.88461339469	1648.06155995969	1749.45953104904	1750.82888382118	0.222652418549875	0.00183884826754806	1.04622065367072	up	--	--	--	--	--	--
neg_1906	1-hydroxy-6-oxocyclohex-2-enecarboxylic acid methyl ester	91.0497817587473	81.6199997988339	69.4885785583316	74.4952068722708	76.8996910520408	79.6086432457555	51.0816320359831	53.6530856975934	52.1073378912403	46.2853681499779	50.9728358430208	52.0742114100309	-0.62798	0.000101616074727813	1.20974645002156	down	--	--	--	--	149155-20-4	--
neg_1915	2-Heptenoic acid, 6-[(3,6-dideoxy-��-L-arabino-hexopyranosyl)oxy]-, (2E,6R)-	396.081356936317	366.561918393551	370.954672238255	354.754092962536	351.599227533368	359.875166824327	332.725857294959	333.522573596447	298.499533230579	286.603522171014	276.101	297.788015150024	-0.269304	0.00052904512779639	1.10391171097719	down	--	--	--	--	--	--
neg_1919	2-Hyddroxy-6-(10-phenyldecyl)-benzoic acid	722.288556073059	678.623243485853	695.472924166049	739.851779033216	712.518396779293	682.448340507358	228.432577167447	304.29367712669	265.001885439931	381.340166142109	400.581416617833	352.910864910409	-1.13055	9.31382248060816e-06	1.24837141157422	down	--	--	--	--	76261-16-0	--
neg_1941	Arthropsadiol B	1621.96514338147	1632.90303192113	1392.70663152673	1414.83388728557	1426.11830141831	1414.03597296196	1039.61488503227	992.206773550111	932.476714491166	884.159637356542	852.205722378484	926.313561188971	-0.661861	5.61003908361952e-06	1.22685090864015	down	--	--	--	--	144447-85-8	--
neg_1946	(2R)-2-O-(beta-D-glucopyranosyl)mandelonitrile	544.358504329805	496.495262750554	469.877084211569	561.770333238879	541.610575878163	521.349253101393	412.906496562243	408.787849650577	386.999060322818	450.601584950328	472.451117194216	458.591156110401	-0.275538	0.000907961183276277	1.06331021975631	down	--	--	--	--	13093-89-5	--
neg_1951	Breyniaionoside A	414.099641945704	371.78224909582	390.560794266322	387.372823297932	384.520673034496	376.474851946866	241.148540010356	236.958564178399	239.292771696162	229.048614633648	250.711122090621	234.113754435032	-0.699814	5.82863526571207e-08	1.27120312165654	down	--	--	--	--	823182-23-6	--
neg_1952	Barlerin	920.056014410474	865.280903066894	828.606732023131	860.768579938761	797.583403739517	810.09834711635	498.988283738269	478.245749689918	487.326707779099	502.752563291935	486.514781539534	506.970339041008	-0.779522	2.76735457260999e-06	1.26656233547664	down	--	--	--	--	57420-46-9	--
neg_1953	3-beta-D-glucopyranosyloxy-8beta-(p-hydroxyphenylacetyloxy)guaia-4(15),10(14),11(13)-trien-1alpha,5alpha,6beta,7alphaH-12,6-olide	1984.57043452379	1850.82719280506	1904.16583114708	1970.65765341814	1956.18232168679	1916.68440480659	2446.9251686049	2470.00772740119	2369.32096443276	2363.52680058387	2275.40709612938	2372.15818461791	0.303727459560347	3.52966901697074e-07	1.24709388003754	up	--	--	--	--	132341-19-6	--
neg_1956	1-(4-Methylpyridin-2-yl)ethanone	396.645590484041	386.906953995864	339.928863625492	348.304295593595	363.013632051664	367.310806976943	507.85673935058	510.617436089065	446.809008501651	426.005612379454	428.948058122886	436.963400643736	0.324317424058507	0.00105276029935612	1.08804213654539	up	--	--	--	--	59576-26-0	--
neg_1960	N-Acetyl-alpha-D-glucosamine 1-phosphate	97.5802070414115	120.340950806847	124.239679073681	107.677903169084	124.155864158936	129.139466086154	182.776996035182	185.593365878455	181.218827424241	152.658505028278	169.830929540728	166.868287151035	0.563250229113784	1.3380139120598e-05	1.19262103450774	up	C04501	Amino sugar and nucleotide sugar metabolism(ko00520);;Metabolic pathways(ko01100);;Biosynthesis of nucleotide sugars(ko01250)	--	HMDB0001367	119185-04-5	Organic oxygen compounds
neg_1961	Quercetin 3-O-sophoroside-7-O-glucuronide	144.909021999736	152.051102062185	154.712207535482	119.780006280238	166.245602550179	146.823078752158	260.724952149488	296.259623425348	325.619054316085	297.200523304056	230.482643043896	247.169618556253	0.906002601392892	0.00010167480710269	1.19555211713529	up	--	--	--	--	140163-57-1	--
neg_1968	Lividamine	322.226299927099	319.863174762172	259.247215169685	289.466016450919	303.353541435977	316.994460053355	112.095956179332	108.579167869642	108.059337042235	105.20030444859	105.980349611425	104.055096677729	-1.49184	5.07695583620392e-06	1.26778572231959	down	C21255	Neomycin, kanamycin and gentamicin biosynthesis(ko00524);;Biosynthesis of secondary metabolites(ko01110)	--	--	36019-33-7	--
neg_1969	Pyrimido[5,4-e]-1,2,4-triazine-5,7(6H,8H)-dione,6-methyl-	14571.1439823749	14464.6906836986	12917.9050821653	12794.1109775102	13379.4689327429	13305.2088498481	17777.2845564251	17193.9364088121	15881.6423956555	15574.6777525999	16097.0471198385	16214.1237207514	0.278010626050588	0.000107656367036474	1.14268866739547	up	--	--	--	--	5016-18-2	--
neg_1972	7-Formyl-3-methylene-6E-octenol-O-beta-D-(2',6'-O-diacetylglucopyranoside)	2362.69530074262	2307.22042597746	2127.7961682129	2144.06389410086	2160.81024534861	2160.08374828073	1682.74710680393	1653.49438280472	1614.68448623219	1607.63245195563	1617.51697933114	1640.37510454415	-0.434098	1.17888395161647e-05	1.25162393505076	down	--	--	--	--	133594-01-1	--
neg_1978	Phenylalanine,N-[[[1-[[[1-[[[[5-(3,4-dihydro-2,4-dioxo-1(2H)-pyrimidinyl)dihydro-3-hydroxy-2(3H)-furanylidene]methyl]amino]carbonyl]-2-[methyl[(1,2,3,4-tetrahydro-6-hydroxy-1-methyl-3-isoquinolinyl)carbonyl]amino]propyl]amino]carbonyl]-3-(methylthio)propyl]amino]carbonyl]-3-hydroxy-(9CI)	478.303385151687	453.331732373276	450.448431885495	453.436545549839	493.580662214265	506.958330966281	590.242841150107	537.879890294507	624.527261627798	646.15140376856	584.623805442141	612.232069111009	0.342367922647513	8.85009417881579e-05	1.1688627611203	up	--	--	--	--	144408-86-6	--
neg_1983	3-hydroxy-3-methylhex-4-enoic acid	2253.05977085816	2083.14623843619	2014.22627660813	2060.43599360133	2125.27848443557	2057.58478341603	2330.95659697007	2326.73827349363	2473.55800617006	2396.3564311574	2247.34157890697	2252.58775919607	0.155556067670934	0.000663702120186423	1.07582580696881	up	--	--	--	--	64447-78-5	--
neg_1985	(-)-2-hydroxy-3,3'-dimethoxy-1,1'-dimethyl-4,4'-bipyrrole-5,2',5'-(2H)-trione	12116.569429066	11758.910053921	10605.5910837557	10437.5963961497	11057.8974213797	10973.0187205721	9588.43900452973	9276.03328588853	8841.77101473106	8581.58560900637	8772.17950102991	8849.07	-0.312547	0.000110782126869585	1.17265491015839	down	--	--	--	--	275356-50-8	--
neg_1986	321909-17-5	1315.93937159298	1298.12001894221	1229.29234689203	1253.24359974458	1273.17573286104	1287.57223949502	1378.86617001414	1415.2506138586	1341.13338726706	1416.28382357023	1403.18501774225	1435.63880123457	0.13188839630344	7.06107205853418e-05	1.15262289492444	up	--	--	--	--	321909-17-5	--
neg_1989	D-scyllo-Inositol, O-(6x)-a-D-manno-heptopyranosyl-(1&reg;4)-O-2-deoxy-2-(methylamino)-a-D-xylopyranosyl-(1&reg;1)-O-[3-amino-3-deoxy-a-D-mannopyranosyl-(1&reg;3)]-	2058.03749697419	1923.29123724485	1868.18961390486	1867.92985146045	2014.62398920251	1985.09928215327	3169.83437556205	3048.47568973593	3104.54268897268	3090.07760111781	3150.35898140768	3097.32844325452	0.671372404238677	1.68349569615066e-09	1.2774730794656	up	--	--	--	--	117192-99-1	--
neg_1992	a-D-Glucopyranoside, ethenyl	2492.14920800492	2348.99487212908	2182.87364000393	2162.86160602791	2335.36503312729	2335.84818484911	2111.71	2081.41702981567	1999.2209809854	1975.75994063885	2051.02577264511	2018.93214493499	-0.179354	0.00172928836708274	1.08725979177642	down	--	--	--	--	10095-76-8	--
neg_1995	monardin B	902.938281001394	753.338354506618	799.24257647093	820.810838827974	828.433900725781	845.330748974287	401.640223745582	368.002093249218	316.631914305777	339.181223728669	348.705608752044	364.902312360702	-1.21048	3.81632643756152e-08	1.26855251261503	down	--	--	--	--	1262796-92-8	--
neg_1996	6H-Oxepino[2,3-d]pyrazino[1,2-a]pyrimidine-6,9(8H)-dione, 10,11-dihydro-11-methoxy-8-methyl-11-(phenylmethyl)-, (8R,11S)-	1149.64933936636	998.578608310706	1038.55613629625	1009.7665906741	1060.70273924112	1093.52735718454	3731.18974030143	3792.27790498829	3695.76125643094	3706.07965463588	3646.15416164852	3719.7850326628	1.81147149937641	1.85338539524211e-15	1.28310518275419	up	--	--	--	--	2370941-33-4	--
neg_1997	Enhydrin	94.9202617111273	71.4642022529443	91.5182924344936	88.4561495343457	75.7232687362933	105.635915081957	220.577029405793	178.19860589301	180.642210135567	184.477716575531	174.281124297326	198.074002944885	1.10644	9.08840085998328e-07	1.23904202108017	up	C09405	--	--	HMDB0251809	33880-85-2	Lipids and lipid-like molecules
neg_1999	1-Prop-2-ynyl-pyrrolidin-2-one	509.992581775241	494.395873462328	452.818739896253	468.700667811572	459.748857979581	471.037344432787	362.413724935299	366.486287932992	320.240158017017	312.814432157465	315.977481134707	303.641732748253	-0.5277	1.76242851466259e-06	1.22736160590861	down	--	--	--	--	766-61-0	--
neg_2003	Eucommioside II	95991.1548717948	95058.0893488208	86556.2284193256	82322.2714817902	91156.6306235361	88037.7460411195	169397.635840972	164932.038609604	168138.189816152	162788.893159066	159717.309239064	158249.229263558	0.866906992321693	2.17606500848367e-10	1.27489545555713	up	--	--	--	--	94190-27-9	--
neg_2009	Adenosine, 5'-S-propyl-5'-thio-	843.062	760.457164115927	737.231055365292	766.845578343192	879.017254473234	842.82435443679	1141.87284505373	1150.74368096439	1182.61332793982	1138.81591278215	1163.35867445209	1198.58366347459	0.530542423238839	3.18820504255249e-06	1.25216003866827	up	--	--	--	--	5135-33-1	--
neg_2010	Pharbinilic Acid	539.696240721119	475.581946050623	535.084250098559	561.62381735887	521.869978274574	528.528316978641	743.020757595684	735.034085252994	736.194884030773	736.433406888389	712.524780356036	730.110480173518	0.474298247094646	1.97618687301212e-06	1.26110283132635	up	--	--	--	--	--	--
neg_2017	Erigeroside	806.957479896544	685.520630465728	661.618223214082	656.619615528374	702.740101203814	699.413521641084	560.595037002818	611.222798153334	605.129298558495	562.542608902041	566.161773749691	574.438472230218	-0.275679	0.00172639578311087	1.09051997219648	down	--	--	--	--	59219-76-0	--
neg_2024	Isoindigotin	413.108526839378	432.985364196663	369.257601798169	387.375251971436	399.771444428828	420.602399653008	301.461379811996	335.153341532777	283.900698664577	281.757359567342	285.85727124301	285.106741959365	-0.450469	7.28376447803836e-06	1.20456764297066	down	--	--	--	--	180479-95-2	--
neg_2026	paratunamide A	1858.62045445013	1716.3742114097	1770.88621315902	1776.75442790945	1737.41340104349	1743.26632638454	1407.93037109674	1435.27467308355	1449.49276987352	1419.06334658763	1430.88803290181	1420.63844264938	-0.308279	4.82338760480265e-06	1.25994414020839	down	--	--	--	--	914778-23-7	--
neg_2030	Diprotin B H-Val-Pro-Leu-OH	95.278555907971	73.5960406558187	77.5331869744323	90.7326298911299	84.1160376524921	91.9186480442297	2.62644925944625e-09	2.62644925944625e-09	2.58885713913381	2.62644925944625e-09	2.62644925944625e-09	2.08329335833494	-6.77922	1.63372677969622e-06	1.27309588492482	down	--	--	--	--	90614-49-6	--
neg_2032	4-methoxyfuro[2,3-b]quinolin-7-yl beta-D-mannopyranoside	205.304168616384	159.262464866119	138.352001545713	173.806582277602	174.825939572823	162.33287395863	108.205330411857	96.5385046162784	95.4665302469941	111.056961593806	120.412939130042	125.257726768098	-0.626064	0.000471292822658693	1.12794901594701	down	--	--	--	--	1162731-28-3	--
neg_2037	2(S)-5,2'-dihydroxy-7,8,6'-trimethoxyflavanone 2'-O-beta-D-glucuronopyranoside	711.205151060591	751.879867079323	777.266936928881	762.956062656408	749.654553422245	754.906371008765	478.465727053701	470.661667057177	500.74710056119	482.893637452516	490.704569850116	504.540138772125	-0.622524	5.23718091506534e-09	1.27376900756178	down	--	--	--	--	112408-69-2	--
neg_2038	Strophanthosid-19-carboxylsaeure	2653.22796848183	2638.96741378869	2616.75503247682	2877.56223724652	2504.24272770389	2617.99435890856	1246.45042776791	1215.62232387191	1277.46177035463	1306.81432757972	1292.03467489768	1277.6501243576	-1.06271	3.20553864357743e-07	1.27491289418113	down	--	--	--	--	37519-25-8	--
neg_2040	Fumaric acid	201.081214184753	156.859971719861	199.461603334941	187.101394381134	173.216822346301	197.812506051075	379.489501595658	382.607967271732	390.978514296719	378.215117337063	340.074060938636	345.216903887894	0.990602922326092	2.41381550036045e-08	1.26087	up	C00122	Citrate cycle (TCA cycle)(ko00020);;Oxidative phosphorylation(ko00190);;Arginine biosynthesis(ko00220);;Alanine, aspartate and glutamate metabolism(ko00250);;Tyrosine metabolism(ko00350);;Phenylalanine metabolism(ko00360);;Pyruvate metabolism(ko00620);;Butanoate metabolism(ko00650);;Nicotinate and nicotinamide metabolism(ko00760);;Metabolic pathways(ko01100);;Biosynthesis of secondary metabolites…	--	HMDB0000134	110-17-8	Organic acids and derivatives
neg_2042	(2S,3S)-2-Amino-3-hydroxy-4-hexynoic acid	70.7869071208491	62.7534449703974	63.0061590941756	56.7381458181405	61.8067354228414	62.1939729088491	26.9835459617542	37.6332882841073	30.239022726557	28.5154839939706	29.0235057804396	32.0447101399831	-1.03251	1.43657319801966e-07	1.25049650765095	down	--	--	--	--	51939-53-8	--
neg_2045	pestalotiopamide A	351.345250384589	356.485549802427	328.116205210402	302.815718015022	327.619045607046	341.950796687757	1174.68852514604	1188.34577632984	980.967060027306	972.976312853424	967.318656668682	970.21479256861	1.63889893306616	1.11075023743418e-05	1.2591535640511	up	--	--	--	--	1263054-80-3	--
neg_2048	Methyl 6-Amino-6-deoxy-α-D-glucopyranoside	2609.2013183375	2500.71905657357	2314.32185355288	2245.84537655398	2457.6036015213	2460.00527346118	7078.00783997968	7165.62413711517	6618.87265084454	6453.05744425574	6633.85703162153	6672.86657338826	1.47751932988152	4.4977509054464e-09	1.27838260143141	up	--	--	--	--	5155-47-5	--
neg_2056	(E)-2-(1-hydroxybut-2-en-2-yl)-11-beta-D-glucopyranosyloxy-6,7-dihydroindolo[2,3-a]quinolizin-4(12H)-one	831.441339951831	772.501643006249	756.705634239369	775.443697001509	804.408692314067	766.940074650606	970.844740623379	1018.70379300981	958.280495406998	973.290744321957	929.981789110311	970.116394896738	0.306377997790923	4.96744565332679e-07	1.23564373374868	up	--	--	--	--	1023699-70-8	--
neg_2063	Neuraminic acid	191.641744717435	158.80381158757	162.505906745864	158.943592688011	178.319622767285	195.882978060657	121.916902768623	121.902128761992	121.40668391742	103.722483890577	114.682198378297	118.563589286459	-0.575076	0.000137320808605925	1.18900702704217	down	C06469	--	--	HMDB0000830	114-04-5	Lipids and lipid-like molecules
neg_2064	Foroxymithine	486.427229979821	442.722562164283	518.492588640598	516.634645799923	508.899988057047	557.819771751938	934.539602401565	914.313206713865	973.836812209027	920.183572405212	895.073879601869	940.779757493591	0.880143587280844	3.79827402462603e-09	1.27139012691779	up	--	--	--	--	100157-28-6	--
neg_2074	(2r)-5,7,4'-Trihydroxy-6-methylflavanone	377.971621692502	359.686712997486	374.46437465699	398.359577627737	383.635371807664	388.938207716083	473.497437574983	468.408572714455	474.666272183201	454.87452722853	471.404143038555	491.844937913116	0.312227806711793	1.9811975985603e-07	1.24510661930604	up	--	--	--	--	206560-98-7	--
neg_2079	(E)-3-phenyl-2-propenoic acid [(S)-[(2R,3R,3aS,6aS)-3-hydroxy-5-oxo-3,3a,6,6a-tetrahydro-2H-furo[3,2-b]furan-2-yl]-phenylmethyl] ester	585.394808622532	549.047400152606	510.481547795215	506.585088059654	503.147708987489	494.761098493972	609.455498849212	602.744248587497	609.390792706337	570.482221938619	582.205666706871	609.568039107927	0.186423744075834	0.00245673043112037	1.05272811142922	up	--	--	--	--	1085403-93-5	--
neg_2081	(-)-naringenin-5-O-beta-D-glucoside	27211.0368764735	27233.6111763292	23457.2080837581	23476.0430421577	24192.236691923	24223.1325564384	31255.2969986534	31230.4493939532	28080.5	27394.0865841401	28653.8198497359	29049.6353563436	0.229844301945115	0.00138980842536615	1.04042379234563	up	--	--	--	--	19253-00-0	--
neg_2084	4'-beta-D-glucosyl-2S-homoeriodictyol 6''-O-3-hydroxy-3-methylglutarate	741.518813700214	690.764180908787	684.766060543656	696.539244352988	711.84389869938	718.948465135582	851.102941973598	928.490424938434	784.818309454683	826.302087108036	809.987923741078	848.950950313029	0.250630096960993	0.000542351954597188	1.13956273091229	up	--	--	--	--	1053691-24-9	--
neg_2088	Inumakilactone B	2818.30293647845	2610.11835223365	2508.47714857816	2448.71983137965	2755.2807622692	2701.5928371153	3896.7916239453	3900.35087863293	3890.90098928604	3933.01898326643	4045.08379676574	4021.69291734579	0.580347326571989	1.51989736214751e-07	1.26789515918577	up	--	--	--	--	71536-40-8	--
neg_2090	2-Pyrrolidinone, 5-(1-methylethyl)-, (S)-	348.160656474099	359.992373657932	322.757918383819	309.962484108412	348.604204955044	356.629021722754	646.166888552827	672.216593409712	552.133633738517	561.813460785421	555.73703784786	563.589094861775	0.795610790786392	2.30633481121796e-05	1.23271341912587	up	--	--	--	--	139564-41-3	--
neg_2100	phlinoside E	3010.93200760285	2858.3190717419	2951.35006999698	3098.8930113859	3075.51759495417	3147.01770845119	4512.75525597361	4430.40038513091	4371.99863481225	4290.74206096136	4389.33003957785	4298.46702842204	0.535380955256597	6.47509762883325e-10	1.27383808352843	up	--	--	--	--	137578-58-6	--
neg_2101	Propyl acetate	46.1724636792379	26.1307103286159	31.8144368568092	29.623082708912	30.083279577411	38.7311532759235	54.6096376040487	61.9834369622103	49.9502855645796	54.4836535426345	55.3132042965275	52.6366293233739	0.699671455290657	0.00031533840794702	1.14155393471181	up	--	--	--	HMDB0034237	109-60-4	Organic acids and derivatives
neg_2105	Methyl 16-iodohexadecanoate	1135.37117760128	1111.41346811121	1052.7322894577	1070.29862398766	1058.15183362655	1062.57495091484	1247.61066045735	1325.20555018217	1218.54767023816	1395.68488878776	1403.27691376701	1345.4316140399	0.290028870343024	0.000207971699837006	1.17234941098496	up	--	--	--	--	106689-05-8	--
neg_2109	(2S,3R,5R,9R,10R,13R,14S,17S)-2,3,14-trihydroxy-10,13-dimethyl-17-((2R,3R,5S)-2,3,6,7-tetrahydroxy-5,6-dimethylheptan-2-yl)-1,2,3,4,5,9,10,11,12,13,14,15,16,17-tetradecahydro-6H-cyclopenta[a]phenanthren-6-one	125.178089669492	82.9178756459017	100.359360370771	75.5326502391828	108.372750230648	105.238727360743	15.8750006087228	16.7741050427556	33.5912526020566	24.5091719051785	36.5204439204643	34.8069424299569	-1.8825	3.37652487861467e-05	1.20886762609854	down	--	--	--	--	1132755-96-4	--
neg_2113	2',3'-Dihydrogeipavarin	112.205496987121	84.6935830143088	121.407274127796	159.433850099493	110.705545575361	131.016977170232	272.57868121886	246.074312768847	248.357819276338	241.261363860881	252.663400574664	253.583571014114	1.0738679661866	7.55462150198011e-06	1.24211555928884	up	--	--	--	--	36413-97-5	--
neg_2116	2'''-O-acetylshizukaol G	724.503884479838	713.466226079118	695.038472301703	706.377882749338	735.793855745753	732.934479683702	902.689779217398	944.187704282472	937.545130561623	944.018108104386	975.342109897876	955.403936078221	0.39353805616648	1.98901712260586e-08	1.26653622450016	up	--	--	--	--	1207185-01-0	--
neg_2123	Leucylproline	1876.76546440953	1956.86708478012	1733.33209176166	1762.85507240162	1692.57759533974	1630.72237268615	1567.91440864986	1609.02434643498	1571.77198061491	1460.24019605883	1485.08197396004	1550.40443310234	-0.204619	0.00340507903645734	1.03676791440022	down	--	--	--	HMDB0011175	6403-35-6	Organic acids and derivatives
neg_2126	helibracteatinine	547.339253765867	522.417078154789	494.832526512074	457.916057224659	508.93470344498	496.232785711998	237.507085885752	236.111302315563	252.245231293338	277.065164790412	290.648286993405	266.291662122406	-0.956784	4.97414162477263e-08	1.26034585331312	down	--	--	--	--	169626-42-0	--
neg_2134	lysidicin F	1568.34285769547	1404.7714712504	1285.6114895632	1304.80905119773	1313.96707030032	1303.9378522616	905.513217518336	903.331904171441	916.087642745327	883.848283353288	944.191069312997	909.999887045571	-0.582669	0.000116159792986258	1.22546740375475	down	--	--	--	--	1227382-41-3	--
neg_2138	2-formylbenzonitrile	127.00779686503	126.733957593884	113.486843450469	109.453242339735	125.98128047294	119.63168828592	181.44452073217	195.788099189724	146.597254178475	155.106455930657	151.957249363765	140.691528406115	0.427752574847691	0.0041277012005086	1.04486103655547	up	--	--	--	--	7468-67-9	--
neg_2141	6'-O-cinnamoyl harpagide	596.215166324487	579.823208118158	458.754558082138	465.718909771012	439.677378155553	440.861565776784	357.383076534959	303.481582312399	328.673985595867	266.355731893292	279.604764330248	269.799062631034	-0.723584	0.000442167997957875	1.13548831269303	down	--	--	--	--	--	--
neg_2142	4'-Desulfocarboxyatractylic acid	2815.63990661227	2673.76912631642	2518.00659498278	2510.02993252817	2564.66312403514	2549.63752147968	2223.67458547493	2269.76120533069	2131.6844586565	2095.87431706374	2195.88897696927	2271.37792074606	-0.245225	8.03559889196732e-05	1.1770249077562	down	--	--	--	--	175447-19-5	--
neg_2144	17-O-alpha-L-rhamnopyranosyl-(1->6)-beta-D-glucopyranosyl-(1->3)-alpha-L-rhamnopyranoside-6E,10E,14Z-3(S)-geranyllinalool	313.622045482865	333.652743462733	316.573678738569	328.902377345854	284.405962643297	302.371804590592	8.38001975499281	12.8772810673475	17.4007405304567	15.2817677661689	16.7672543957957	27.1368188659193	-4.26375	1.42384716095295e-08	1.27966172812935	down	--	--	--	--	116107-42-7	--
neg_2149	2beta-hydroxy-6-p-hydroxybenzoyllancerodiol	2953.33975195334	2920.33076038348	2601.31654211514	2613.86646538896	2697.17862290421	2640.57920331466	2267.68346356183	2269.48346561568	2222.76989885548	2172.22683803467	2226.51828644923	2188.90115495451	-0.299456	0.00033780551426958	1.18893596537467	down	--	--	--	--	135378-01-7	--
neg_2151	Butanoic acid, (2aS,3Z,6S,7R,7aR,8S,10S,11R,11aS,12S,12aS,13aR)-7,8,12-tris(acetyloxy)-1,2a,5,7,7a,8,9,10,11,11a,12,13a-dodecahydro-10-hydroxy-4,7a,11,13a-tetramethyl-1-oxo-6H-benzo[4,5]cyclodec[1,2-b]oxireno[c]furan-6-yl ester	1139.56259345721	1108.90175820417	1149.98161494178	1123.72	1195.29502851585	1146.77485349647	1525.79148977626	1611.28761399941	1617.74901783957	1613.90522807042	1578.55708476843	1604.68368584607	0.476699279337247	6.26920505393537e-10	1.2725003876951	up	--	--	--	--	205581-10-8	--
neg_2157	1-Naphthalenol, 6,7-difluoro-1,2-dihydro-2-methyl-, (1S,2S)-	253.577094551042	251.056030271535	221.71801399488	221.787608992311	233.264959109772	236.666148548457	128.797649911717	141.38430186809	123.325328851263	119.765916121425	141.515914664568	126.600578620433	-0.859814	1.07675615365965e-07	1.25910269645433	down	--	--	--	--	669078-39-1	--
neg_2160	Choerospondin	3378.23260469169	3462.08563043147	3119.34834190101	3307.82900422449	2970.8732092446	3007.24060436867	3716.59170551294	3880.80317292614	3721.16880269779	3648.84627602561	3647.37563061932	3675.76869560597	0.211903138007861	0.000911199736672049	1.1177253509596	up	--	--	--	--	81202-36-0	--
neg_2163	4-Ethyl-5-hydroxy-2,5-dihydrofuran-2-one	585.889200628336	551.010542522237	486.164604753444	459.929249827551	494.956143998208	489.78325580011	371.740860692523	383.643579636539	351.629489693343	338.462738586376	331.151105805807	349.694023540919	-0.528813	0.000167485032878496	1.18428319430256	down	--	--	--	--	1575-49-1	--
neg_2166	2(3H)-Furanone, dihydro-4-hydroxy-5-[(1S,2E)-1-hydroxy-2-buten-1-yl]-, (4R,5S)-	1012.5986186329	980.917674667607	912.28521647181	893.286543712063	972.607270067295	935.029047217799	606.274022104668	584.521912357907	628.40172553133	607.787019739821	621.556165144309	599.657817839158	-0.645479	1.66434648182666e-06	1.2640471639576	down	--	--	--	--	161505-13-1	--
neg_2168	2-imino-3-methylene-5-L-(carboxy-L-valyl)pyrrolidine	763.637363917497	754.269276945013	631.075884886771	623.480232909288	686.975629403688	681.568895173651	306.10061753205	324.80010103217	296.312911595845	294.833441031915	295.868205105618	310.89874796364	-1.17907	1.06456670047786e-05	1.25921298587396	down	--	--	--	--	869305-89-5	--
neg_2171	2,3,5,6,11,11b-hexahydro-2-hydroxy-1H-indolizino[8,7-b]indole-2-carboxylic acid	4985.96011453368	4830.21761086285	4176.70378229435	4219.63992597313	4491.27699105537	4312.36439651644	3762.64441718577	3813.39768265596	3686.00169301854	3485.26112503617	3716.5620220755	3736.6958655399	-0.283227	0.00134927875614553	1.11721035423531	down	--	--	--	--	1226892-48-3	--
neg_2174	2"-O-beta-D-glucopyranosyl eucommiol	283.568181421127	275.207283979708	292.212515626037	298.562579920253	295.622652530567	297.984720620793	239.21047604068	241.61791453864	247.62421469426	257.622273151939	246.589711330748	240.617651908061	-0.242669	4.55628367288626e-06	1.21838279424556	down	--	--	--	--	82225-01-2	--
neg_2175	3-demethyl-N-methyl-(-)-demecolcine	229.481853679214	237.820079941684	197.209708768761	199.352528684494	192.96334324078	202.045315180169	134.98880074007	141.958082137733	129.628316411978	123.53193809983	130.629123755333	118.896425994812	-0.691266	3.56252783684807e-05	1.21849189795561	down	--	--	--	--	929683-21-6	--
neg_2179	6-[4,5-dihydroxy-6-methyl-3-(3,4,5-trihydroxy-6-methyloxan-2-yl)oxyoxan-2-yl]oxy-5-hydroxy-7-methoxy-2-phenylchromen-4-one	418.847251161811	403.517779465093	396.595635060186	417.393400020798	411.285408783851	392.800893398086	334.202990455854	360.568071014898	366.117108821694	329.046116623152	375.480513810821	378.713661888667	-0.18675	0.00112148807307143	1.09449044205874	down	--	--	--	--	192224-98-9	--
neg_2183	Pedein A	984.017532922634	964.648236878081	915.029866462324	813.91817125258	960.010542895609	903.707063865222	1243.67235860622	1263.59258617841	1136.2686242118	1083.01302456791	1154.18534648176	1088.71181197016	0.330810861853528	0.000174418931318325	1.13240735617837	up	--	--	--	--	--	--
neg_2185	(2R,3S,4R,5R)-2-[(1S,2R,3R,4S,6R)-4,6-diamino-2,3-dihydroxycyclohexyl]oxy-5-methyl-4-(methylamino)oxane-3,5-diol	223.91452312372	227.610517996078	198.125120126661	205.658944001626	199.842492818653	201.89243369874	135.842434440773	123.499060275235	102.891570891062	111.251777167889	126.430112719796	105.953297407952	-0.832564	2.28654102084084e-07	1.24351300142503	down	--	--	--	--	49751-51-1	--
neg_2188	13-Deoxydaunorubicin	432.335541131143	443.119076692912	446.559513683722	499.511859447156	420.903887514427	436.262041605555	502.144852981552	570.533799998813	490.93821102296	527.163630214168	586.215716952385	586.769866796924	0.285008995117677	0.00130855385503644	1.06365734778206	up	C12429	Biosynthesis of secondary metabolites(ko01110)	Aromatic polyketides [PK13]	--	79466-09-4	--
neg_2190	genipin 1-O-alpha-L-rhamnopyranosyl(1->6)-beta-D-glucopyranoside	1080.53400231653	1031.31571511794	956.883107065015	1083.27137440542	957.152015806362	978.573883387888	773.96186628952	715.687472128159	739.629168031458	685.538936202102	738.780853349617	744.931700727173	-0.468883	1.05382701545499e-05	1.22942875368692	down	--	--	--	--	1006382-01-9	--
neg_2193	(3E,6R,7R,15aR,15bR)-7-hydroxy-4,6,7-trimethyl-6,7,10,12,14,15,15a,15b-octahydro-2H-[1,6]dioxacyclotridecino[2,3,4-gh]pyrrolizine-2,8(5H)-dione	2922.06399667941	2861.64025556694	2710.78963423956	2686.50128471159	2677.61359735616	2661.0138685121	1686.29041806837	1765.60761544858	1570.13759675922	1504.83	1612.89332886722	1601.44450547999	-0.762009	4.75602624082374e-09	1.2675765334451	down	--	--	--	--	--	--
neg_2197	Furcatoside C	347.386157275299	360.667396104885	319.162526923739	302.52094333629	306.697600154189	293.041225569966	253.20061287753	296.02607129144	262.062348171659	219.17907871938	238.682907133638	243.796427076251	-0.350847	0.00104966098229527	1.05615397540493	down	--	--	--	--	97941-29-2	--
neg_2198	Benzyl grayanat	8167.80717322823	8124.52965975888	7354.70660090558	7413.4873427011	7254.21139559628	6953.1045938852	5893.63528476554	5940.76468273438	5751.16070364998	5439.95264277855	5752.93227078107	5814.55499470398	-0.388007	0.000129052392840141	1.20141963903763	down	--	--	--	--	60175-33-9	--
neg_2201	5,14-diacetoxy-3-benzoyloxy-15-hydroxy-9-oxojatropha-6(17),11E-diene	605.613357304109	536.169627466968	534.663593693217	604.608858925753	625.871772805329	578.422059854292	364.139976770711	401.275111150007	442.034481971283	437.390376309215	485.617695989763	480.775080548317	-0.416572	0.000171944280404322	1.13398334110735	down	--	--	--	--	1213706-48-9	--
neg_2204	4H-1-Benzopyran-4-one,7-[[2-O-(6-O-acetyl-b-D-glucopyranosyl)-b-D-glucopyranosyl]oxy]-2-(3,4-dihydroxyphenyl)-5-hydroxy-	1471.66649931781	1349.19430944224	1424.76402923821	1335.25962068248	1384.13634216752	1351.71993310078	1230.40571362528	1271.92405604256	1279.88774456801	1261.52772938612	1237.59375078029	1217.36773108705	-0.149376	0.000678322966793885	1.12400036088559	down	--	--	--	--	135546-08-6	--
neg_2205	Deacetyl asperuloside	406.668629495597	391.199984796339	419.790470780323	421.096695690103	419.698452536296	410.146658988126	548.233371373979	532.941352392828	463.392872126116	467.68678969534	480.727849028961	521.355928670281	0.288147665081094	0.00110224999046259	1.12861577642401	up	--	--	--	--	--	--
neg_2206	kaempferol 3-O-beta-D-(6-O-isobutyryl)glucopyranosyl-(1->4)-alpha-L-rhamnopyaranosyl-7-O-beta-D-glucopyranoside	753.664610560838	663.491267630626	646.321926946821	653.170758678117	673.851087410858	661.840266410999	587.593369849206	627.167603677161	579.352	547.093123974063	582.877126582306	544.765269503745	-0.224298	0.000885955465631158	1.07225770955023	down	--	--	--	--	909803-24-3	--
neg_2207	Propanoic acid,2,3-dihydroxy-2-methyl-,9-(chloromethyl)dodecahydro-8,9-dihydroxy-3,6-bis(methylene)-2-oxoazuleno[4,5-b]furan-4-ylester	1060.70437289368	1011.99014659604	986.475500667678	945.981202340723	1035.50768663879	981.292852921845	796.662872349598	889.667775885456	803.358247480782	802.687769086954	766.01192505141	777.944144119068	-0.316318	1.10370017471743e-05	1.19682899640608	down	--	--	--	--	54278-80-7	--
neg_2220	6beta-O-beta-D-glucosylpaederosidic acid	3222.63748241304	3066.83236732421	2687.6075045836	2561.03385129685	2815.68152336213	2750.14141076287	2504.12553922255	2367.90419761399	2338.27121033111	2114.85028348224	2351.62143848478	2293.99447775098	-0.291917	0.00212511895284912	1.05914851020809	down	--	--	--	--	1234559-96-6	--
neg_2228	(8aS,12S,12aS,13R)-3,12-dihydroxy-9-(methoxycarbonyl)-13-methyl-8,8a,12a,13-tetrahydro-12H-11-oxa-7,13a-diazabenzo[5,6]cyclohepta[1,2,3-jk]fluorene-6-carboxylic acid	1281.0017006745	1243.60405851536	1084.10280269622	1102.85358422899	1153.1506951377	1140.1551339935	892.995016857561	834.252413613361	789.814563786426	757.660908402158	855.882967983879	829.059516291275	-0.498115	1.39231741522489e-05	1.21344333227035	down	--	--	--	--	20072-28-0	--
neg_2240	NCGC00381156-01_C24H30O6_Methyl 3-[(1E,3E)-3,5-dimethyl-1,3-heptadien-1-yl]-8-hydroxy-6a,8-dimethyl-6-oxo-6a,8,9,9a-tetrahydro-6H-furo[2,3-h]isochromene-9-carboxylate	2255.23835681715	2122.48009991965	2062.37719971757	2068.50488458467	2095.83759195894	2080.30552156737	1327.31473414499	1373.03791387512	1328.86567870859	1296.63284303935	1386.80884549575	1343.41611935196	-0.654945	6.15334674755735e-08	1.27323204200318	down	--	--	--	--	--	--
neg_2242	pseudonocardian C	363.099841612257	318.305210225549	282.029962314709	301.124301903018	329.522768896684	300.031530974767	255.673867087362	259.750272590661	264.894284705347	240.810090228051	247.466628279186	234.297554846931	-0.333781	0.00147355463233927	1.09829241093701	down	--	--	--	--	1354010-46-0	--
neg_2245	4H-1-Benzopyran-4-one, 3-[[6-O-(6-deoxy-α-L-mannopyranosyl)-β-D-glucopyranosyl]oxy]-5,7-dihydroxy-2-[4-hydroxy-3-(2-hydroxyethoxy)phenyl]-	286.675377898325	256.025747406116	226.400004715045	239.328267158507	267.317808239162	235.247125797529	183.613348109745	218.285976258038	201.294242828005	177.243987685877	204.898555985336	189.928779251867	-0.362512	0.000764064390935793	1.08990352866735	down	--	--	--	--	125092-04-8	--
neg_2248	1-Cyanovinyl Acetate (stabilized with TBC)	59.6516645547799	9.64880283949956	53.2607165119603	53.7905800018251	35.3069099676707	28.6517490709593	2.62644925944625e-09	2.62644925944625e-09	2.62644925944625e-09	2.62644925944625e-09	2.62644925944625e-09	2.62644925944625e-09	-33.828	0.00365685048946792	1.09370233374984	down	--	--	--	--	3061-65-2	--
neg_2249	1-hydroxypyrazin-2-one	839.473760498019	749.069055338213	704.380926149722	670.486085621748	753.461739098474	736.691575055806	953.255915848787	1021.38849963793	915.132460548883	890.156288641442	952.14706801029	938.598592033575	0.348561398970597	5.75823605389035e-05	1.1650752762153	up	--	--	--	--	66313-29-9	--
neg_2250	1,3-Benzodioxole-5-carboxylicacid, 2-(aminocarbonyl)-3a,6,7,7a-tetrahydro-7-hydroxy-2-methyl-, methyl ester,(2S,3aR,7R,7aR)-	477.638820097433	456.50846376316	377.552873221325	390.176708503074	419.463233372612	410.068617935085	368.288455458715	379.692003137729	334.780226238035	329.975618965596	342.265479396465	326.459581572828	-0.282344	0.00330018599080095	1.02193591947154	down	--	--	--	--	91432-46-1	--
neg_2254	leptomaculin D	445.076065279638	381.277814361799	405.239929714753	395.476507289339	413.587752455944	398.918716936402	431.512551592146	479.209578031442	465.176771731861	465.640171300898	485.223948212719	463.264027251182	0.193648215417296	0.000573954262592127	1.08382218883621	up	--	--	--	--	1076223-57-8	--
neg_2255	neo-rehmannioside	3749.40696480738	3616.12	3525.26146720391	3530.42123773822	3545.51534479304	3444.81738334267	3750.85628581828	3862.7558616171	3920.45697144704	3842.41225452191	3923.45821784745	3811.18898790944	0.110198890656845	0.000401822659079686	1.11838086463323	up	--	--	--	--	1333387-64-6	--
neg_2259	formadicin	6340.40215002603	6127.76485978302	5756.77286567899	5791.70127233866	5621.68800696126	5593.26776900292	4612.50430290467	4617.66406858994	4627.61387326764	4480.61920006578	4607.55845965543	4533.89814856215	-0.358495	8.99297577113061e-05	1.22904199436774	down	--	--	--	--	99150-60-4	--
neg_2263	(3,5-Dimethyl-7-oxo-7H-furo3,2-gchromen-6-yl)-acetic acid	671.536597941429	606.196094646264	548.614681726815	590.507541227934	564.618285465394	540.326199577639	443.10469621644	524.969567562091	429.599843797705	466.666737265395	516.300783312732	494.268056242459	-0.292796	0.00185996821992706	1.03259767240999	down	--	--	--	--	664366-03-4	--
neg_2266	Octanoic acid, [(1R,3aS,4E,6Z,8S,8aR,9S,11R,12S,12aS,13S,13aS)-8,9,11,13-tetrakis(acetyloxy)-1,2,3a,8,8a,9,10,11,12,12a,13,13a-dodecahydro-12,13a-dihydroxy-1,8a,12-trimethyl-2-oxobenzo[4,5]cyclodeca[1,2-b]furan-5-yl]methyl ester (9CI)	168.642301009022	151.102707726222	156.818209034958	144.631922282964	162.839844050635	147.376285804463	288.205192114246	303.123715251904	349.147550546665	320.908275226419	334.87958665428	362.41850462234	1.07239355271062	6.70882091235805e-06	1.25255541521069	up	--	--	--	--	172854-64-7	--
neg_2281	8-Azaguanosine	4388.14742024791	4144.18428401238	3820.54608190029	3755.67500053912	4046.73148639527	3956.71537259674	3217.7129691272	3261.8391577056	3184.82472347751	3068.96870892853	3261.12513419065	3190.37951272541	-0.329784	0.000168884863683195	1.20179897853874	down	--	--	--	--	2133-80-4	--
neg_2283	Demecycline	171.103428465465	151.434922239791	185.766403306404	182.995557085706	156.589009801841	174.110750365398	69.5521309793944	80.6235306025918	74.4857876891455	70.9901623435427	70.3467399763937	57.8940809069798	-1.26963	4.51403596645257e-07	1.25745423282913	down	--	--	--	--	987-02-0	--
neg_2285	Adenosine,7,8-dihydro-8-oxo-, 5'-[methyl N-[(2S)-2-pyrrolidinylcarbonyl]phosphoramidate]	114.621947988358	99.0937317680879	113.515482930364	99.7238824603127	117.652222472748	122.330065239621	60.3900778068942	77.4505564992165	96.610403662435	85.7473678028841	82.8462669473516	81.9308810031287	-0.459639	0.000750860595580744	1.07653326421833	down	--	--	--	--	134966-01-1	--
neg_2289	Lonicerin	1955.05026633475	1836.86650419622	1788.31436338135	1792.79990946526	1790.87249237326	1718.80962977225	2007.33001505062	2122.10921144625	2099.92482268283	2075.89585618169	2120.93999910061	2105.44890474383	0.203537965615065	8.28120538486242e-05	1.18121899712609	up	C17557	--	Flavonoids [PK12]	HMDB0005799	25694-72-8	Phenylpropanoids and polyketides
neg_2292	4H,6H-Pyrano[3',2':6,7][1]benzopyrano[3,2-c]pyridinium,7-[[2-O-(6-deoxy-b-D-glucopyranosyl)-b-D-glucopyranosyl]oxy]-7,8-dihydro-5-hydroxy-2,8,8-trimethyl-4,6-dioxo-	611.396284168886	521.134464273969	539.394199930285	510.699981758322	541.453520692977	520.033599043404	647.245279697875	660.537047618476	624.798088163314	621.709169960614	661.131030727521	640.415707295318	0.249220161534456	0.000437832430123533	1.14198222779858	up	--	--	--	--	107584-27-0	--
neg_2293	3'-O-beta-D-glucopyranosyl oleuropein	212.844911333831	157.296580343048	189.33534182223	187.278696942193	162.332610165299	178.263173372031	293.835648807164	303.273298465235	270.93645265615	274.957080355654	298.477631199117	260.987708122679	0.646809390177411	3.1296821663102e-06	1.21872026579311	up	--	--	--	--	1115023-46-5	--
neg_2294	7-hydroxy-3-methoxy-2-(3,4,5-trimethoxyphenyl)-4H-chromen-4-one	1046.2751743636	924.572934059053	921.482382467186	876.152	925.874038455197	899.153299351114	653.549134992835	671.424635528596	644.320994980658	619.216266526488	709.545011776474	688.780850749389	-0.488509	1.28635433903346e-05	1.22229002868236	down	--	--	--	--	20979-43-5	--
neg_2295	11-benzyl-4-(butan-2-yl)-7,21,25-trimethyl-18-(propan-2-yl)-6,20-dioxa-13,27-dithia-3,10,17,24,29,30,31,32-octaazapentacyclo[24.2.1.1~5,8~.1~12,15~.1~19,22~]dotriaconta-1(28),5(32),12(31),14,19(30),26(29)-hexaene-2,9,16,23-tetrone	3105.97574477795	2737.43561685063	2709.70464501461	2810.04016839467	2838.74041963474	2779.99340568596	2174.16331262942	2223.7680179594	2230.37246599251	2276.87683156488	2416.47279759123	2340.9249607167	-0.313767	3.25709415597051e-05	1.1966062294084	down	--	--	--	--	81120-74-3	--
neg_2296	3-{[O-6-deoxy-alpha-L-mannopyranosyl-(1->3)-O-2,4-di-O-acetyl-6-deoxy-alpha-L-mannopyranosyl-(1->6)-beta-D-glucopyranosyl]oxy}-5,7-dihydroxy-2-(4-hydroxyphenyl)-4H-1-benzopyran-4-one	929.623795224764	862.110857277461	867.537194647557	825.139315494301	988.539776898007	915.082675822916	1047.53995964489	1085.38461703083	1090.32957361159	1050.28461610216	1068.8404774292	1042.40884777947	0.244879886639396	0.000510818803689561	1.15644080825649	up	--	--	--	--	1041680-31-2	--
neg_2300	Acetylcysteine	92.5060384568335	79.8436786953618	84.8619698721219	77.4599866227255	92.2009102931293	91.0359953951817	64.6398764113083	62.4169517402421	62.7245163461281	66.7680058226424	74.3299446066896	69.7972811580624	-0.370259	0.000221925506941156	1.13452565228728	down	C06809	--	--	HMDB0001890	616-91-1	Organic acids and derivatives
neg_2303	1H-Pyrrolizine-1,2,7-triol,hexahydro-3-(hydroxymethyl)-, (1R,2R,3S,7S,7aR)-	74.6236320188264	52.0978272153852	55.6224420109736	57.1659850325499	62.9032960473247	58.3029812821108	94.4330858470833	102.055746742858	97.9135883829802	95.9752679118441	90.967086842954	87.8956620044655	0.658174080348779	1.22379629812924e-05	1.21184953243354	up	--	--	--	--	119065-82-6	--
neg_2306	cytospolide N	6896.89249547612	6723.44553684824	6055.42176449447	6063.36312189523	6282.40521744122	6017.98758736412	4855.94736170119	4869.16591996396	4999.67797971311	4838.10338975383	4961.08785117412	4931.86373049992	-0.368945	0.000199800418834541	1.21379	down	--	--	--	--	1293989-55-5	--
neg_2307	(6R,7S)-7-{[(5R)-5-amino-5-carboxypentanoyl]amino}-3-(hydroxymethyl)-7-methoxy-8-oxo-5-thia-1-azabicyclo[4.2.0]oct-2-ene-2-carboxylic acid	1315.56360103648	1329.02741109458	1243.30929198361	1277.99889550627	1276.5406379643	1146.5340567155	501.448561981543	726.556346530258	527.493688418893	834.513673182985	879.152179196028	751.717603524409	-0.84636	0.000106975894610771	1.19691351370817	down	--	--	--	--	58301-37-4	--
neg_2311	Aureofuscin	738.934712377525	706.784887063067	679.939215089916	694.830806896407	713.988057103438	661.281565062968	193.305051634948	275.860192680103	241.150439074387	384.296034248136	432.227005453294	359.919999697966	-1.15302	7.37746376948972e-05	1.22293225916886	down	--	--	--	--	58194-38-0	--
neg_2314	2,5-Bis-(beta-D-glucopyranosyloxy)-benzoesaeure	558.954928369329	521.78391533427	499.130635601536	477.671340244207	523.03568652711	492.334604421636	369.416455499855	425.930451918828	396.786246634435	360.84199120682	396.645389538076	365.313894907387	-0.408635	1.19280956476492e-05	1.19686673741911	down	--	--	--	--	4305-53-7	--
neg_2318	(2S)-5,7,5'-trihydroxyflavanone 2'-O-beta-D-3,6-O-diacetylglucopyranosyl-(1->3)-alpha-L-2-O-acetylrhamnopyranoside	1585.35018264792	1445.72371866561	1410.21591849552	1456.7977582569	1333.49960265314	1324.49776839327	1094.29742079699	1102.16761814254	1106.56717329849	1029.56522582838	1092.52743896656	1088.05588842416	-0.393589	0.000180415871514883	1.20157220854428	down	--	--	--	--	917563-39-4	--
neg_2321	5,6-Dihydro-3,5-dihydroxy-6-hydroxymethyl-2H-pyran-2-one	736.140942621731	626.439238045473	599.501551576566	653.214135292495	614.892468118799	592.879829862065	1012.26665414132	1002.79229259541	947.689413624969	925.954391711897	968.93660116042	941.613964638671	0.601136234445698	6.89484111578054e-07	1.24577398522382	up	--	--	--	--	130866-22-7	--
neg_2323	2-hydroxymethyl-3-caffeoyloxy-1-butene-4-O-beta-D-glucopyranosideranoside	3049.5360871712	2961.07275960227	2813.57211852997	2761.73371489006	2824.40920178003	2740.84451637396	2567.57137238969	2569.4861083501	2714.04577934829	2630.04646520072	2662.03197019457	2594.48308212726	-0.124085	0.00338891237830747	1.03538186269203	down	--	--	--	--	850878-25-0	--
neg_2328	ARABIC ACID	8.92848213006655	4.8950112921875	14.9740874169431	8.42038839238579	20.3351181639281	14.9788182752633	48.0536382370841	58.4385145452596	53.8123884364876	49.1117540325156	56.6268236130192	57.2746190095628	2.15626499960206	1.05259477173946e-07	1.25318547302582	up	--	--	--	HMDB0000539	13752-83-5	Organic oxygen compounds
neg_2330	(2-Amino-1-hydroxyethyl)phosphonate	439.416717855356	373.154274357005	374.869524445774	397.31095394697	374.944231368223	357.822978034547	258.601468891674	301.871273823107	293.508435155724	269.145671599425	292.04167716602	307.719249644671	-0.427752	7.60699288790391e-05	1.17188003168744	down	C05678	Phosphonate and phosphinate metabolism(ko00440);;Metabolic pathways(ko01100)	--	--	41744-58-5	--
neg_2333	(4R,5S,7R,8S)-4-O-(6'-acetyl-beta-D-glucopyranosido)-9-oxoguaia-1(10),11(13)-dien-8,12-olide	512.291525086836	515.152044201907	514.597327397615	505.493749024907	487.774084744761	495.764608797743	433.962587891749	457.322195232576	448.674187817411	428.706867262286	445.144927582688	456.314422941049	-0.182921	3.78561786816784e-06	1.21372271203822	down	--	--	--	--	142333-75-3	--
neg_2340	(4aS)-3t-methoxy-5-methyl-(4ar,13btC1)-2,3,4,4a,5,6-hexahydro-1H,8H-[1,3]dioxolo[4',5':6,7]isochromeno[3,4-c]indol-6at-ol	154.243395032772	202.714837480815	168.000471568524	154.705966921438	180.432014440521	162.63431150991	14.8629930073678	34.2098401916011	15.3797476638132	62.0811782051613	55.2442049498617	60.9340719434674	-2.07511	8.06921554372178e-07	1.23515117704291	down	--	--	--	--	16831-29-1	--
neg_2341	1,6-bis(1-hydroxy-4-oxo-2,5-cyclohexadiene-1-acetyl)-2-(para-hydroxybenzeneacetyl)-3-benzeneacetyl-beta-glucopyranoside	472.852118128178	459.30843205768	436.559165604326	435.840949506989	461.544267757261	470.803232477619	187.49363812724	209.355091988818	221.70151326272	211.767563804795	233.25245079263	232.883314667459	-1.07798	2.7735895613747e-10	1.27412872348716	down	--	--	--	--	1221252-40-9	--
neg_2343	18-chloro-12,15-dihydroxy-14xi-methyl-(12xiH,13xiH,15xiH)-15,20-dihydro-21-nor-senecionane-11,16-dione	944.148176393436	892.822864881482	854.902894034001	829.640546209904	904.508957688631	903.478733920099	602.235442221454	618.547312181066	632.256665690614	614.860297193399	652.384376276094	662.88303988071	-0.494406	8.72457817223636e-07	1.25121	down	--	--	--	--	113707-28-1	--
neg_2354	(+-)-Angustolin	896.070165512151	872.166320097197	786.356909841187	736.565156127541	791.603515719692	827.772883852856	650.79938631446	681.60959309982	686.557122682106	661.712861331966	635.48115385031	647.491741064541	-0.30905	0.000746542302028659	1.14435862446416	down	--	--	--	--	40041-95-0	--
neg_2363	1H-Cyclopentacyclododecene-4,9-dione, 1,3a,10-tris(acetyloxy)-11,13-bis(benzoyloxy)-2,3,3a,5,8,10,11,12,13,13a-decahydro-2-hydroxy-2,5,8,8-tetramethyl-12-methylene-, (1R,2R,3aR,5S,6E,10R,11S,13R,13aS)-	728.544968442817	735.178840910913	672.35545256747	753.184347535886	705.891933225258	740.412758851708	778.865664945827	802.709108564455	825.253940570783	775.932992333059	824.872874181494	798.778242536669	0.14873945424258	0.000453436781388334	1.10348007469319	up	--	--	--	--	100198-26-3	--
neg_2366	(3R)-1-octan-3-yl-3-O-beta-D-glucopyranoside	402.643434710195	397.953126999007	394.517680722618	371.830584839792	398.008866670057	385.914527303795	285.631946098435	290.31702843432	311.570228013504	314.703114220581	293.861344367128	294.235941630825	-0.392977	7.08906370120954e-08	1.25253651782003	down	--	--	--	--	74356-49-3	--
neg_2389	xylogranatin F	590.241051591471	610.424671655524	632.937188339031	652.107434635133	614.794115418466	597.364330850534	684.958960954956	812.797680335126	748.568189092502	882.298938589752	906.038503546733	825.600325308165	0.394340228058113	0.00166878076130977	1.11474073283022	up	--	--	--	--	1033090-38-8	--
neg_2391	b-D-Glucopyranoside,(3aR,4R,5R,6S,6aS)-2-(dimethylamino)-3a,5,6,6a-tetrahydro-4-hydroxy-6-(hydroxymethyl)-4H-cyclopentoxazol-5-yl2-(acetylamino)-4-O-[2-(acetylamino)-2-deoxy-6-O-methyl-b-D-allopyranosyl]-2-deoxy-	95.9899387228755	87.2580884638185	78.3286874143538	81.5472108979806	84.7780856696427	84.6086320320873	23.6788890169531	13.8382168610066	49.2206008602258	50.8123996629245	37.1121177345521	29.6642626156125	-1.32671	0.000118084973684865	1.19373394273174	down	--	--	--	--	136236-41-4	--
neg_2392	Rifamycin W,20-demethyl-20-ethyl- (9CI)	168.135184880579	181.440030770674	210.689493555488	199.564929121701	179.058403744125	155.606240987734	51.0194725799247	47.871684841226	82.9256644171536	89.996289053752	74.8795386677436	87.5615764559923	-1.33365	1.92544631026876e-06	1.22254224427516	down	--	--	--	--	157049-51-9	--
neg_2393	Adenosine,7,8-dihydro-8-oxo-, 5'-[hydrogen [(2S)-2-pyrrolidinylcarbonyl]phosphoramidate](9CI)	494.292262382292	491.317228353098	473.499972149505	464.635498299067	430.210102820373	463.267648186282	376.847736335061	379.501992247073	371.913740284499	378.554303253709	355.602250255409	328.005956136222	-0.363062	9.66068261228978e-06	1.19872594628775	down	--	--	--	--	146425-23-2	--
neg_2398	Butanoic acid,2-methyl-,3-[8-(2-aminoethyl)-10-(3-ethyl-3,6-dihydro-6-oxo-2H-pyran-2-yl)-5,8-dihydroxy-7-(phosphonooxy)-1,3,9-decatrienyl]cyclohexylester (9CI)	117.644549463156	117.307452422129	113.242329156071	112.607305083717	112.658277608874	106.921644093938	18.532718152229	67.3532672948045	47.623599576325	59.2609567632006	60.1279745290847	60.4045347570371	-1.11879	0.000266506399290771	1.20068390243083	down	--	--	--	--	126605-70-7	--
neg_2399	landomycin Q	2907.19480812257	2849.8977798236	3023.57958528957	2995.74122595822	2911.49710912207	2895.84212389808	2608.24974007813	2515.15186190589	2681.88969024442	2651.16	2633.21352468289	2659.83381028837	-0.158937	7.60232994395872e-06	1.20236134846538	down	--	--	--	--	1262527-30-9	--
neg_2401	3-((2R,3R,4S,5R)-3,4-Dihydroxy-5-(hydroxymethyl)tetrahydrofuran-2-yl)-4,6-dimethyl-3,4-dihydro-9H-imidazo1,2-apurin-9-one	268.517856421516	242.388169697276	245.888382166278	251.286192351389	265.385805702165	240.934971337726	304.500299135221	308.37537102187	299.524245982782	276.549304216819	271.815783245242	270.842480025355	0.193364312088789	0.00233825955598349	1.02682692680296	up	--	--	--	--	52662-10-9	--
neg_2408	saccharocin	102.127991870784	116.389993191768	119.555142771053	104.95019678318	117.60101683105	119.346948408919	39.3909396156844	39.3933478590625	50.2894576491557	39.7859	32.7576060924934	37.5402016337231	-1.50751	1.18179194544798e-08	1.26569596298613	down	C17998	--	--	--	86630-31-1	--
neg_2414	Tryptophan glutamic acid	3638.77051280301	3689.18050148509	3509.66900140271	3506.13110103212	3502.48611725351	3525.50933360714	4482.24599554016	4380.44614956576	4259.49581593806	4096.97695355358	4186.59	4071.43653177114	0.253501159492765	2.52680488237954e-05	1.21595507468739	up	--	--	--	--	36099-95-3	--
neg_2426	Aprepitant	7478.7924586914	7545.29406488211	6947.61057195678	7005.79627364398	6917.3582261057	6857.66072389193	8042.97160332067	7951.25932647156	7708.35919675654	7538.23238783661	7812.16368264617	7607.80479031044	0.126201562521659	0.00192125380470248	1.04311266911673	up	C21555	--	--	HMDB0014811	170729-80-3	Organoheterocyclic compounds
neg_2430	Labriformin	748.468395524949	770.073176980441	844.296097470656	851.615342540474	823.891017827893	775.128212951359	848.210886319667	1081.4837223232	962.684137995892	1262.00574787103	1326.72641266342	1209.16309047826	0.474987325989737	0.0080426898847236	1.01011405102501	up	C08871	--	--	--	66419-07-6	--
neg_2435	6-O-beta-d-xylopyranosyl-beta-D-glucopyranosyl (2E)-3,7-dimethylocta-2,6-dienoate	1204.32216788311	1196.88520061638	1181.58190644259	1173.26864194045	1171.72920916895	1132.33307878402	962.632985633667	1000.72025071896	1014.2124026059	1010.34315563453	1004.17975927357	968.689108768255	-0.244192	1.27321524455549e-07	1.24955620663321	down	--	--	--	--	1231710-14-7	--
neg_244	Aminoacetone	521.29957360341	542.259795099565	466.183962097456	478.726104085867	490.31978963101	466.804882153454	187.037610691159	190.962901749935	198.939486379705	206.059408667586	187.232253329826	183.221702396923	-1.36236	6.96494429330448e-07	1.2722362356224	down	C01888	Glycine, serine and threonine metabolism(ko00260);;Metabolic pathways(ko01100)	--	HMDB0002134	298-08-8	Organic oxygen compounds
neg_2440	Clecarmycin C	151.221524886751	125.631210553513	135.252273289081	147.107085304139	140.72501850785	144.999070407418	117.656332007589	116.217966831102	98.4102830289934	128.402156511595	118.025973456963	124.391245718316	-0.265104	0.00193455918269676	1.02537409517709	down	--	--	--	--	136427-31-1	--
neg_2442	1-ethenyl-7-oxabicyclo[4.1.0]hepta-2,4-diene	28.0530489602848	40.8744529959451	33.2316950962668	33.7564107888116	27.7266064219203	31.8921979174266	96.4791453405134	98.5797236436323	80.5648497476827	73.7468728932833	66.148750332262	67.0986726334716	1.30345923739839	0.000211792430066487	1.19069107810539	up	--	--	--	--	78619-10-0	--
neg_2445	Northalifoline	76.1526771131183	71.4541318958369	78.9304540361153	83.4955072407411	83.9484465306323	86.8452760194467	336.888049219535	310.151208053321	275.866038704082	277.215241591296	287.146559428789	268.707160833091	1.86868340172153	2.80109541106751e-06	1.26796197810228	up	--	--	--	--	157669-72-2	--
neg_2446	3-amino-6-methoxychromen-4-one	565.49578170436	540.01542731504	546.597454956193	545.390544516547	554.256425552737	557.068750857202	1835.14819475958	1805.75453016941	1842.31882196879	1891.36549465146	1921.79628965014	1809.81137455572	1.74697396546222	4.14481772300729e-09	1.28280276562693	up	--	--	--	--	67064-55-5	--
neg_2449	2,10-Dioxatricyclo[12.2.2.13,7]nonadeca-3,5,7(19),14,16,17-hexaene-11,12-dione, 4-hydroxy-	263.316472416802	254.418471940227	280.849299038179	277.485516746023	246.274365482347	220.52574263132	185.728130966766	202.724812207263	233.570608366887	218.448126941283	216.370570092231	198.975826028428	-0.296989	0.00216082990272839	1.02442286836068	down	--	--	--	--	212563-71-8	--
neg_2450	3-Cyclopentene-1,2-diol,5-(7,8-dihydro-8-hydroxyimidazo[4,5-d][1,3]diazepin-3(4H)-yl)-3-(hydroxymethyl)-	2164.68023196784	2230.49415424871	2049.54150884016	2122.05485195259	1941.88375120234	1852.89108690111	1375.91145526726	1436.51756458006	1389.9611667687	1439.32327108066	1402.79542112774	1449.05360665153	-0.541417	6.70820938691701e-05	1.23359196599015	down	--	--	--	--	104493-13-2	--
neg_2452	5-Ethenyl-14-hydroxy-10,15-dimethyl-3,6,12,17-tetraoxahexacyclo[8.7.1.02,4.04,9.011,13.015,18]octadec-8-ene-7,16-dione	1107.40255559066	1142.11157058552	1095.62978027254	1108.35967009002	1029.80315157286	980.951744713234	696.402604429271	687.921788786987	819.439413988342	796.136836873861	787.739699435327	813.394779098385	-0.490526	3.96441487231261e-06	1.21248317939109	down	--	--	--	--	31323-76-9	--
neg_2455	4(1H)-Pteridinone,2-amino-6-[(1S,2R)-3-[(2-amino-2-deoxy-b-D-glucopyranosyl)oxy]-1,2-dihydroxypropyl]- (9CI)	32474.8930196586	32899.6602298308	30034.1309125698	30047.288974737	30208.1793145185	29805.2884099198	23157.585625723	22762.5096084253	22298.6341705628	22092.1002731891	22380.8560180793	21753.0269419994	-0.464168	5.5559649590944e-06	1.25323283184706	down	--	--	--	--	114312-02-6	--
neg_2462	[8]-gingesulfonic acid	203.785641642166	218.635045423831	198.34392888316	225.341509955416	213.639277049924	211.03010647151	41.8881367011127	51.878107114303	63.9533464861738	54.8066390045547	78.0665900575352	79.2936311193722	-1.78055	1.25736579969626e-08	1.26951448364153	down	--	--	--	--	1346753-01-2	--
neg_2469	6H-Indolo[3,2,1-de][1,5]naphthyridin-6-one, 10-hydroxy-1,11-dimethoxy-	289.110851277183	296.613860311976	289.50692036006	289.22867772623	300.288503420497	297.811554000759	414.28507561062	410.279504890237	395.370945213216	388.466126960555	379.124757166706	363.518069352637	0.415629163288694	2.77269501619962e-05	1.24331995164734	up	--	--	--	--	165967-62-4	--
neg_2470	7-hydroxy-5-methyl-2-(2-oxopropyl)-8-[3,4,5-trihydroxy-6-(hydroxymethyl)oxan-2-yl]chromen-4-one	5742.12275169985	5846.92932854785	5475.47848546215	5372.20803660321	5371.5632637789	5210.99146366891	6132.85352216622	6034.69385040799	6031.50250437313	5932.78050785542	6064.29624007253	5984.65965302948	0.131914516429716	0.00245700629987237	1.09127360351344	up	--	--	--	--	--	--
neg_2474	10-hydroxyoleoside 11-methyl ester	1511.93949964084	1497.02753716098	1431.36084213809	1454.85652066716	1447.76990186855	1450.11552847596	1047.41508157991	1010.46960712975	1039.4266725523	1053.69363280418	1084.04681240399	1012.82961974406	-0.493	3.4729673511143e-10	1.27356793766063	down	--	--	--	--	131836-11-8	--
neg_2475	cyanopeptolin 880	2198.77969816516	2158.8298182334	2127.36891913815	2035.95351676094	2103.7624451686	2033.86082394562	1510.02910176969	1402.3286183892	1467.93738361804	1399.05304180687	1482.09564251555	1565.89493969381	-0.520062	1.07144305340291e-08	1.26296200315626	down	--	--	--	--	1110667-86-1	--
neg_2485	Escitalopram	180.176975328282	215.609487803111	186.853663894283	206.778638678016	213.855407142871	227.38796638151	239.075199546383	314.631631048492	282.502369114126	284.278011988018	278.11187454897	275.058230285556	0.443569419683562	0.000182426984181795	1.13494410994224	up	--	--	--	HMDB0005028	128196-01-0	Benzenoids
neg_2492	Chartarlactam A	2001.5899819934	1923.03991819023	1859.8982638508	1838.04628650851	1890.22682320503	1841.09234333665	2329.7155283698	2266.8667014924	2326.53944293252	2254.48703386506	2272.5215746145	2267.89711561028	0.27288591292878	1.30139749386805e-06	1.2506416315292	up	--	--	--	--	1528745-88-1	--
neg_2493	9alpha-hydroxy-6beta-(9-hydroxydeca-2E,4E,6E-trienoyloxy)-5alpha-drim-7-en-11,12-olide	104.273910215017	95.0125505474094	97.1729150600303	109.431024476227	101.665977079674	97.5492987100632	56.8197430078381	43.5193850308889	61.9178211261995	43.3393659900217	45.4306560041052	53.8349601744628	-0.989031	4.81474234682817e-07	1.24733298535067	down	--	--	--	--	1188398-14-2	--
neg_250	D-Lysopine	38.6969589728862	23.6562970525421	31.2384925205429	38.4635159157455	38.189832612112	34.6481363135863	9.32056675186143	10.1438895244807	4.3749097198556	15.6597485292511	9.4442188236318	8.71767804922416	-1.8292	1.94776144979281e-05	1.20693301626556	down	C04020	Lysine degradation(ko00310)	--	--	34522-31-1	--
neg_2500	bothriolide	7961.22260560172	8126.31549984299	7641.64672273758	7584.45624754492	7708.77729465133	7460.7642340422	8524.31465788308	8403.27096860752	8378.79540363669	8193.97873877908	8547.77805670646	8368.31965409153	0.117185900186199	0.000567070845859187	1.12382288680133	up	--	--	--	--	137578-05-3	--
neg_2502	5-epi-Valiolol 7-phosphate	711.626266787082	692.147628777273	688.784312680927	678.192605891958	699.876439992337	711.979741188158	550.864004457403	517.43561216082	589.787335230567	568.727891450585	597.255971825627	575.41109157111	-0.299088	2.10562871040785e-05	1.22402282439274	down	C21204	Metabolic pathways(ko01100);;Biosynthesis of secondary metabolites(ko01110)	--	--	--	--
neg_2509	8'-epi-Herbicidin B	272.866870186271	299.029093321052	263.681518390278	289.061236637903	306.270117998871	281.692678667411	222.925701358274	255.709733405888	253.808366992382	248.598110288704	261.652762418216	235.053318135101	-0.212789	0.00128977966513532	1.04602767655367	down	--	--	--	--	1569269-04-0	--
neg_2511	ethyl 4-hydroxy-1-methyl-6-oxo-pyridine-3-carboxylate	2.62644925944625e-09	2.62644925944625e-09	2.62644925944625e-09	2.98599919716721	2.25466390980307	5.19944496107937	20.7934604157121	23.7151454346729	28.1513448731772	22.9723261754451	17.6724122044262	21.0541495953925	3.6858826792534	1.36742966022761e-06	1.24369879339825	up	--	--	--	--	853105-37-0	--
neg_2512	(3'r,4r)-3'-hydroxyspiro[2,7-naphthyridine-4,1'-cyclopentane]-1,3-dione	30.6777598494116	32.0181444711639	37.334525450977	33.2858939035961	56.5301396992363	49.5271585734727	80.7978672670864	93.6074134542457	83.2202010002665	72.1093456348326	93.9276878136812	81.7587307969104	1.07822212931558	1.59636887897553e-05	1.19456580463677	up	--	--	--	--	72776-95-5	--
neg_2513	(1,5E,11E)-tridecatriene-7,9-diyne-3,4-diacetate	2.62644925944625e-09	20.5848732812226	16.3879014872489	28.8058031519092	24.9139349921205	33.8759288847997	47.6545292564811	46.084620136804	61.736168563871	58.8119147306383	50.7636479680214	58.0618318141938	1.37509889084169	0.00036849720539019	1.13605964662862	up	--	--	--	--	201012-14-8	--
neg_2522	Gentianine	25.1312286127092	17.7544649848842	22.7817175584741	32.3591538967433	26.2758959868446	25.4964224628116	105.100587587787	105.315084241803	100.34732291709	99.4728320142889	97.5242426978836	94.5293473179304	2.0074300376176	7.09315083407813e-11	1.27663242348238	up	C06525	--	--	HMDB0303030	439-89-4	Organoheterocyclic compounds
neg_2523	1H-Indole-3-acetic acid, 5-hydroxy-	5.12003056755316	13.6404215043424	0.20775338974643	11.4178582977591	5.26726146391228	11.7159043079069	33.0656443452394	34.1034259479911	32.1852175152152	34.471746453398	34.8843984711155	30.9774716350937	2.07572483598406	3.0820811814453e-05	1.23889518953167	up	--	--	--	--	113303-91-6	--
neg_2524	3-(3-hydroxyphenyl)-2-methylquinazolin-4-one	475.97956293457	462.744726042577	455.685628846086	462.79449235691	460.971578828938	437.166542843726	591.787191591945	562.270027474453	605.699769561858	591.906273027692	573.365252375248	566.486772040511	0.341621609608432	1.46409935220495e-07	1.25325509141758	up	--	--	--	--	40671-68-9	--
neg_2525	Bengazole Z	610.649697898626	609.267076097725	661.17845300657	658.726087694715	653.255506895569	628.773468410236	865.716139265497	910.970089502091	829.235827933023	822.62224620811	849.408087391024	795.222118813032	0.408617521739292	3.690231197368e-06	1.23424855445866	up	--	--	--	--	153549-05-4	--
neg_2534	trillenoside B	496.635335300397	509.360788420405	518.767652737202	516.862069554119	506.805056750117	483.156333134669	236.172931273255	260.62267354366	243.582695508581	249.224157442918	241.838361416142	236.172082389523	-1.0466	2.92029357284963e-11	1.27986898898406	down	--	--	--	--	83644-10-4	--
neg_2536	micropeptin D	2316.44558571763	2363.51972329106	2422.41179502191	2326.03578641498	2270.21136584101	2165.86162214389	1088.78383368592	1089.59503981093	1253.53839615505	1161.71581180461	1172.24583737434	1222.20960045138	-0.988424	5.5363456637269e-10	1.27434027032295	down	--	--	--	--	1137584-38-3	--
neg_2541	2,3-Dihydroxybenzoic acid	1483.74578883183	1521.72316267747	1449.79918933504	1438.46301197997	1516.96536431427	1501.14678843063	1750.23750842217	1765.94585657206	1828.20522871155	1772.91549347177	1835.54166835227	1826.20126963605	0.274433863642258	3.97454045076783e-08	1.25560594017631	up	C00196	Biosynthesis of secondary metabolites(ko01110)	--	HMDB0000397	--	Benzenoids
neg_2546	(Z)-But-1-ene-1,2,4-tricarboxylate	73.1752295386563	49.3772793737638	65.6552824397206	73.2343704254559	72.719033526623	71.9696128456403	97.2502983544731	82.3264566022315	91.7388456664962	100.481753346115	91.7049943130514	93.1557968670343	0.454847140811114	0.000467082017922727	1.11106268900965	up	C04002	Lysine biosynthesis(ko00300);;Metabolic pathways(ko01100);;Biosynthesis of secondary metabolites(ko01110);;2-Oxocarboxylic acid metabolism(ko01210);;Biosynthesis of amino acids(ko01230)	--	HMDB0060320	7279-64-3	Organic acids and derivatives
neg_2555	Val Ala Phe Asp	18079.8087521758	18836.8594390329	17754.0185887258	17783.3407328843	17125.5368864302	16324.3770225821	14911.8609336717	14945.6007103493	15318.3450996769	14619.7165677398	14686.5037955876	15008.0806426796	-0.242956	0.00032254624433416	1.18431435829271	down	--	--	--	--	--	--
neg_2558	3-Buten-2-one, 4-[(2R,4S)-4-[(6-O-D-apio-β-D-furanosyl-β-D-glucopyranosyl)oxy]-2-hydroxy-2,6,6-trimethylcyclohexylidene]-, (3R)-	122.687163774272	130.335159814919	120.846983720793	113.70240849469	103.504408582855	116.350363469139	208.778338978333	227.156987697616	241.220690433987	215.773995250704	157.351923802962	194.405888990901	0.815131808115951	0.00038702440986004	1.17465087235117	up	--	--	--	--	108567-70-0	--
neg_2564	Fusacandin B	768.641505777013	826.931390877104	837.44992833941	782.719718702249	837.164836263479	826.102491696772	632.97421758082	682.640882615363	652.928398158761	623.253021761184	610.272946943843	606.170779306088	-0.357464	9.90290075212071e-07	1.22943126242258	down	--	--	--	--	166407-34-7	--
neg_257	Glucose 1-phosphate	1400.34680435123	1502.69342957961	1326.35035223514	1362.42001719039	1405.21076234738	1348.84495857528	784.107854049341	774.954341935924	761.085535485269	708.715334614882	693.247542878852	714.734707649358	-0.911528	1.27339978770407e-08	1.27086114645393	down	--	--	--	HMDB0001586	59-56-3	Organic oxygen compounds
neg_2570	Lathyranoic acid A	3692.72275834847	3589.68328720083	3487.43685586641	3423.49454724177	3578.68998728006	3599.34873646818	2960.65836173473	2808.66617698776	3095.54866581518	3002.55011597819	3062.76919107575	2997.4028783626	-0.253498	1.34678525134994e-06	1.22668707303937	down	--	--	--	--	850560-44-0	--
neg_2571	2-O-acetyl-beta-digitalopyranosyl(1->4)-O-beta-cymaropyranosyl(1->4)-O-beta-cymaropyranosyl(1->4)-O-beta-digitoxopyranosyl(1->4)-O-oleandronic acid-delta-lactone	516.813732383895	489.925657228109	483.221379870397	476.693695535435	499.366945143308	491.201143767537	261.039483930808	254.361220166592	285.224920044934	300.542128173177	299.940191411005	310.417829868746	-0.78896	4.12302815254857e-08	1.2670309079218	down	--	--	--	--	1094319-93-3	--
neg_2572	5,5-dimethylfuran-2,4(3H,5H)-dione	138.075781870508	162.239071799099	132.988261471573	150.936795790768	144.007792923415	137.773680460527	190.701751731908	191.742271218027	223.528428418343	211.195658485114	188.46557430518	196.481629311184	0.473100739489189	2.18517224097531e-05	1.18974581098818	up	--	--	--	--	50630-62-1	--
neg_2573	1beta-hydroperoxy-3beta-hydroxygermacra-4Z,10(14)-dien-6beta,7alpha,11alphaH-12,6-olide	426.055092874466	423.867046947579	396.630754440934	386.560817961649	420.23854894828	398.023106566226	496.653614189623	508.914521618054	550.431305681854	517.583153337595	514.560443616459	509.392884365528	0.33752959939661	9.44096394670565e-07	1.23041794343968	up	--	--	--	--	132032-64-5	--
neg_2579	Unii-wmh2N885CL	10579.1496778474	10631.6164788454	9918.68917551474	9773.69630761687	9768.48509599467	9305.15162017961	4989.59768937091	4997.55811266892	5306.29970253365	5159.76084631399	5327.6697703121	5277.21646574059	-0.949435	7.29811005513862e-07	1.27124865977986	down	--	--	--	--	603133-93-3	--
neg_2582	methyl 4-{[2,6-dideoxyhexopyranosyl-(1->4)-2,6-dideoxyhexopyranosyl-(1->4)-2,3,6-trideoxy-3-(dimethylamino)hexopyranosyl]oxy}-2-ethyl-2,5,7-trihydroxy-6,11-dioxo-1,2,3,4,6,11-hexahydrotetracene-1-carboxylate	209.072910995273	232.590941986699	228.487087676769	245.021731264771	237.692551305122	240.389185175054	294.610839868558	276.624741675068	294.006095716514	302.331810204828	307.408795206718	310.023185207112	0.357469775302747	3.81876787850284e-06	1.21320478059959	up	--	--	--	--	65222-74-4	--
neg_2585	Go 6983	597.559396617083	571.295632524475	540.039580978192	559.411874747544	519.292785909484	514.902165461324	285.099212879645	343.905612429309	320.794550805989	317.284221649788	267.812375458538	297.569504450391	-0.849773	7.13676061981563e-08	1.25422322630086	down	--	--	--	--	133053-19-7	--
neg_2587	(2S)-2-amino-4-(4-aminocyclohexa-2,5-dien-1-yl)butanoic acid	3217.31688489537	3110.60325743832	2791.81860299087	2723.61982505941	2983.48174776223	2930.42156495005	1330.51640588628	1275.89099614126	1349.54850598683	1330.35490911984	1372.69052428661	1365.13168920065	-1.14599	2.47058126690111e-06	1.27002492920367	down	--	--	--	--	53696-70-1	--
neg_2588	L-Leucine, N-(N-acetyl-L-alanyl)-	131.769269401765	142.958042742092	141.268227314349	137.585772724435	157.395385248789	136.709659707312	180.212649319323	200.552065021836	193.123561750447	226.644809839284	261.860764257999	229.073675972434	0.607408894150584	0.00120249399720646	1.12856298158528	up	--	--	--	--	78233-70-2	--
neg_2589	L-Prolyl-L-leucylglycinamide	122.100018736303	115.851177708413	122.140505661709	119.201362841641	122.963074460366	124.137468409087	97.3927019417762	90.2468472846869	107.057457242075	102.898130086826	108.093434831481	109.503695918159	-0.239714	0.000950624633631868	1.12051490463048	down	--	--	--	HMDB0005764	2002-44-0	Organic acids and derivatives
neg_2603	Carbapenem biosynthesis intermediate 2	68.8985044209921	80.7402666721631	74.6716376440935	72.9549101929955	71.5931101160384	74.7312253205738	93.2856336214948	95.8102982535411	109.495731363493	104.949015413084	107.732138609267	92.1962312788676	0.444054059572965	9.39227262973068e-05	1.18566428572305	up	C20818	Carbapenem biosynthesis(ko00332);;Biosynthesis of secondary metabolites(ko01110)	--	--	--	--
neg_2607	(2aS)-2a,4a-Dihydroxy-6c-isopropenyl-7b-methyl-2-oxo-(2ar,4ac,7ac,7bc)-decahydro-3t,7t-epoxido-indeno[7,1-bc]furan-5t-carbonsaeure-methylester	263.497106707181	261.053948353791	269.742044562673	267.666749497664	260.82783957862	263.946754230376	176.588990916216	183.684707918469	204.483257263728	199.421391083274	211.221528540768	206.282321951718	-0.425219	3.55079999886173e-05	1.23923758217248	down	--	--	--	--	21412-43-1	--
neg_2608	8bH-1-Azacyclohept[mno]aceanthrylene-8b,9,10-triol, 7-chloro-8-ethenyl-1,5,5a,6,7,8,8a,9,10,11-decahydro-8a-isocyano-5,5,8,11,11-pentamethyl-, (5aR,7R,8R,8aR,8bR,9R,10R)-	1436.49802988959	1413.11024404803	1423.15510061474	1419.79099405841	1426.83645043459	1412.65418448205	1485.01181615401	1466.1133942414	1610.85716062607	1614.59286630364	1542.2	1511.47725370162	0.113479175299687	0.00594413756991146	1.0497764384689	up	--	--	--	--	138630-62-3	--
neg_2612	5,6-dihydroxy-3-oxocyclohepta-1,4,6-triene-1-carboxylic acid	178.760852416368	162.517792909958	154.843299827962	157.952471164662	173.668055717627	169.661124703696	136.806478691701	136.570082142227	135.182719096102	132.607197226295	145.850660718972	127.077044804962	-0.292982	0.000107432110065043	1.1610931565469	down	--	--	--	--	--	--
neg_2616	4-Methylcatechol	37.507360851869	27.3718680791235	33.137956937542	32.5936988696828	45.1174543814941	40.0794601759386	81.5884083079583	85.3410660664534	73.0639855393947	62.8061924108383	70.8248232808746	67.5201784042054	1.03150479704279	9.89610890527008e-06	1.20654114233835	up	C06730	Metabolic pathways(ko01100)	--	HMDB0000873	452-86-8	Benzenoids
neg_2618	(4-hydroxyphenyl) methyl carbonate	667.079736417592	671.072599862755	645.104460097194	627.236751750318	677.846410668557	674.742803940541	1013.29057285031	1011.34991210629	1032.39217278984	1021.71488294668	992.30789126753	956.988081956056	0.605066735150986	7.82753918149172e-10	1.27436933529226	up	--	--	--	--	24327-48-8	--
neg_2622	daphneticin 4''-O-beta-D-glucopyranoside	3852.05755138906	3766.82759202143	3609.72768336157	3535.72219960823	3813.92958218709	3731.12615120669	4193.56639632283	4006.40577937643	4400.38568974546	4264.00214055472	4403.66349894074	4325.88375876158	0.198149295520799	5.05239112286563e-05	1.16732704333312	up	--	--	--	--	1073173-27-9	--
neg_2625	(2S)-Pinocembrin 7-O-[2''-O-(5'''-O-trans-cinnamoyl)-β-D-apiofuranosyl]-β-D-glucoside	911.124110509542	935.528033259356	895.901211982631	842.842427241443	922.576649838903	930.514568030554	718.866276562651	712.183321689154	855.270644484061	813.616673015765	823.483280322865	785.562825288965	-0.20779	0.00218546682612839	1.04329578791325	down	--	--	--	--	773899-29-9	--
neg_2636	6'-O-acetylgeniposide	1077.53175321936	1085.43752687153	1017.23540329255	1012.68851751094	1058.4280756321	1022.43611470565	851.151654795529	805.869335853902	838.891933955299	807.709301039809	850.858122699488	826.075292846703	-0.333023	4.32370775393261e-07	1.25214687004364	down	--	--	--	--	1174662-69-1	--
neg_2639	20-Oxo-5-O-beta-mycaminosyltylactone	220.768175524246	228.128137870785	220.403351727941	229.886567370046	245.956989273457	232.740070497846	367.244414122743	353.250579779033	376.029792964331	360.110335165949	413.733803362283	409.500862027482	0.726497732719993	6.8948598078869e-06	1.24953202687465	up	C20760	Metabolic pathways(ko01100);;Biosynthesis of secondary metabolites(ko01110)	--	--	--	--
neg_2641	2H-[1,6]Dioxacycloundecino[2,3,4-gh]pyrrolizinium,3,4,5,6,8,10,12,13,13a,13b-decahydro-5,13b-dihydroxy-4,5,11-trimethyl-3-(1-methylethyl)-2,6-dioxo-,(3R,4S,5R,11R,13aR,13bS)- (9CI)	14895.2062617473	15343	14220.1263866289	14135.8239175766	14343.5919895651	14128.8094971662	11776.9719880992	11918.5250725783	11585.4951851951	11256.8136775825	11436.8436828771	11419.2720211277	-0.32731	2.59245835435403e-06	1.24799392736392	down	--	--	--	--	--	--
neg_2645	1alpha-acetoxy-6beta,7beta-dihydroxy-7alpha,20-epoxy-ent-kaur-9(11),16-dien-15-one	153.066781176418	129.695334838968	164.562095548895	157.162234464851	149.660572913621	165.785015332385	66.142311093192	78.9645748787615	78.2184110924746	75.5102438479228	106.536092297384	86.4361227863449	-0.903433	3.45174056754742e-06	1.21390943055786	down	--	--	--	--	1307232-61-6	--
neg_2648	Succinylacetone	1110.38579753286	1107.29897439599	1080.99832551723	1077.99119414733	1206.75185911584	1219.49170594129	883.843395891999	895.838866548114	966.108250261325	937.22831787882	996.499130698989	962.829372496013	-0.269858	0.000169194297164998	1.14367802447875	down	--	--	--	HMDB0000635	51568-18-4	Organic acids and derivatives
neg_2650	2-Azido-1-methyl-1H-indole	486.363260366232	495.62465559349	472.493640305164	450.647576037998	512.938254581786	503.224137192392	636.209328050657	614.475310959231	624.639261621383	612.951510008707	628.737931894476	608.806557986987	0.350951602628124	2.98264165811678e-06	1.24878359829551	up	--	--	--	--	124459-96-7	--
neg_2652	parazoanthine B	490.228883645055	526.163305512022	434.725782088197	451.072021628496	496.882420992059	490.761754395092	580.563106597923	615.676384714135	551.600389755801	578.899162318558	606.498534696214	581.094723210914	0.282263906562164	0.000145317449908245	1.14793013444273	up	--	--	--	--	1185451-72-2	--
neg_2653	(1R,3R,4S,7E,11E,13S,14R)-13-acetoxy-3,4-dihydroxycembra-7,11,15(17)-trien-16,14-olide	464.341489462723	467.603439543619	444.08326677753	460.514835988049	471.634313994701	459.437	279.460650109751	257.668861815981	289.176665001083	291.663492126304	297.428437227885	263.572674890472	-0.721066	8.2754191746124e-09	1.27248802366698	down	--	--	--	--	1192602-57-5	--
neg_2654	Benzoic acid, 4-methoxy-, (1S,3R,3aS,4S,8aR)-1-(acetyloxy)-1,2,3,3a,4,5,8,8a-octahydro-3-hydroxy-6,8a-dimethyl-3-(1-methylethyl)-4-azulenyl ester	27.3600811766897	28.1415428894567	22.4498930893785	27.5234295831132	31.0789765507952	49.6454320507758	2.62644925944625e-09	2.62644925944625e-09	0.0789730435529255	0.0340021701878527	0.288556002460848	0.0586633806051831	-8.66039	0.000505553639867655	1.19275806767505	down	--	--	--	--	125276-44-0	--
neg_2660	Kaempferol 3-O-beta-(6''-p-coumaroyl)glucopyranosyl(1-_2)-alpha-L-rhamnopyranoside	1203.91866321188	1246.66763841744	1203.88572781894	1204.27144861599	1254.58971373671	1259.15249160072	1366.07143129352	1249.65298484968	1385.91821084509	1391.66119476159	1423.90066489774	1358.12083314163	0.149125025025998	0.0016047977158348	1.08520040316259	up	--	--	--	--	111957-48-3	--
neg_2661	12-O-benzoyldeacylmetaplexigenin 3-O-beta-D-oleandropyranosyl-(1->4)-beta-D-digitoxopyranosyl-(1->4)-beta-D-digitoxopyranoside	424.351919601808	432.180352682061	464.943993660136	454.062104742674	521.391163865328	514.923502365271	298.327028927174	321.781951650868	354.593107889882	350.305347953101	371.167983543318	354.711332573798	-0.455273	0.000165189784888869	1.14909246350545	down	--	--	--	--	1035606-05-3	--
neg_2663	3'-Geranyl-3-prenyl-2',4',5,7-tetrahydroxyflavone	218.655499942995	188.336911563004	215.09206263403	235.200551440777	245.206699724515	249.641601504709	122.08659440192	110.225524268553	180.633072292883	174.661675720674	174.640558868476	162.671649260175	-0.547838	0.00117718475103974	1.05812011530782	down	--	--	--	--	1334309-44-2	--
neg_2669	Citroside A	17599.3420510302	18120.3538173593	16438.2549127001	16294.1266821576	17543.535469507	17459.9814308001	14139.4140303317	13514.6951823206	13656.6674439959	13360.2530571016	13835.1052338075	13668.7607757341	-0.332242	1.84788343086119e-05	1.23700851480479	down	--	--	--	HMDB0030370	120330-44-1	Lipids and lipid-like molecules
neg_2670	Reduced riboflavin	233.796666950991	225.065363406479	266.053762464357	257.306054099447	272.131207008266	289.691986898153	195.454268629044	209.024737981901	221.119005002793	198.912660754507	201.142822549492	219.707681839565	-0.310151	0.00257074661877299	1.0571282431795	down	C01007	Riboflavin metabolism(ko00740);;Metabolic pathways(ko01100)	--	HMDB0001557	101652-10-2	Organoheterocyclic compounds
neg_2671	phomoarcherin B	4560.17125591456	4697.11294119885	4326.48156730996	4315.02331803904	4531.95598434279	4540.58904239987	3726.90675277569	3744.01123561618	3723.18885104111	3725.02623793854	3791.94216821487	3740.98872498616	-0.264579	4.2232298128443e-05	1.24395843349206	down	--	--	--	--	1278474-06-8	--
neg_2672	15,17-epoxy-16-hydroxy macrolactin A	1327.23009444939	1348.83863353744	1262.77550231102	1242.69648548653	1279.27724732683	1334.60682800378	1428.21747244048	1423.97249251748	1444.95626464971	1462.98001521744	1484.98141159422	1482.87925015734	0.163021296455536	5.87442706668735e-05	1.18227499504311	up	--	--	--	--	1351628-88-0	--
neg_2673	(3S,4S,5R,10R)-3-(10-ethoxy-11-hydroxyethyl)-4-(5-hydroxy-7-methylbut-6-enyl)oxetan-2-one-11-O-beta-D-glucopyranoside	712.612878683999	699.035004737072	784.416393458093	717.145289953821	695.313767026126	678.929481818067	601.225439661048	693.573370823294	575.062848166268	594.266773575872	610.459844250189	604.742553491642	-0.220677	0.0011928095222059	1.05031008462191	down	--	--	--	--	1312762-56-3	--
neg_2674	2,4,6-Undecatrienamide,N-[(1S,5S,6R)-5-hydroxy-5-[(1E,3E,5E)-7-[(2-hydroxy-5-oxo-1-cyclopenten-1-yl)amino]-7-oxo-1,3,5-heptatrienyl]-2-oxo-7-oxabicyclo[4.1.0]hept-3-en-3-yl]-10-methyl-,(2E,4E,6E)-	9328.97858729189	9611.19707044579	8724.25338083374	8542.00547333698	8828.99987342875	8691.53076225484	7900.10755973294	7827.15282695823	7604.19909054282	7614.42989150634	7734.83596885698	7737.82972861251	-0.210945	0.000563018656695039	1.16680746622682	down	--	--	--	--	156250-43-0	--
neg_2680	(4aR,5R,6S)-5-ethenyl-4,4a,5,6-tetrahydro-4a-hydroxy-1-oxo-1H,3H-pyrano[3,4-c]pyran-6-yl 3,4-di-O-acetyl-6-O-{[3-(beta-D-glucopyranosyloxy)-2-hydroxyphenyl]carbonyl}-beta-D-glucopyranoside	7511.49663389779	7524.00770393169	7293.40548858175	7177.87914558527	7033.38244792522	6960.5194734283	5513.76072881046	5430.14355198316	5609.20272710627	5583.37166254134	5798.20014663888	5642.9708707972	-0.373537	6.31580571273992e-07	1.25697563035484	down	--	--	--	--	1135311-45-3	--
neg_2681	glucer-1-yl dendryphiellate A	1339.75980775272	1307.61810986853	1210.19077268292	1178.25431042913	1282.78201071383	1283.4806827652	1076.01203594238	967.786197478285	1023.50515793493	919.962367173157	911.006881002245	937.535868200358	-0.381463	1.08829613270233e-05	1.19612044880912	down	--	--	--	--	133562-46-6	--
neg_2684	18-epi-latrunculol A	758.781423575779	790.118911916087	738.567408643742	745.077292211083	746.213706637869	779.642757042964	673.537832328922	667.615718267291	708.204641339638	690.665007522162	709.201790876718	675.462023592106	-0.144243	8.37000747294554e-05	1.15053639454448	down	--	--	--	--	1073607-04-1	--
neg_2685	Pyrolaside B	1162.72452326785	1249.45111129093	1253.3278014788	1297.61583851403	1311.9620634554	1348.84	1834.74849201386	1785.74543007309	1873.96104334437	1885.09834884548	1965.72316956002	1969.84532353657	0.569647613000038	2.91716726960758e-08	1.25822390992295	up	--	--	--	--	868632-32-0	--
neg_2686	N,N-dimethyl-5-(pyrrolidin-2-yl)-1,2,4-oxadiazol-3-amine	135.176464209222	135.26356070747	117.539364940046	123.69246628824	123.836049112615	128.551592757836	70.4024968890493	77.1870083539437	64.2734478792459	70.1823408134579	67.2304745027104	69.3682949279339	-0.867961	9.4402159404363e-08	1.26313871366696	down	--	--	--	--	1603211-86-4	--
neg_2688	4'-O-Methylpyridoxine	535.42739889278	546.952167162962	561.918405408162	507.022701562524	557.166821963639	560.282208618041	751.356956534361	765.959487351006	702.676427720599	732.03512322138	755.057764457265	747.143	0.446427929231679	2.26369333157601e-08	1.25886895061276	up	--	--	--	--	1464-33-1	--
neg_2689	8_1+2O fatty acyl hexoside	52.437911049424	37.8618306287066	35.2463311971965	46.5128739532237	37.8394691628122	43.0123584473527	12.2042708030257	13.3839864874101	33.0032390284208	31.3948940938107	22.6044197828608	19.8374443385949	-0.933418	0.00138554654052319	1.05121600041035	down	--	--	--	--	--	--
neg_2690	(1S,6S)-megastigman-4-en-12-ol-3,9-dione beta-D-glucopyranoside	1312.01656799452	1309.75519415867	1173.28389864322	1157.99747788711	1221.77149650766	1270.50655699388	1134.52894899673	1073.99998418607	1044.17478333702	1035.85993786627	1064.73455077886	1083.09568819788	-0.210083	0.000748454623520027	1.11093967840928	down	--	--	--	--	1190307-82-4	--
neg_2691	2H,8bH-Dicyclopent[b,d]isobenzofuro[7,1-fg]benzofuran-3,5,7,8b,9-pentol, 10-(3-furanyl)hexadecahydro-2a,5a,9-trimethyl-, 3,5,7-triacetate, (2aR,3R,5S,5aR,5bR,7S,8aS,8bR,9S,10S,11aS,12aS,12bR,12cR)- (9CI)	739.462578695033	764.912705927371	715.374314557054	738.299191369879	748.852247696041	728.408737010645	894.507936646462	852.949246390691	901.036230317936	880.305056170332	846.198301297106	924.648471968802	0.256860919018653	7.42180664701618e-06	1.22613884965147	up	--	--	--	--	211115-02-5	--
neg_2692	Serine,L-valyl-3-(7-oxo-4-oxa-1-azabicyclo[3.2.0]hept-3-yl)- (9CI)	1074.56403079425	1035.04627572344	974.647624803785	986.483946555992	1029.26172269285	1081.25445958267	860.051406799401	814.491463069849	753.85721167456	789.083530365108	826.267482334982	809.659616957931	-0.348902	3.1331088180425e-06	1.21971807072743	down	--	--	--	--	103059-95-6	--
neg_2696	Papulacandin A	258.778987128375	252.135911179217	278.72492615156	274.12468484545	260.794607302522	277.789715665506	229.156042576931	238.336160125911	198.947998486901	199.77796756967	211.845931212377	211.316484120887	-0.31351	0.000101908516355597	1.15655421254328	down	--	--	--	--	61036-46-2	--
neg_2697	Litorin	2063.60425620385	1927.60918789597	1925.43583704123	1989.5827044469	2078.62636675247	2076.42724250025	1524.08416777295	1409.35126996846	1542.1240773922	1582.94434944999	1617.79286253559	1606.54707800629	-0.377745	8.38324010945889e-07	1.23219095054449	down	C16174	--	--	--	55749-97-8	--
neg_2704	[5-acetyloxy-3-(hydroxymethyl)-2-oxo-6-propan-2-ylcyclohex-3-en-1-yl] 3-methylbutanoate	820.615812959221	827.321484722748	740.93461955094	737.283666895834	824.277281789595	851.933497439488	594.172100245089	573.322969666937	607.342355230412	590.430450075011	593.038971443812	610.159734642483	-0.428441	7.76459356973966e-05	1.22451964760883	down	--	--	--	--	--	--
neg_2708	(6S,9R)-Vomifoliol-9-O-beta-apiofuranosyl-(1''->6')-O-beta-glucopyranoside	50985.9336712623	52409.3259196196	47467.5840830906	47365.7080628788	47953.1408149392	47326.5574892311	45919.5299872046	44793.8479882336	43150.9400507793	42542.8360380666	43829.0269873879	44272.2848216162	-0.150087	0.00168916014294829	1.0667835292297	down	--	--	--	--	142542-82-3	--
neg_271	gamma-Glu-Ndelta-Ac-orn	498.930117471734	553.22711381428	513.061685225032	493.983633828833	541.746505163228	499.499856038031	363.161621191742	331.114026100507	341.976631288385	330.766520804447	335.93926539786	323.941513230934	-0.613203	4.07649916550391e-07	1.25759550656798	down	--	--	--	--	102148-92-5	--
neg_2715	10-O-acetylpatrinoside-aglycone-11-O-[4''-O-acetyl-alpha-L-rhamnopyranosyl-(1->2)-beta-D-glucopyranoside]	3774.95822441607	3794.42445520963	3755.7878488816	3679.97617022039	3572.52551293433	3565.34554756458	3231.08201813027	3179.99525223313	3256.25005650089	3388.29472982602	3363.10959844177	3357.50576929398	-0.163084	3.14066821236595e-05	1.1780182684811	down	--	--	--	--	1187828-70-1	--
neg_2716	(+)-Sch 725680	418.606562226167	372.273610901847	481.707363967069	487.270490001859	468.713765269154	537.413965275486	562.814156014104	561.15576080074	705.207580141415	696.53059822752	717.234062157306	725.169595771318	0.520658928704174	0.000616725109797871	1.08994359733803	up	--	--	--	--	926885-92-9	--
neg_2719	Pristinamycin IA	280.242430796451	301.602772784876	337.139985172794	361.534970443354	333.058407835618	329.622795597353	178.198329255484	166.936847988332	225.277003457204	225.894626633726	223.924953372553	210.125948062234	-0.659358	2.14761860798406e-05	1.18247284594201	down	C11615	--	--	--	3131-03-01	--
neg_2725	4H-1-Benzopyran-4-one,7-[(6-O-D-apio-b-D-furanosyl-b-D-glucopyranosyl)oxy]-3-(4-hydroxyphenyl)-(9CI)	5584.09904491017	5516.67529120481	5384.22812966436	5257.14904102877	5514.56578411718	5627.47174516961	7011.18097629437	6830.54577898179	6702.46029829207	6763.45032391967	6981.34958161399	6981.07873200517	0.327701642633356	5.91092554229272e-09	1.26458190614496	up	--	--	--	--	108044-04-8	--
neg_2728	cyclo(Pro-Gly-Gln-Pro-Pro-Tyr-Val)	1048.1304823046	1036.40397759432	962.276717981431	1003.0022700471	1006.60303500883	1041.27814127664	427.23753071167	421.139912332433	490.12446299244	502.478068532973	486.417121277156	476.716309134481	-1.12072	7.23065471489327e-11	1.27625520624513	down	--	--	--	--	1105703-78-3	--
neg_2731	2,6-Epoxy-2H-naphthaceno[1,2-b]oxocin-14-carboxylicacid, 5-[(O-2,6-dideoxy-a-L-lyxo-hexopyranosyl-(1&reg;4)-O-2,3,6-trideoxy-3-C-methyl-3-nitro-b-L-ribo-hexopyranosyl-(1&reg;4)-2,6-dideoxy-a-L-lyxo-hexopyranosyl)oxy]-4-(dimethylamino)-3,4,5,6,9,11,12,13,14,16-decahydro-3,8,10,13-tetrahydroxy-6,13-dimethyl-9,16-dioxo-,methyl ester (9CI)	251.206112248494	211.430810205665	227.213956102091	231.518406223994	261.075755208018	247.663397929392	107.702074593526	129.059827094901	92.0598454936261	127.253918591151	132.149538461379	131.945331506251	-0.989714	3.78750080341285e-07	1.24114930972215	down	--	--	--	--	160605-92-5	--
neg_2751	16-hydroxy-3beta-O-[beta-D-xylopyranosyl-(1->3)-beta-D-glucopyranosyloxyuronic acid]-5alpha,14beta-ergost-8,16-diene-15,23-dione methyl ester	389.478037366787	369.771906491401	401.079708552665	368.464241429873	367.407618490883	376.654853432908	463.383789466328	451.443977762125	440.24928485589	464.646097900232	451.365876866281	473.307655144411	0.271982512111366	1.06126309928385e-06	1.2304134873341	up	--	--	--	--	1239011-28-9	--
neg_2757	3-Hydroxy-2-phenyl-propanamide	168.83580527542	185.575913135768	170.985021511091	161.392092086137	186.221154617376	196.192798278584	244.081451565422	254.275882260052	240.232507485482	258.398975156854	244.58996351907	244.725685231736	0.475194177681484	4.56230502524192e-06	1.23762511665235	up	--	--	--	--	56598-62-0	--
neg_2760	xeromphalinone C	5417.75983694769	5457.9166390665	5038.19404826339	4781.97485352297	5178.84808705578	5225.4167687991	6794.39434166342	6630.89158544043	6461.40752490216	6554.45259252678	6596.04305261241	6712.44058657091	0.354021726029888	3.78171624158449e-06	1.24576487478223	up	--	--	--	--	1222917-89-6	--
neg_2761	(6S)-6-amino-8-(4-aminocyclohexa-2,5-dien-1-yl)-7-methyl-6-(methylamino)-5-oxooctanoic acid	77.641098775507	82.3958082988666	79.0705053428593	101.744385596838	93.6604969740171	109.197748380426	194.316	184.728906370105	180.818490628836	236.220162329564	195.590840714506	196.725204349218	1.12811122801318	2.03487399895119e-06	1.23551288780473	up	--	--	--	--	96717-69-0	--
neg_2762	Bikaverin	49.4418444329618	54.9534255041253	61.9453618016152	50.6058	58.8184924262098	59.6340155144964	63.6992443676736	68.7561856141553	83.3463072255627	83.2933869887527	74.2634935169693	78.4338857726674	0.429782320527978	0.000845061563273133	1.08722630743734	up	C10306	--	--	--	33390-21-5	--
neg_2764	Enalaprilat	3163.55651784689	3223.20598064823	2997.44927372959	2973.12541573399	3150.82221208918	3173.06615000327	2400.51551862521	2410.60189211795	2441.1918946227	2398.38869692827	2431.53988243878	2492.4954746219	-0.35812	3.63008242573981e-06	1.2585852100568	down	C11720	--	--	HMDB0041886	76420-72-9	Organic acids and derivatives
neg_2765	3'-O-acetyl-5-hydroxylaloin A	10657.5262075584	10863.9589144165	10060.1083392352	9869.22015901754	10128.875637307	10085.363806839	5963.42455135052	5885.97817484985	5882.92558606767	5836.03148822598	5755.0513844442	5746.56536339472	-0.814217	4.85661406989815e-07	1.27558796123845	down	--	--	--	--	1254046-21-3	--
neg_2768	4',5,7-Trihydroxy-3'-prenylflavone; 7-O-[α-L-Rhamnopyranosyl-(1→6)-β-D-glucopyranoside]	1792.93830637517	1788.83380778616	1827.90075576598	1815.21193642798	1829.81343305733	1914.57562108122	2046.99855517641	2050.11383697703	1880.46426043156	1965.11891951984	2012.6536591897	2068.26895531641	0.13240307594056	0.000738360354036254	1.09162017796232	up	--	--	--	--	245054-57-3	--
neg_2776	2(5H)-Furanone,5-(2,4-hexadiyn-1-ylidene)-	97.9447726895183	90.0053015467437	95.3741495403985	91.8455715259499	98.4443302745863	104.397189807515	81.5976065788477	75.7189223832429	78.901281478453	84.2595903033953	79.4953526886756	78.0396454689949	-0.27405	0.00013212444720275	1.16541365908733	down	--	--	--	--	27762-69-2	--
neg_278	1-(sn-Glycero-3-phospho)-1D-myo-inositol	10808.168441983	11472.8894274072	10306.5417246021	10504.1	10653.3075424898	10334.0702081141	7953.95318803954	8116.51175760331	7659.15660812452	7685.05317656652	7704.77242706855	7771.72824823242	-0.450537	2.10664378932419e-06	1.25670572270044	down	C01225	--	--	HMDB0011649	129830-95-1	Lipids and lipid-like molecules
neg_2782	Karnamicin A2	2042.21607096901	2200.7814136556	2009.58263636721	1919.37160666085	1909.59149890935	1904.64265570248	2430.6040043973	2556.43431865374	2425.99079521085	2474.98775396661	2436.76961799136	2501.42832976899	0.306777667580033	3.94493982482099e-05	1.21396694536463	up	--	--	--	--	122535-49-3	--
neg_2785	6''-O-acetylisovitexin	1244.88184681012	1264.42111859435	1289.61366880591	1231.31139918435	1247.83129270655	1238.38255915385	904.347509742808	894.307038136904	955.750791100087	971.678476779776	939.872449389963	952.991953275786	-0.41975	7.6824634207972e-09	1.26932484766356	down	--	--	--	--	1223097-20-8	--
neg_2793	N-Acetylleucine	3312.92884692699	3356.86749392778	3131.13334783517	3055.7129560492	3383.82184464197	3461.15537980949	3896.00137440901	3746.12984666989	3763.02529247889	3836.64166639255	3855.61607103765	3773.12009770482	0.21517582027529	0.000179066699610538	1.18814325056724	up	--	--	--	HMDB0011756	--	Organic acids and derivatives
neg_2801	(1R,3S,4R,13S,14R,7E,11E)-3,13-diacetoxy-4-hydroxycembra-7,11,15(17)-trien-16,14-olide	271.602248861294	268.748560429466	268.033028428681	257.852032015909	277.566436302387	275.908237695862	247.59763021349	249.968044734453	258.231538782812	265.194686780993	246.756484927265	245.165545952969	-0.0984061	0.00211178981908057	1.01862666290458	down	--	--	--	--	916609-08-0	--
neg_2804	1,3,6-Trihydroxy-2-methylanthraquinone 3-O-alpha-L-rhamnosyl-(1-_2)-beta-D-glucoside	3392.35527265776	3570.94243188146	3567.0345020872	3497.86505757506	3665.94041924729	3712.86230775493	4404.05705397461	4338.72323214144	4556.2313398273	4612.6248359517	4536.24460284421	4492.13143200806	0.331667891566031	5.04835340488164e-08	1.25577515144851	up	--	--	--	--	87686-88-2	--
neg_2805	9H-Xanthen-9-one, 2-hydroxy-1,6-dimethoxy-8-[(6-O-尾-D-xylopyranosyl-尾-D-glucopyranosyl)oxy]-	751.550518275426	742.378241244525	829.429480842716	794.25439513392	867.458083092137	829.555458816357	2914.1372351391	2719.76188024855	2935.30855355496	2592.96169115493	2361.08379045669	2656.9285300846	1.74873211510456	1.72409208521293e-06	1.26993244650519	up	--	--	--	--	53171-10-1	--
neg_2809	nigerapyrone B	425.096844514722	434.449489787055	432.192863833689	411.04643559842	425.190138076415	423.703450959925	203.78312431284	216.050107332653	233.997379567956	281.478202060078	265.052142796591	247.696689347011	-0.817328	8.31385090242854e-06	1.2555254397722	down	--	--	--	--	1318240-73-1	--
neg_2810	Hemiphroside B nonaacetate	627.990459289988	654.484	643.879135125598	631.529352923258	634.872991365439	686.353098566714	760.140705844613	724.723878514857	853.826308602897	906.81705863985	902.971864256346	896.768988569783	0.379199988855979	0.00135745075907178	1.12687876535629	up	--	--	--	--	132302-25-1	--
neg_2820	anodendrosin D	2132.34755518474	2124.8089293942	2047.19604977041	2016.62103596673	2044.9867186628	2092.5	1400.1894783121	1329.56474960109	1355.06086959297	1403.62058039269	1396.73206933086	1418.39743971277	-0.585323	2.7174175909767e-10	1.27667642429275	down	--	--	--	--	98969-23-4	--
neg_2821	kaempferol 3-O-[2-O-(beta-glucopyranosyl)-6-O-(3-hydroxy-3-methylglutaroyl)-beta-galactopyranoside]-7-O-(alpha-rhamnopyranoside)	342.601626345714	324.804574809795	366.585097090646	351.251114127942	326.075282283671	369.053812652654	257.29028613061	269.653213923263	251.439968046617	252.694263960905	263.742804631524	276.517185599894	-0.404848	1.74364190216261e-05	1.21971378881632	down	--	--	--	--	1190117-04-4	--
neg_2823	4-Amino-2-methoxy-5-pyrimidinemethanol	54.2648670507557	52.2744205550647	57.8412932421945	57.6918268196953	59.0302641743565	65.4679869692605	97.9786513027757	90.3394539916863	87.2752893094653	73.8862587611416	68.1956303936496	74.9124448223526	0.507231168695571	0.00231286757333018	1.07502870259581	up	--	--	--	--	3690-12-08	--
neg_2824	Orsellinic acid	1738.32971134987	1780.12735061445	1601.65982003831	1595.94210016714	1708.41186062707	1709.2179700415	1529.36511491961	1488.12174049079	1496.78709081027	1582.56386848466	1518.3335762733	1551.60059882445	-0.144674	0.00190414534750975	1.07253724189387	down	--	--	Aromatic polyketides [PK13]	--	480-64-8	--
neg_2828	(E)-9-(3,7-dimethylocta-2,6-dienyl)-3-methyl-1H-purine-2,6,8(3H,7H,9H)-trione	444.099941301964	466.717034696682	433.228039329401	412.192300826968	430.461269969762	418.826225241717	396.272797220784	368.603292348821	361.833474721992	362.998474005201	362.611132306547	379.473705946163	-0.223371	0.000124275656335697	1.15270240915688	down	--	--	--	--	1245818-13-6	--
neg_2834	3-(Glucosyloxy)-4',5,7-trihydroxyflavylium	1112.37923801206	1139.30358633011	1095.00171841089	1101.9335401323	1190.65361868814	1184.7658005802	963.855095708724	978.635789119643	962.410614123724	1008.23934384455	1002.39687654509	997.050032315516	-0.206836	7.9414155992284e-05	1.19515387339383	down	--	--	--	--	47684-27-5	--
neg_2839	N-Desmethyl-7-O-desmethyl-celesticetin	993.380354625362	1014.82308937731	918.417270371888	912.889525799264	908.426914885518	964.378634265837	1514.21196677719	1392.73895600215	1722.38715938146	1524.3856772895	1439.34305717542	1513.59148250754	0.672846015280853	1.42259179298726e-05	1.23744226901672	up	--	--	--	--	40736-32-1	--
neg_2843	20-Formylbenzo[6,7]indolizino[1,2-b]quinolin-11 (13H)-one	646.508299911412	580.701989326947	647.113727765452	624.826989981977	646.823594280752	682.13764902729	789.364475211709	871.040930894795	777.342718212114	862.936655950942	874.251123545511	832.597857277042	0.387467108759489	6.60874724082902e-06	1.20964464484299	up	--	--	--	--	850415-08-6	--
neg_2845	5,7-dihydroxy-4-oxo-2-phenyl-4H-chromen-3-yl beta-D-glucopyranoside	419.106678678062	467.224771252737	459.615975615533	420.587033490839	479.645473672915	474.297720602792	176.325017893942	157.056749061131	222.031119394294	238.628491046868	227.862273638025	214.898621077871	-1.13725	6.9316037511736e-08	1.25414899651394	down	--	--	--	--	68592-14-3	--
neg_2847	7-O-Methylaloeresin A	538.228584353946	499.234485342277	571.501805224667	531.878946134108	522.495422596815	542.673542632084	365.887959573775	409.181230256702	460.916128711267	454.14771969465	428.091835864739	462.183269419035	-0.313181	0.000363540444011666	1.12425184935513	down	--	--	--	--	329361-25-3	--
neg_2850	5-butylsulfanyloxolan-2-one	936.805960591315	1030.22360964293	952.396336184496	948.110360471666	937.390177691664	931.969585313243	1026.95230806879	972.051500605608	1082.15910676271	1139.93868556408	1103.54627090752	1116.68375150433	0.16708859689048	0.00416117329116799	1.00181471289409	up	--	--	--	--	902525-29-5	--
neg_2851	1-O-Isobutyl-beta-D-glucopyranosid	222.733311374572	252.331973303845	210.44625418758	211.040032043912	221.848146954053	219.475330119125	133.112137068632	128.385888373081	114.262660349818	124.504669670883	124.99178248958	116.520686361034	-0.850884	1.71516095045706e-06	1.25411478651458	down	--	--	--	--	5391-20-8	--
neg_2854	7,8-DIHYDROXYFLAVONE	42535.6014192426	43795.9051989603	38765.2818672234	39456.4568736857	39213.373553672	38926.0427617726	45686.4096079168	45533.7023457847	45094.2142847508	46389.6237929672	46003.7786910847	47479.9772473597	0.186518615672039	0.00079141315443954	1.13094270855217	up	--	--	Flavonoids [PK12]	HMDB0247297	38183-03-8	Phenylpropanoids and polyketides
neg_2856	Cyclopenta[c]pyran-5,7-diol, octahydro-1,3-dimethoxy-7-methyl-, (1S,3R,4aR,5R,7S,7aS)-	1846.34725109098	1757.70712101401	1585.05264840027	1643.23901910944	1820.07129677668	1891.0892494094	927.243145772254	871.902101348301	950.281295475135	951.478755964857	1009.57127155148	953.36	-0.896503	2.75049820636364e-06	1.25841712158552	down	--	--	--	--	128397-37-5	--
neg_2858	2-Chloro-N-cyclopentylacetamide	1491.61546853695	1457.03028706177	1356.13856186314	1395.20399709755	1507.56	1589.32670452716	803.641119627953	788.185648177517	913.822389694199	931.101746174902	955.581092603295	910.759220406966	-0.730157	1.71924943371396e-07	1.2482581785516	down	--	--	--	--	125674-23-9	--
neg_2861	thunberginol F 7-O-beta-d-glucopyranoside	1234.73597812383	1301.61177653814	1159.5988792155	1130.56405696653	1190.22978472391	1180.17060789223	1390.83895409122	1375.65391059243	1348.75807795741	1404.73905578129	1402.80710379185	1395.21390740367	0.208860760293792	0.000337164575742643	1.17264551809967	up	--	--	--	--	1311319-72-8	--
neg_2863	(2E,4R)-4-hydroxy-3,7-dimethyl-2,6-octadienyl alpha-L-arabinopyranosyl-(1->6)-beta-D-glucopyranoside	197.542886107628	200.040329155513	200.928836407899	201.728642358452	284.469872050243	226.785594275344	49.8913992732257	31.6150774540273	59.2758448111235	67.511073466817	64.0001693246477	53.9301113068472	-2.00728	2.08908121237537e-05	1.23477357630194	down	--	--	--	--	1032468-40-8	--
neg_2868	cyclo(1-aminocyclopropane-1-carbonyl-(2S,4R)-4-hydroxyprolyl-Ser-(2R,4S)-gamma-hydroxylysyl-beta-alanyl-D-Ser-Ser)	1577.67935152501	1604.97085564848	1536.27461576658	1568.63374454047	1649.69859971975	1609.37100233937	1433.07481746504	1445.90027182436	1422.38365176567	1439.00498224501	1440.61353902641	1509.63200617699	-0.135534	4.8083118042666e-05	1.17235606050339	down	--	--	--	--	1001897-42-2	--
neg_2869	Kuwanon G	9188.35209442665	9490.46238892985	8460.94528304155	8405.09644795826	8981.2139349639	9241.61010507248	5417.22773243534	5184.22574282356	5235.49679395588	5469.33525202319	5514.07028326317	5476.21058618391	-0.735358	1.43300404087648e-06	1.26678928746735	down	--	--	--	HMDB0030078	75629-19-5	Lipids and lipid-like molecules
neg_2875	methylregaloside D	679.196525412563	677.402693969465	667.952204209613	634.54326875359	657.239590461594	675.213284619821	549.887881240392	521.337634165952	585.081334023117	599.551046626057	628.178878324599	612.315257210777	-0.191098	0.00264115256713078	1.06043144272144	down	--	--	--	--	138797-42-9	--
neg_2876	Reduced FMN	2099.78646031633	2106.98025743488	2019.90736117834	2029.36543889949	1986.78824998422	1934.72659172848	1555.03985480077	1542.71314737801	1581.67369578132	1631.33523582027	1557.80425932228	1599.31246021297	-0.363111	8.85109493409322e-07	1.25671711942332	down	C01847	Riboflavin metabolism(ko00740);;Metabolic pathways(ko01100);;Biosynthesis of cofactors(ko01240)	--	HMDB0001142	5666-16-0	Nucleosides, nucleotides, and analogues
neg_2878	(3Z,6xi,9R,10R)-6-chlorolauthisa-3,11-dien-1-yne-9,10-diyl diacetate	1710.47100016451	1720.14943353208	1713.67816223046	1776.35301930367	1753.18109996899	1759.18840735971	2026.02716132592	2040.76422637375	2023.04643055289	2174.3764207271	2184.41824984135	2145.83954487363	0.27163366080028	2.81265406206745e-05	1.2320146718187	up	--	--	--	--	80685-14-9	--
neg_2879	Idelalisib	2959.87718375059	3094.66163109281	3114.22451440375	3167.93497617901	3156.75049107985	3209.58476460237	3317.49135820822	3356.50213955891	3365.91136973887	3568.82621212814	3554.11854572779	3432.07643035389	0.139016657589066	0.00025879305168674	1.11967873506043	up	--	--	--	HMDB0253377	870281-82-6	Organoheterocyclic compounds
neg_2881	Trillenoside A	2114.69994338227	2206.22276732049	2031.28990386989	2073.75528328304	2302.12897788159	2260.10394570798	1718.76365542746	1569.77189826768	1837.86339060126	1815.58458212356	1834.21633470153	1891.07299298919	-0.28401	0.000141357042426037	1.13520801406563	down	--	--	--	--	58809-09-9	--
neg_2882	9-O-Feruloyllariciresil	3848.21622881502	4010.48723536364	3688.07077201109	3922.96102987501	4158.03232586356	4056.5235024332	2953.27028496453	2794.35166304729	3192.09401365834	3185.61121777126	3085.25160218065	3219.30039579542	-0.361884	3.77849716080581e-06	1.21332407858382	down	--	--	--	--	--	--
neg_2884	Kainic acid	12.5507648527288	2.62644925944625e-09	16.6343538161039	18.1939937816709	22.3774798614114	14.9011790336337	47.153129808981	49.9147031385604	50.4984645213098	61.6141442514909	53.3334100060652	53.8751499226287	1.90198503484244	3.83933967425603e-06	1.22778304724568	up	C12819	--	--	HMDB0253757	487-79-6	Organic acids and derivatives
neg_2888	Miotoxin A	73279.6133463386	75609.1956424928	66442.6315376542	69152.688827177	68717.3493389959	67461.8193863586	59643.1585055616	59169.9007640938	56730.6192968995	57501.7622134358	58682.6796220548	59612.6402008341	-0.259795	0.000262340865957808	1.18487927254325	down	--	--	--	--	90790-03-7	--
neg_2893	(+)-chamaejasmenin C	450.553304082346	500.453946667097	483.882484938383	478.837	486.662097870061	447.489934829472	389.203339318819	396.185039096981	390.643833856237	390.346662836639	412.129379406241	413.044415037931	-0.25194	7.04123635456697e-05	1.19070582344324	down	--	--	--	--	--	--
neg_2908	Sultriecin	1036.97715313702	1065.76674886556	1055.99028929714	1081.65768717635	1062.00778274541	1011.40891324996	890.685834910869	846.057264854978	920.097298602242	968.77852700047	818.513330237546	1020.4575741641	-0.208397	0.00467478986402828	1.04139185314359	down	--	--	--	--	131774-59-9	--
neg_2909	(+)-3-ethylidene-1,3,4,7,12,12b-hexahydro-2H,6H-2,6-methanoindolo[2,3-a]quinolizine-13-carboxaldehyde	226.914799676268	259.647981510441	245.839286246957	270.895752363072	285.183975068217	254.914887221623	565.492843235396	580.438647150258	552.706803079066	567.462626054136	603.761664378679	590.442485612675	1.16479032579098	7.20465905386774e-11	1.27606067448458	up	--	--	--	--	88199-28-4	--
neg_2913	Brandioside	565.79038736821	538.305795808121	514.215563725174	528.655078964515	566.659187677831	549.117734878528	424.079521394174	457.525740319167	474.686488476926	496.833320532231	483.67645650207	473.041760205996	-0.215596	0.000242264618956103	1.12180911336394	down	--	--	--	--	133393-81-4	--
neg_2917	Podocarpusflavone B	2470.29404174414	2309.87284542162	2402.13695569095	2482.11153986173	2399.0579689317	2400.06685383638	1743.94487699532	1504.32666379695	1733.42445534373	1560.1580498009	1620.74840782552	1574.93642803678	-0.570792	8.49062269013476e-08	1.26130200619034	down	--	--	--	--	--	--
neg_2921	5-(2-phenylethynyl)-2-beta-glucosylmethyl-thiophene	2893.07178378887	2600.22466590798	2456.83955467752	2538.36384099398	2562.62892213507	2590.07738533164	2126.23428966171	2130.35027472032	2237.82	2211.65947477494	2255.71683103431	2291.59198784927	-0.238993	0.000579979320555873	1.13546497059736	down	--	--	--	--	1310353-62-8	--
neg_2923	6''-O-Acetylglycitin	1493.26884666547	1534.76555128155	1457.07831861815	1512.11250740533	1415.75561222428	1360.02878357367	689.240956421405	654.258739114442	674.119121568923	695.445292616256	740.659477250862	735.740966793301	-1.06631	1.42075861895345e-08	1.27437793726615	down	--	--	--	HMDB0039489	134859-96-4	Phenylpropanoids and polyketides
neg_2924	limocitrin 7-O-(6''-acetyl-beta-D-glucopyranoside)	81401.906731045	81748.724527191	73973.636027777	74857.5822873169	76278.5345403063	75563.0167271255	70686.2734958577	67097.4992362818	65998.9737236745	64168.7986547226	66132.6706207058	67146.8957012731	-0.209142	0.000173008928104287	1.15025040611667	down	--	--	--	--	97744-93-9	--
neg_293	Salicin 6-phosphate	30.6097326734265	10.4117357810185	36.0216394751302	47.0352679859316	22.4511010539603	28.2406101157374	75.0516214848957	125.746991731197	79.7351808717058	77.0620597043893	116.792684832782	118.265030487248	1.76173075500587	0.000282225296519262	1.14854644381184	up	C06188	Glycolysis / Gluconeogenesis(ko00010)	--	--	--	--
neg_2930	scyphiphorin C	3072.6908307085	2979.57263445586	2987.73918700163	3006.36069390901	3181.81108096876	3145.87366319208	2114.15809544189	1997.66414028018	2300.34932113871	2280.76968545035	2350.15463166308	2368.62545767446	-0.454175	2.19048611256086e-06	1.24122645711542	down	--	--	--	--	1173921-99-7	--
neg_2933	Polyoxin D,Streptomyces cacaoi var. asoensisCURRENTLY UNAVAILABLE	1727.23747696738	1713.26113915515	1722.78679073286	1638.11834110854	1804.21730027331	1767.02463577121	1348.28174571686	1285.01665538451	1442.31403405032	1398.20648193115	1394.30446621993	1364.88641887938	-0.333292	5.29067633524485e-07	1.23622750678205	down	--	--	--	--	22976-86-9	--
neg_2944	salvicin A	1610.10309955296	1629.80881812293	1620.68575827294	1625.90776685006	1606.40243759908	1655.87652907855	1674.09091117569	1654.8266261571	1753.71838492096	1773.03609900216	1789.44190150938	1798.15125542437	0.0992786102749672	0.00462444876967443	1.04685682807917	up	--	--	--	--	1351793-59-3	--
neg_2949	[2,9'-Bianthracene]-1',4',9,10-tetrone,1,5',8,10'-tetrahydroxy-2',3-dimethoxy-6,7'-dimethyl-	106527.071302287	105997.197028291	95971.8167497247	96487.7197165404	97607.2725030844	98342.781698481	95634.215952939	90240.1633057976	87000.4694270389	84876.3563470146	88193.7779716731	89460.8594864466	-0.166573	0.00150879089147399	1.0458233918319	down	--	--	--	--	154992-19-5	--
neg_2951	isovitexin-6-O''-beta-D-glucopyranoside	20526.716681768	20985.4805065317	19719.8533542964	19919.1498345813	19787.8552215854	19308.8277368634	17250.041354431	17076.4311930534	16981.3952673539	17133.9143930482	17802.3428242234	18034.012175097	-0.205575	1.05903214713683e-05	1.2086673085218	down	--	--	--	--	1053255-52-9	--
neg_2954	7-hydroxy-3-(2-oxochromen-7-yl)oxy-8-[2-oxo-7-[(2S,3R,4R,5R,6S)-3,4,5-trihydroxy-6-methyloxan-2-yl]oxychromen-8-yl]chromen-2-one	392.78952761009	333.250554830761	396.935316994312	389.457040860623	342.652350139801	384.641834602608	248.49015443979	233.916970811247	215.588756057915	238.857451459584	225.011418781793	216.189547224167	-0.70069	7.76480669759716e-06	1.2368407109022	down	--	--	--	--	120040-21-3	--
neg_2965	(+)-Harveynone	6057.06267367454	5928.45075719264	5811.27943957362	5754.04623435801	5984.03583884741	5934.00166479298	5523.94367091507	5387.63439425913	5535.21598405142	5570.35462485203	5665.68925260696	5666.95051319382	-0.088876	0.000210140790141349	1.12274888273305	down	--	--	--	--	142435-66-3	--
neg_2983	Germanaism C	406.606663303636	406.610867244051	409.943201053052	356.918055061959	430.25887392467	397.820991168674	465.458769147011	462.330742342495	504.269366330698	488.83515907856	514.183589564168	460.433742565413	0.265887720148408	0.000148813503759625	1.13312432508389	up	--	--	--	--	696663-52-2	--
neg_2992	2H-Azepine,7-ethoxy-3,4,5,6-tetrahydro-	255.195183193448	218.110754457013	221.799973889322	227.141417879419	236.59719865684	245.16032205619	381.095720099407	408.588848950115	381.89267539707	381.212535444504	378.881897789177	384.609646968149	0.722262567492653	3.84586036699865e-09	1.26850547799184	up	--	--	--	--	13414-33-0	--
neg_2995	tomentodiplacone	2485.18001722172	2455.78395582978	2465.10140346963	2486.39334149258	2495.54241568465	2507.52591072938	1425.81935761715	1448.44794939026	1569.85928329654	1623.36324098893	1565.76898772551	1587.10443713172	-0.691984	3.21536049758027e-07	1.27611607271504	down	--	--	--	--	1005765-20-7	--
neg_3010	(3R,4R,6R,7S,8S,10R)-1-oxo-3-methoxy-8-angeloyloxy-10-hydroxygermacra-11(13)-en-12,6-olide	19267.7781869876	19290.2	17711.0876777859	17793.8781046158	17491.829653051	17590.107800016	16701.9632002686	16687.9981857253	15893.5080195871	15832.9494953139	16041.243650659	16393.2902277454	-0.162017	0.00144276980938577	1.09046091021634	down	--	--	--	--	1365999-84-3	--
neg_3013	2',6'-O-diacetyl-5-hydroxylaloin A	1433.9568332298	1363.75983343283	1371.02881701071	1322.37509441191	1357.60853698286	1347.06254344841	1597.2794874022	1681.96357056123	1648.34456313902	1756.26424029459	1821.04460835372	1775.25350054017	0.326906095371595	4.19667758473373e-05	1.21323506893756	up	--	--	--	--	1254046-22-4	--
neg_3014	5,12-Naphthacenedione,10-[(3-amino-2,3,6-trideoxy-a-L-lyxo-hexopyranosyl)oxy]-7,8,9,10-tetrahydro-6,8,11-trihydroxy-1-methoxy-8-(2-oxopropyl)-,(8S,10S)- (9CI)	11142.6992246701	11527.0406843662	11235.8775082792	11347.8276225674	11121.0462578137	10750.0356871333	11943.6377577155	14463.4119458647	13268.1858439045	15811.490316384	16343.5661333857	15825.1478518087	0.385003609928675	0.00430861651497134	1.07149168791857	up	--	--	--	--	79438-97-4	--
neg_3017	Picras-1-en-21-oicacid,15-[[(2E)-4-(acetyloxy)-3,4-dimethyl-1-oxo-2-penten-1-yl]oxy]-13,20-epoxy-2-(b-D-glucopyranosyloxy)-11,12-dihydroxy-3,16-dioxo-,(11b,12a,15b)-	1198.83473103793	1304.65670815298	1286.8008163044	1259.86665450995	1257.92346050897	1310.87614383549	1358.24031932503	1320.06386124942	1355.54695714399	1502.4976736612	1419.16318890552	1458.23883855087	0.143155295691226	0.00381850216975395	1.00835943497777	up	--	--	--	--	167782-24-3	--
neg_3018	4H-1-Benzopyran-4-one, 3-[[4-O-acetyl-3-O-(6-O-acetyl-β-D-glucopyranosyl)-6-deoxy-α-L-mannopyranosyl]oxy]-7-(β-D-glucopyranosyloxy)-5-hydroxy-2-(4-methoxyphenyl)-8-(3-methyl-2-buten-1-yl)-	379.552337149747	407.407137296181	413.035828582804	406.355396101367	423.482930137503	428.746116375579	309.389813831206	293.823018284378	344.255526148159	326.419944742059	313.476129192873	346.509963981598	-0.346331	1.50472384702807e-05	1.19319894986976	down	--	--	--	--	--	--
neg_3019	2-Pyrrolidineacetamide,4-[(2E,4E,6E,8E,10Z,12E,14Z,16E)-11-chloro-17-[(2S,3S,5R)-3-chlorotetrahydro-5-methyl-2-furanyl]-1-hydroxy-2,4,6,8,10,12,14,16-heptadecaoctaenylidene]-1-(O-5-deoxy-b-D-arabinofuranosyl-(1(R)4)-O-b-D-arabinopyranosyl-(1(R)2)-b-D-xylopyranosyl)-3,5-dioxo-, (2S,4Z)- (9CI)	757.236308586472	723.232611295084	804.172142099808	737.216150637543	785.684777010275	856.216987356837	601.541465360461	582.176804204389	640.670993597542	640.952916064614	630.721747848412	628.591586772878	-0.324386	0.0001727589359129	1.17075717242471	down	--	--	--	--	227597-37-7	--
neg_3022	(4E)-4-[2-(4-amino-3-methylphenyl)hydrazinylidene]-3-methylcyclohexa-2,5-dien-1-one	910.44089003629	918.904588644154	850.064395814815	858.623435203263	831.885118576095	844.908660840368	715.036728221418	660.077576395946	775.748315128806	749.459610683018	706.255816962813	712.725565120398	-0.271821	4.91985424964108e-05	1.16387467668081	down	--	--	--	--	17277-68-8	--
neg_3029	Euphroside	162.677334252181	134.104872158439	159.694442678244	151.273062880853	169.927303625353	160.527380089714	179.555376692883	187.538037286553	187.87311182404	187.609414754907	182.046547790835	199.532235543978	0.260866450365942	0.000754402948011065	1.10273002443856	up	--	--	--	--	76994-07-5	--
neg_3032	Aclacinomycin N	555.635760788822	569.543189374582	760.444	779.872139651515	667.676887770824	689.998796004088	792.342875323301	913.676522064141	780.926549306506	895.785232670065	883.771603438747	901.488022094142	0.361270502758512	0.00257636752588412	1.02852873009156	up	C18637	Biosynthesis of secondary metabolites(ko01110)	--	HMDB0247946	64474-88-0	Organoheterocyclic compounds
neg_3036	Maleic acid	82.5431230872969	77.5796	97.8615093289593	90.4028035226174	93.8297078177681	93.8609053056559	111.791954115141	113.691791879174	131.393870199748	127.881738922806	115.669702239287	117.985659502072	0.422374865953262	5.51465467510173e-05	1.16151027215425	up	C01384	Tyrosine metabolism(ko00350);;Butanoate metabolism(ko00650);;Nicotinate and nicotinamide metabolism(ko00760);;Metabolic pathways(ko01100)	--	HMDB0000176	110-16-7	Organic acids and derivatives
neg_3037	Benzoxazole	134.201190222024	126.360484459384	131.478048437643	124.087899247361	109.179482814517	117.911874611254	143.625680399456	143.934130537113	147.30563360226	144.045305289914	134.82456196939	146.709296325551	0.211294975796052	0.00205498644613263	1.06366231968756	up	--	--	--	HMDB0249037	273-53-0	Organoheterocyclic compounds
neg_3038	Salicylamide	1176.87750820393	1132.13989937195	1007.41685608834	1048.93652557774	1029.76528054367	1072.78704330255	1345.83648065674	1364.96529351708	1266.06377612713	1258.04622720981	1249.92792517153	1239.65300472094	0.256137660652333	0.000132128331872548	1.13968351244952	up	--	--	--	HMDB0015687	65-45-2	Benzenoids
neg_3044	2,6-anhydro-1,5-dideoxyhex-5-enitol	282.403890948613	248.19642881296	278.018932735965	300.962182848451	292.814745482926	280.158969701834	197.949535463506	222.843907472337	263.183372852664	245.761872173916	236.203544727529	241.123830913433	-0.257964	0.00304916795770755	1.00127086249389	down	--	--	--	--	53657-42-4	--
neg_3046	(3S,3As,6E,9S,10Z,11aS)-6-(hydroxymethyl)-3,10-dimethyl-9-[(2R,3R,4S,5S,6R)-3,4,5-trihydroxy-6-(hydroxymethyl)oxan-2-yl]oxy-3a,4,5,8,9,11a-hexahydro-3H-cyclodeca[b]furan-2-one	3701.79115108953	3618.31151737051	3521.40255995239	3488.60013638423	3551.63912539636	3600.12190693911	3066.05283530642	3002.30110861078	3166.11042506625	3127.42139332868	3078.55370679707	3051.35647644073	-0.216234	3.4025123608008e-07	1.24609923887645	down	--	--	--	--	--	--
neg_3049	15-Demethoxy-epsilon-rhodomycin	5694.66192583077	5918.9225308378	5952.83236738531	5931.90307874239	5922.30467155536	5743.86309194403	6253.97661379007	7310.57331198923	6932.42431959286	8022.87177653627	8124.69229326698	7974.16237414609	0.34352930453711	0.00325840436323809	1.0916264991559	up	C18641	Biosynthesis of secondary metabolites(ko01110)	--	--	--	--
neg_3056	L-Glutamine,N-(3,4-dioxo-1,5-cyclohexadien-1-yl)-	354.818402894247	339.27651131861	304.133679096859	321.81951647578	304.115976123569	314.105616382891	251.616246090034	241.251047753987	259.857773720643	248.880769540122	242.332940598121	274.447717740553	-0.35223	7.86333516862001e-05	1.17667724530513	down	--	--	--	--	30382-25-3	--
neg_3057	(2S)-2a,4aα,5,6,8,9a,9bβ,9cβ-Octahydro-2α-hydroxy-2,2aβ,6β,9aα-tetramethyl-2H-1,4-dioxadicyclopent[cd,f]azulene-3,9-dione	3622.69063725584	3566.24	3517.83542643854	3514.27117959753	3469.79589091678	3522.57961578663	3831.65415960501	4010.47597672278	3606.63266656674	3727.26764560399	3876.88665281357	3787.85082279175	0.106634218554683	0.00333175853684603	1.05199228313278	up	--	--	--	--	66607-74-7	--
neg_3059	Dehydrodiscretamine	451.19616532026	470.190758161577	455.719851693295	458.01990745635	393.17023455959	411.25049235486	258.325235093882	279.072381954654	285.548463102081	306.954931108497	308.516216395744	299.830187003191	-0.602657	4.76863862796934e-06	1.22645490624264	down	--	--	--	--	89560-99-6	--
neg_3061	(2beta,3alpha,4alpha,12alphaH)-15,16-Epoxy-3,4-dihydroxy-13(14),16-clerodadien-17,12-olide	747.424491154785	773.876708125799	828.453728776401	861.516125429934	822.992788391932	815.671336858222	918.604822677647	914.217431138748	964.455301254467	948.152358482706	907.506911452081	922.678671600099	0.201165608820575	0.000258163092399606	1.15080990659045	up	--	--	--	--	135650-37-2	--
neg_3062	(2S)-2-(3,4-dihydroxyphenyl)-5-methoxy-6-methyl-4-oxo-3,4-dihydro-2H-chromen-7-yl beta-D-glucopyranoside	10061.4993028017	9961.53734146714	9466.09186450651	9379.58100511057	9249.64970139041	9476.87287647721	5790.50671195287	5731.25127299845	5554.16501264103	5473.59329574344	5271.89452277764	5350.69399208567	-0.795979	3.13875801343911e-09	1.27438434964319	down	--	--	--	--	85687-89-4	--
neg_3065	beta-D-Glucosyl crocetin	1273.43329010191	1199.64911048512	1156.16536506575	1131.43407868621	1153.66485334965	1187.55970633987	1046.28627023208	989.448770331852	1036.57037693751	1047.89466183817	1054.4881487454	1054.79722526817	-0.189093	0.000330344111209028	1.14952634980254	down	C19867	Biosynthesis of various plant secondary metabolites(ko00999);;Metabolic pathways(ko01100);;Biosynthesis of secondary metabolites(ko01110)	--	--	--	--
neg_3066	5-hydroxy-2-(4-methoxyphenyl)-4-oxo-4H-chromen-7-yl methyl D-glucopyranosiduronate	272.799394451043	257.464884171614	249.604417521626	240.095530468887	259.513190856561	297.65927077027	203.516271240631	181.148291496309	218.253766891908	207.791398698941	227.023818381031	201.07525492184	-0.348354	0.000374080274298113	1.10622340146525	down	--	--	--	--	79076-87-2	--
neg_3072	LIMONIN17-BETA-D-GLUCOPYRANOSIDE	2090.2239725747	2253.22947936335	2077.80662723783	2007.78893304806	2218.51237069177	2233.78522789496	1849.21049456513	1596.96656294033	1922.81	1930.11871763444	1906.97016975802	1856.93235464308	-0.21954	0.00109610838737085	1.05732127161853	down	--	--	--	--	123564-61-4	--
neg_3082	Pesthetoxin	12954.5196793229	13028.3908756703	12433.4910626285	12196.227822413	13031.2637787014	13056.0857794789	8714.66552372755	8328.30002632203	8592.17842060804	8409.72359428298	8431.66149245804	8336.00190134309	-0.594042	5.70039358691798e-08	1.27483414864168	down	--	--	--	--	214705-99-4	--
neg_3095	acuminoside	933.989241476694	886.936478082742	896.29354156047	830.077429937331	886.874496468869	915.103536545704	688.010511252646	661.078606169526	725.93747477652	698.622749771066	672.394138299747	682.309300884662	-0.373777	1.32496616940723e-06	1.24096400690082	down	--	--	--	HMDB0029347	141978-93-0	Lipids and lipid-like molecules
neg_3100	orientaloside	512.50218178733	510.92471778237	564.818070753241	560.758102338256	529.30906716544	550.921017058065	500.600194657818	440.972694468047	515.558080535358	445.062124465555	440.460424567593	439.828670070111	-0.214819	0.00197922681373198	1.0340551487665	down	--	--	--	HMDB0037100	339165-13-8	Organic oxygen compounds
neg_3107	kankanoside N	556.525892187951	521.715488443217	552.711631858974	523.013413473712	553.202080842064	581.371670389089	605.882668800015	613.266516783125	609.577548270104	601.830194005644	613.78	597.089107390979	0.147056258035398	0.000954533899875582	1.14151899491695	up	--	--	--	--	1326303-99-4	--
neg_3108	(E)-1-propenyl-12-beta-D-glucopyranosyloxy-2,7,8-trihydroindolo[2,3-a]pyran[3,4-g]quinolizin-4,5(13H)-dione	2823.83229003841	2773.65875345529	2766.86624558043	2647.4662511052	2664.9564965166	2837.98335603814	4866.51395796072	4412.64599319873	4775.41848358629	3990.29886121759	3690.32991135053	4066.75	0.643724357482621	0.000368677136373891	1.19533591372527	up	--	--	--	--	1023699-68-4	--
neg_3111	4,5-epoxy-8-demethylgeldanamycin	56164.4721521317	57230.4073807057	53567.6009623186	52328.1321424028	51807.4350325424	52787.5352487994	50722.1393972062	50687.5440246134	49782.9350349341	48394.308546384	48326.2979694875	49725.5461286839	-0.121922	0.00305923342915371	1.04176020020769	down	--	--	--	--	852125-12-3	--
neg_3116	24-O-sulphonyl-3-O-[beta-D-glucopyranosyl]-30-O-[beta-D-glucopyranosyl]-3beta,24,28,30-tetrahydrours-20-ene	616.125972991892	624.716246757155	655.884024366799	614.623932906519	677.524411732441	680.072554011574	605.818096250338	583.583633398902	561.932938020278	581.081840600761	577.880577191316	574.884755569542	-0.150707	0.0021413549641699	1.06292699562733	down	--	--	--	--	1187953-84-9	--
neg_3118	2(5H)-Furanone,5-methoxy-5-methyl-4-[1,8,9-tris(acetyloxy)-7-[(O-b-D-glucopyranosyl-(1&reg;4)-O-2-O-acetyl-6-deoxy-3-O-methyl-a-L-talopyranosyl-(1&reg;4)-2,6-dideoxy-3-O-methyl-a-L-lyxo-hexopyranosyl)oxy]-1,2,3,4,4a,4b,5,8,8a,9,10,10a-dodecahydro-2,4b-dimethyl-2-phenanthrenyl]-,[1R-[1a,2a(R*),4aa,4bb,8b,8aa,9a,10ab]]- (9CI)	3641.80093963504	3355.68189327648	3374.34765607508	3247.55076992066	3213.66972406395	3421.54121310942	2622.31097568238	2506.81702634114	2698.83260370754	2641.65178393846	2645.92573340712	2731.77517651578	-0.354011	1.00128874462904e-05	1.2301158015435	down	--	--	--	--	135247-54-0	--
neg_3121	(4S,5R)-5-(4'-methyl-3'-pentenyl)-4-hydroxy-5-methyldihydrofuran-2-one	727.917966728963	723.726771416208	692.718844310001	657.331758665343	688.87333848032	707.561392755161	828.16079672901	841.054511191605	781.901570164735	730.296374224478	770.728668216562	766.445915679818	0.168608292125934	0.00216354633440256	1.03813630223241	up	--	--	--	--	122624-85-5	--
neg_3123	3beta,5alpha,6beta,7-Tetrahydroxy-8,9-dihydrolimonene	26.750720992176	24.3339099039689	29.2228200789832	27.8561	28.7444758872646	32.9226777135659	46.9191795702805	50.4130674336838	52.770955854253	56.3444130908915	54.6111335835092	49.3069441133538	0.869872040243101	2.5551941765731e-07	1.24666504416569	up	--	--	--	--	128988-35-2	--
neg_3128	(3R)-3,4-Dihydroxy-3-(hydroxymethyl)butanenitrile 4-glucoside	224.835533974803	222.148117207633	228.80676439112	207.145149529914	209.484889095738	221.278275521763	255.963599886206	344.438816084957	336.6	401.200778572045	408.800572255797	355.264357353703	0.678311987407627	0.00186185112454088	1.12612234138839	up	--	--	--	HMDB0034085	148965-97-3	Lipids and lipid-like molecules
neg_3132	(2E,8E,12R)-tetradecadiene-4,6-diyne-1,12,14-triol-1-O-beta-D-glucopyranoside	635.339706759151	633.789502659578	590.963932487411	529.005065499398	573.550864182243	584.01608220539	400.739448395779	412.966488776151	401.398708338372	441.216829966006	432.554037670173	445.036810941552	-0.485097	2.66349646896284e-05	1.21595347268076	down	--	--	--	--	1334237-15-8	--
neg_3135	cichorioside L	24092.5947701009	24067.4689730567	23539.5099506309	22934.2670144725	23450.2347626056	23520.9704758267	21610.7898871367	21233.5605803442	22416.0824179993	21970.8654563946	21956.8271528226	21864.8763029236	-0.111722	2.57872018563973e-05	1.17937226823795	down	--	--	--	--	1086489-90-8	--
neg_3138	Nimodipine (Nimotop)	232.045029704761	214.307408977472	283.902695881587	266.415247558596	236.290921737652	263.253863148562	116.390273345035	133.10373542572	156.724874390719	173.278254250717	149.278130589794	158.599740921027	-0.753702	2.7128899215424e-05	1.18357674610222	down	--	--	--	--	66085-59-4	--
neg_3145	gamma-L-Glutamyl-L-leucine	39.3298837101464	35.1628307130332	44.2361716099352	22.7770417269076	26.188167475332	40.9768383393527	89.9945170639875	98.1139313194776	94.7073030190344	125.886343358583	108.61814212725	96.1801064116834	1.55583449418613	3.24917934663787e-06	1.23063231403258	up	--	--	--	HMDB0011171	2566-39-4	Organic acids and derivatives
neg_3147	Cyclopenta[c]pyran-4-carboxylicacid, 1-(b-D-glucopyranosyloxy)-1,4a,5,6,7,7a-hexahydro-7-methyl-,methyl ester, (1S,4aS,7S,7aR)-	1415.4757971412	1326.01295250472	1197.94014827416	1126.18187483407	1165.31786578031	1178.35016459742	651.786342915861	638.909338634738	629.840863516777	677.789655905598	663.437783741443	677.804828398924	-0.911295	3.79023369988479e-05	1.24543893332218	down	--	--	--	--	--	--
neg_3162	26-O-beta-D-glucopyranosyl-3-sulfo-furosta-5,25(27)-diene-1beta,3beta,22alpha,26-tetrol 1-O-[alpha-L-rhamnopyranosyl-(1->2)-O-4-sulfo-alpha-L-arabinopyranoside]	2309.95991506774	2194.68739645098	2228.8372419872	2194.89991399718	2243.78583554627	2309.79396423418	2107.87974221875	2045.09660398259	1928.66821187831	1925.47095069983	2042.4667448553	2003.3726036271	-0.161644	9.44817246802646e-05	1.15722514580234	down	--	--	--	--	1204588-01-1	--
neg_3166	4-Ethyl-4-hydroxy-7,8-dihydro-1H-pyrano[3,4-f]indolizine-3,6,10(4H)-trione	82.1858951211736	85.664509166547	82.5367857831871	80.271097954329	90.3279900179288	96.5002566590468	151.201731000456	152.212139879722	149.133543841145	150.061946096912	167.12446539464	142.586345029488	0.818018891838006	4.84025147003272e-08	1.25985817878704	up	--	--	--	--	10298-40-5	--
neg_3167	9-methoxy-6-methyl-7,8-dihydro-6H-[1,3]dioxolo[4,5-g]isoquinolin-5-one	82.3162553082717	78.4535775482087	81.454225083823	83.4142377792525	85.398549803166	89.7529500450228	150.33469351652	140.162137743849	148.997201769054	150.692395614799	164.487953849097	150.192732265189	0.853500773968357	1.80209579083989e-07	1.26698464189964	up	--	--	--	--	30278-27-4	--
neg_3173	10-Deacetyltaxol	476.787892268924	391.00419280278	391.349898799474	341.721502090675	370.254530797339	393.157181920177	538.027808889435	444.922943981191	565.895148935508	583.998256181889	555.946614507513	536.084811857679	0.447845529268816	0.0003593251479175	1.10255730107455	up	--	--	--	--	78432-77-6	--
neg_3177	4-Leucyl-8-lysine vasopressin	1118.83729974369	1046.78635114421	1073.41037832399	1057.82335882012	1074.68336587986	1111.33668002444	987.132660014327	960.433572596451	1059.0798425117	975.608002309962	1018.42194171698	1025.23720656712	-0.105454	0.00276734246122983	1.00834581408986	down	--	--	--	--	42061-32-5	--
neg_3180	3-O-alpha-L-Arabinopyranoside-Quercimeritrin	4155.1451675811	3946.79335150779	4125.78538909857	4085.30184794263	4116.66555907927	4132.85774856518	3330.48145382763	3320.14541507795	3599.42603525432	3726.18396349999	3668.55783305696	3537.64162947202	-0.213592	0.000166166703809784	1.1798280403567	down	--	--	--	--	28452-84-8	--
neg_3181	2-amino-2-methylpentanoic acid	425.324978235851	404.892571643747	383.396795743265	359.179904559602	401.868484246056	409.485074451206	322.156335366072	301.425886487071	328.638440798314	323.455944865008	311.356129880298	310.073850545608	-0.329673	0.000108770463440469	1.19186117269778	down	--	--	--	--	3275-37-4	--
neg_3183	Butanoic acid, 2-amino-4-(methylphosphinyl)-	170.266022973026	167.088290465024	159.917825611337	153.162154243092	167.335597442317	171.242494718186	139.654108839495	139.222620687654	155.112342574871	139.342196652793	142.422804089883	145.804322972035	-0.19904	0.000244184094374033	1.11807303857777	down	--	--	--	--	52914-65-5	--
neg_3184	(3,4-Dihydro-2H-pyrano2,3-bpyridin-6-yl)methanol	1389.91140876907	1290.18005620996	1244.75249919199	1237.77348710611	1284.71071984308	1320.85733339777	2231.61760798398	2267.02580812509	2214.1055424402	2173.6810562703	2170.17894398367	2145.40658924501	0.765108644365215	6.41979955973624e-11	1.27727532860534	up	--	--	--	--	1346446-87-4	--
neg_3185	2-Cyclopropyloxolan-3-amine	527.338424230934	497.865982600655	509.641163838928	500.684814632146	563.483921763267	566.816060154059	413.106945659491	398.545017411848	441.705441284105	414.620240041987	422.023445438959	410.380148896528	-0.340436	8.6756310162959e-05	1.19354973307202	down	--	--	--	--	1423033-52-6	--
neg_3190	Cinobufotenine	38.4414157195764	30.5271729221871	34.0022224011522	30.8426405793938	46.8770187582616	41.0571396611477	90.8138708620469	80.0534870288348	90.9017233680408	83.7293813674646	71.4086821317171	77.0336538097374	1.15541958200993	8.47818153082973e-07	1.23470436410823	up	--	--	--	HMDB0041842	60657-23-0	Organoheterocyclic compounds
neg_3191	4-Aminoisoxazolidin-3-one	39.6526338020722	33.5620034559553	38.8541310601193	44.1011677373123	47.0233785008589	59.9301029426889	89.3160710444278	102.818050907031	105.128261564366	116.056808514098	95.6749261922321	84.3849280204397	1.17321433098728	4.94009537533886e-06	1.21495382035944	up	--	--	--	HMDB0251514	68-39-3	Organic acids and derivatives
neg_3193	4-hydroxy-3-[(1R,6R)-3-methyl-6-(1-methylethyl)cyclohex-2-en-1-yl]-6-[(1E)-2-phenylethenyl]-2H-pyran-2-one	231.51798741896	238.109242986281	274.240794776637	276.514077901022	261.289881241723	271.226149615573	314.621969049494	375.652633219803	341.307391251023	359.747997133396	356.786437285777	344.689911487311	0.430475620292461	1.56911915730135e-05	1.18943875668554	up	--	--	--	--	1221251-96-2	--
neg_3197	Dehydrobruceantin	262.823133796032	246.694478491753	246.118092905396	252.246384632353	221.413792190992	245.383948953391	94.830588292604	100.840497225047	114.705175022954	107.346368869673	81.7625765131727	101.358707462019	-1.29534	3.19379798141628e-09	1.26861946360109	down	--	--	--	--	53662-98-9	--
neg_3198	gossypetin 7-O-alpha-L-[3-O-(2S)-2-methylbutyryl]-rhamnopyranoside	3133.20466934407	3200.29892099176	3092.71093699978	3019.42609313245	3054.64356182019	2990.83877903497	2539.5630525623	2568.9865642771	2654.82717457061	2670.36707220137	2656.55470634161	2678.28240482497	-0.22978	8.1943174535392e-07	1.2385093399698	down	--	--	--	--	909803-32-3	--
neg_3205	Cytidine-5'-monophospho-N-acetylneuraminic Acid	1568.7677538949	1538.20997025899	1520.37260060186	1430.11931190424	1501.55500283424	1519.09763612913	1360.73202047669	1331.03727348387	1381.07807469438	1324.71790882084	1288.60842204473	1312.5059768893	-0.182632	2.90266864497007e-05	1.18772773931349	down	--	--	--	HMDB0001176	--	Nucleosides, nucleotides, and analogues
neg_3208	3'-Fluoro-3'-deoxythymidine Monophosphate	341.966842524749	316.852960972128	320.474854446985	294.361442520862	282.242479646342	303.691292657723	270.035719429028	248.161720901791	268.339734483617	260.938785933609	250.679134421282	255.808	-0.259032	0.00109207432141123	1.10895595235029	down	--	--	--	--	25520-83-6	--
neg_3209	Naphtho[2,3-c]furan-1(3H)-one, 9-(1,3-benzodioxol-5-yl)-4-[(2-O-β-D-glucopyranosyl-β-D-xylopyranosyl)oxy]-6,7-dimethoxy-	1786.14288704516	1788.43478870538	1816.15126218814	1797.82492472391	1771.28516590068	1672.09100973783	1836.85443477454	1870.56012332727	1874.52092772415	1960.87872205994	1903.84406685947	1844.45715259989	0.0867844978536343	0.00287803412885034	1.0012289744774	up	--	--	--	--	346420-59-5	--
neg_3210	Natamycin	294.414011690261	270.616843444368	285.915464537155	286.989216616267	296.940690827174	304.870236765299	487.942318655127	532.391496875874	554.025162671526	535.863317683465	545.462303213908	488.565653893512	0.853838972169105	6.02198732814636e-07	1.26604256118967	up	C08073	--	--	HMDB0014964	--	Organic oxygen compounds
neg_3211	Versicoside	1194.64303178005	1263.21005342236	1346.3525445126	1244.56147599144	1326.21027229037	1215.66564210442	1459.77889443149	1527.00304734109	1562.43054627041	1595.45237553585	1570.16078291675	1603.77995152181	0.295891986737825	5.75890376987827e-06	1.20755078276357	up	--	--	--	--	101391-02-0	--
neg_3215	Taxol D	933.79371897533	924.212763286439	971.860403856997	980.734210005936	937.762	1032.51201013643	1384.46658026056	1419.46269083776	1282.81763940234	1330.91580951769	1329.55655198538	1276.04806325168	0.472901939570268	3.05696329860338e-07	1.24950386506805	up	--	--	--	--	--	--
neg_3217	(E)-Oct-2-enoic acid	141.641761160757	130.270285609572	125.813773882277	120.120249796929	123.450147336305	122.666768049806	38.8808490508283	37.2062972272247	38.9970017022141	42.4373830872669	36.522333204012	30.9377627096828	-1.7637	2.38657665688561e-08	1.27413866118441	down	--	--	--	HMDB0001568	1871-67-6	Lipids and lipid-like molecules
neg_3223	landomycin M	1738.3642972932	1789.0682741901	1780.66422311015	1768.8513665434	1876.30229179231	1882.35271024099	826.303889797847	874.291178351702	855.803360641362	917.940747937028	969.100920610158	952.828931396177	-1.00575	1.1348290800164e-10	1.27552386114684	down	--	--	--	--	864461-33-6	--
neg_3224	Succinic acid semialdehyde	197.074414143583	162.604936648027	157.227554682059	151.442154947597	163.825153470138	171.31862461908	75.1152381908705	81.4563430261114	92.7525831063521	87.0460042276322	93.0842491720112	83.3885304964232	-0.968441	1.07549088131059e-05	1.23812185815558	down	--	--	Fatty aldehydes [FA06]	HMDB0001259	--	Lipids and lipid-like molecules
neg_3225	5,2',6'-trihydroxy-6,7-dimethoxyflavone 2'-O-beta-D-glucopyranoside	905.839132268847	931.523341993051	926.954406327446	966.400248306371	974.403465425092	999.810650116595	807.296877858819	784.097350661599	845.654361276833	857.418005174057	872.460789958082	835.077671604079	-0.189703	0.000139163238269458	1.13388000964545	down	--	--	--	--	168293-27-4	--
neg_3232	3-hydroxy-4-methoxy-2,3-dihydropyran-6-one	345.904774846358	275.908304913196	262.838449520908	271.930000216204	287.181675201672	286.881087854466	139.720105280686	134.426108711749	166.528220999595	154.29624398983	153.106614486873	148.454542442314	-0.948883	2.391841817056e-05	1.23223976267065	down	--	--	--	--	--	--
neg_3237	Cornoside	41.9786043495424	50.6083741183505	61.460907211896	58.798526638568	64.1725018449054	59.7651337487771	82.2991161799604	193.846061328358	144.351903955072	260.667961563915	262.821949183601	216.833855505735	1.78524962422503	0.00471435923693499	1.06884138327019	up	--	--	--	HMDB0302801	40661-45-8	Organic oxygen compounds
neg_3238	Lys-Phe	1240.76057027504	1244.46522063735	1174.95361087465	1115.48563634842	1222.3495700666	1202.41378183168	473.726249634745	472.223787775968	489.839364962812	481.532923758595	493.192534593237	500.022571672376	-1.3068	1.0832151547955e-07	1.27907433689994	down	--	--	--	HMDB0028958	6235-35-4	Organic acids and derivatives
neg_3240	β-D-Glucopyranoside, 3-methyl-3-butenyl 6-O-D-apio-β-D-furanosyl- (9CI)	42765.6835522162	42524.4059789885	38810.4	38551.1814847931	40781.1463638191	41207.9711099873	16513.8191930939	16335.6188061509	15941.5977080764	15540.795884157	15687.8035054911	15546.6921481419	-1.35609	1.40033435173111e-07	1.2784026248374	down	--	--	--	--	198832-72-3	--
neg_3241	2-hydroxy-4-O-L-(3,5,7-trihydroxy-4-oxo-4H-chromen-2-yl)phenylarabinofuranoside	101.361787195615	128.162050394062	136.521138175857	129.233284546506	88.7972055245536	90.444314995635	41.1970584785679	50.1321722470346	35.6594675878208	23.3426331149414	24.3717327707281	29.8939780605075	-1.72108	7.06538657777026e-05	1.19535296156526	down	--	--	--	--	846606-08-4	--
neg_3244	Benzo[c]naphth[2,3-e]oxepin-7,9,12(2H)-trione, 1,13b-dihydro-4,13b-dimethyl-, (13bS)-	62.4641526745237	98.0483021340936	67.3536439953382	83.254012124338	95.2679788065002	93.8889272983237	138.387586767498	140.394290925083	108.786376353164	108.848760210638	124.148844237652	139.555337852359	0.60350228942323	0.000579109082504729	1.08090750232777	up	--	--	--	--	151171-18-5	--
neg_3245	1-Penten-4-yn-3-one	506.612774334005	490.252147607143	478.081196835689	466.348507234179	491.578941415686	487.907873026231	261.813956150347	271.486521156489	296.986961850965	292.35479214227	280.275607692142	266.127322718006	-0.807331	1.73081298298324e-10	1.27462340841024	down	--	--	--	--	15885-84-4	--
neg_3247	(5R)-5-methyloxolan-2-one	421.622348626829	393.648702244671	380.677865021158	385.526742303776	387.952444001941	396.882457978018	204.243440942535	187.152640469279	222.900299345111	222.068211610564	212.855679954474	203.990470825691	-0.91701	6.11251796380629e-10	1.2719830536708	down	--	--	--	--	58917-25-2	--
neg_3261	methyl 6,8-dideoxy-7-O-methyl-6-[(1-methylprolyl)amino]-1-thiooctopyranoside	16.1432691503912	22.1116160699564	15.5888699196358	31.3111648609964	44.2019654793246	39.6171355281046	61.7533496267627	37.6346511700186	58.1747100376469	66.0693511529752	65.6083765109707	64.0409661341525	1.06401635761871	0.000972002646089808	1.06058805759532	up	--	--	--	--	75007-09-9	--
neg_3266	(13S,14R)-1,8-Dihydroxy-13-O-acetyl-N-methylcanadine	5475.32450503983	5658.61201612179	5069.73061900273	5127.98119005485	5330.2491799963	5247.99716378186	4780.58294905403	4772.82190905746	4687.73181370535	4706.05793922575	4872.00537129367	4873.00756903452	-0.153345	0.00119358627056379	1.11984808342495	down	--	--	--	--	--	--
neg_3267	Adenosine,3'-[[(2S)-2-amino-3-(4-hydroxyphenyl)-1-oxopropyl]amino]-3'-deoxy-N,N-dimethyl-	1185.67068615474	1446.9149509045	1173.80290946709	1159.12642175826	1308.40445329886	1346.74033226917	870.744390190944	738.697464767274	932.36138787654	860.898313712948	827.186662184975	826.921101780004	-0.591689	5.57180149871898e-05	1.19156	down	--	--	--	--	3598-42-3	--
neg_3268	(8E)-decaene-4,6-diyn-1-O-alpha-L-rhamnopyranosyl-(1->6)-beta-D-glucopyranoside	13096.6580658249	13399.3135800748	12278.7112950745	12395.894717964	11993.262010426	11881.4101089369	9070.58877537198	9132.54366346248	9069.28006930606	8824.92300524333	8720.49604725371	8837.3423743436	-0.484043	1.24886410437488e-05	1.25182335399978	down	--	--	--	--	1227937-37-2	--
neg_3271	Cornuside	4776.41255005054	4760.58270218016	4470.56167946211	4454.85714096615	4618.51523879391	4642.22002110394	5388.62349000531	5222.51206043427	5486.06226562035	5419.95109546225	5475.95106406853	5432.68197784305	0.226050209695204	1.20232850420719e-06	1.23747965047331	up	--	--	--	--	131189-57-6	--
neg_3276	luteolin 7-O-beta-D-glucuronopyranosyl-(1->2)-[alpha-L-rhamnopyranosyl-(1->6)]-beta-D-glucopyranoside	2814.92687190857	2904.34137999207	2845.31601106536	2766.02724165706	2792.2518609952	2790.53662259022	2215.37777978454	2184.02130377166	2284.27106948097	2299.30472678884	2295.09430521666	2313.43900131699	-0.315461	4.20122181722056e-09	1.26623156421507	down	--	--	--	--	1220269-51-1	--
neg_3277	Triplostoside A	1668.85920053651	1589.9849850692	1549.54937778964	1532.75005126466	1605.79046675181	1659.2887128925	827.925502661479	795.865563583403	907.004498424228	842.852443867227	846.827297745283	864.374202662552	-0.917764	8.56817270509945e-10	1.27584032058576	down	--	--	--	--	127422-61-1	--
neg_3279	Man3GlcNAc2	1820.08616226897	1805.15138391567	1858.63386743837	1843.57145099508	1826.30029571323	1755.10881276857	963.776213195925	1018.71929056529	1030.66453472035	1060.96448118099	1115.79139413031	1065.74445099468	-0.802265	2.4013566007682e-10	1.27722181135123	down	--	--	--	--	--	--
neg_3281	4H-1,3,5-Dithiazine,dihydro-2,4,6-trimethyl-5-nitroso-	179.862652921563	196.659119306757	208.146200517891	209.552068785131	208.02917160656	200.743485556102	138.183738806848	136.292332898631	145.307314806841	156.318082894642	149.667158229039	153.720740192879	-0.45189	5.14393624474947e-06	1.2177185477529	down	--	--	--	--	81795-07-5	--
neg_3286	Kaempferol-4'-O-glucoside	8725.37063776418	9052.80191286874	8041.42938567699	7824.51964164046	8321.9846356566	8144.2608175133	10896.1579458654	10236.1092828205	10177.6268482252	9636.3793687507	9793.43463730762	9634.15734044744	0.268815067578602	9.26025924942084e-05	1.14709983494677	up	--	--	--	--	52222-74-9	--
neg_3287	(1R,2R,4S,6R)-4-Carboxy-2-[[(2E)-3-(3,4-dihydroxyphenyl)-1-oxo-2-propen-1-yl]oxy]-4,6-dihydroxycyclohexyl 3,4,5-trihydroxybenzoate	2646.89349292267	2711.68196473493	2444.20874260297	2361.05195037804	2543.35372448778	2515.51857938629	2140.94446630765	2012.99882005302	2070.94437135969	1958.52536489045	1984.81344842678	1988.65714262233	-0.324452	3.54084123842831e-05	1.20555	down	--	--	--	--	574747-59-4	--
neg_3289	landomycin F	846.867839521802	870.618058601252	816.842690739666	770.083558273163	809.174234165238	793.408620356954	503.218796855555	518.136152507883	522.271596200669	527.531786571203	525.109542633224	491.308376916353	-0.668365	5.87909960490924e-07	1.26668585762915	down	--	--	--	--	823808-40-8	--
neg_3290	Demethylallosamidin	1074.13260747057	1142.65816018185	1142.93620065973	1153.42066655783	1121.47961737335	1140.99653777463	1639.98734483414	1683.46658778989	1626.99596925684	1664.14397847639	1660.77484876944	1668.47335713836	0.55344961313192	4.36883666122852e-11	1.2793138720444	up	--	--	--	--	124796-31-2	--
neg_3292	3-O-beta-D-Glucopyranoside,7-O-alpha-L-rhamnopyranoside-3,4',5,7-Tetrahydroxy-8-methoxyflavone	212.238075783868	264.57169503865	230.947501528769	232.746678309847	245.575651145728	211.659976809017	274.718973511045	302.76682340022	281.872171656814	341.422003802133	290.931932543678	308.691303608134	0.365224452443586	0.000405205848765508	1.09925148520732	up	--	--	--	--	47850-51-1	--
neg_3298	Pelargonidin 3-O-(6-O-malonyl-beta-D-glucoside)	1640.49349727122	1628.80350079748	1644.93516311409	1661.43605047785	1674.73297813847	1692.43231759117	1985.90537652469	1969.96721008312	2050.35178925996	2039.75661270337	2138.36132414055	2080.68197183289	0.302821135872341	4.0818785909174e-06	1.25381008555157	up	C12642	Anthocyanin biosynthesis(ko00942)	--	HMDB0303647	--	Phenylpropanoids and polyketides
neg_3304	leptosphaerin A	86.1881690809704	114.241559228981	89.8100796444045	81.4071995698964	75.8229663667707	79.7072539717974	62.1689349046121	60.9209210862075	53.2570174496522	56.1050082468373	60.351767729046	42.7931976552688	-0.651559	0.00123222351979702	1.08433728092064	down	--	--	--	--	1226883-80-2	--
neg_3312	9,10-Anthracenedione,3-[(6-O-acetyl-b-D-glucopyranosyl)oxy]-1,6-dihydroxy-2-methyl-	26071.9878215062	26724.5039700674	24601.9186483539	24028.0845297755	25420.6819860565	24934.9328511618	29999.9329591341	29100.4445921898	28614.9810767879	27862.3533988686	28724.0603324106	28365.5965004191	0.185993710495548	6.01681212493601e-05	1.16859375081447	up	--	--	--	--	132367-98-7	--
neg_3313	2,14-Dioxabicyclo[11.3.1]heptadeca-4,7,10-triene-5-aceticacid, 15-hydroxy-11-methyl-15-[(3E)-3-methyl-5-phenyl-3-penten-1-yl]-3-oxo-,(1R,4E,7E,10E,13R,15S)-	1145.9373760344	1164.0711452721	1111.71677058391	1081.75498762812	1088.04850398105	1070.53286548191	1316.74995760275	1352.07628354414	1239.38478767984	1243.56741442891	1275.63836017666	1288.76039460488	0.211917570118587	2.30446900526171e-05	1.18229464368235	up	--	--	--	--	157676-94-3	--
neg_3320	[8,8'-Bi-2H-furo[3,2-b]naphtho[2,3-d]pyran]-2,2',6,6',11,11'-hexone,3,3',3'a,3a,5,5',11'b,11b-octahydro-10,10'-dihydroxy-5,5'-dimethyl-,(3'aS,3aS,5S,5'S,11'bS,11bS)-	158.484944738133	181.764803610403	152.750892352904	151.541304730108	173.181318811226	165.792022408394	111.498406968754	136.34409231236	136.132447015178	126.17316618342	130.487189845414	89.5934544275811	-0.429599	0.00116921651453186	1.06740740803296	down	--	--	--	--	95828-47-0	--
neg_3331	Phenanthro[4,3-d]-1,3-dioxole-5-ethanamine,N,N-dimethyl-	857.629899541354	826.369247286489	806.444462972529	816.172127205306	816.012100036586	807.985289110618	571.602814297778	565.628035492288	546.178123068614	558.269687635681	612.66194480444	590.04620794069	-0.51752	4.5088790511559e-09	1.26856289783875	down	--	--	--	--	22108-99-2	--
neg_3332	L-Leucine,(2S)-2-amino-4-(hydroxymethylphosphinyl)butanoyl-L-alanyl-	259.481799644876	290.074552252953	263.830566173488	269.418821949665	300.012751755885	302.131640082735	193.659246429074	186.131642024273	227.436352882646	209.383436801888	231.978627326339	248.293262970889	-0.377658	0.000477860777677906	1.09790791869297	down	--	--	--	--	92567-89-0	--
neg_3334	1,2-dihydro-3,6-dihydroxy-1,1-di(3-methylbut-2-enyl)-6',6'-dimethyl-5'-hydroxy-2H-pyrano(2',3':8,7)-xanthene-2,9-dione	137.919117717959	170.676819757388	155.777147028136	147.142801805084	164.222533992376	169.012899944141	268.29020049646	300.078635106948	258.482083197757	270.089855244852	269.610857064946	293.378479241113	0.81311596496484	1.10183430604029e-07	1.25193730126123	up	--	--	--	--	1065274-16-9	--
neg_3339	2-Pyridylacetic acid	306.117072953243	309.825779779404	288.438703995632	296.545061437772	325.12690842709	319.218515715727	337.112263997328	337.666444199788	364.471737979713	337.631750166282	344.117570019931	324.122381405796	0.148353489022794	0.00162890297806138	1.03297863520778	up	--	--	--	HMDB0060722	13115-43-0	Organoheterocyclic compounds
neg_3343	(2S,4R)-N-[(1S)-2-hydroxy-1-[(3R,4S,5R,6R)-3,4,5-trihydroxy-6-methylsulfanyloxan-2-yl]propyl]-1-methyl-4-propylpyrrolidine-2-carboxamide	1172.17695365672	1141.28143374279	1098.90201838792	1094.07939270954	1164.74250316443	1110.14173204424	829.668527280675	811.342441320794	869.893791979585	863.749604592782	895.873802934919	901.56968750874	-0.390817	1.11521553996752e-07	1.25022770265111	down	--	--	--	--	12768-69-3	--
neg_3350	Gualamycin	1044.43932189491	1057.97305217956	996.293535679473	1052.9280152717	1081.05139230368	1032.6623628637	1211.97318917638	1224.54092803977	1267.38057218913	1282.34956866287	1269.77030722013	1381.95325824932	0.285794271720513	5.87140965462952e-05	1.2001813715856	up	--	--	--	--	161017-23-8	--
neg_3352	1H-Cyclopentacyclododecene-4,9-dione, 1,3a-bis(acetyloxy)-11,13-bis(benzoyloxy)-2,3,3a,5,8,10,11,12,13,13a-decahydro-2,10-dihydroxy-2,5,8,8-tetramethyl-12-methylene-, (1R,2R,3aR,5S,6E,10R,11S,13R,13aS)-	660.948644986598	730.968664997697	740.946910386862	712.286813323744	755.443688685887	734.492340593478	773.056787849249	825.983137945508	818.312922360426	861.843200739192	878.368807295967	841.926027882866	0.20572021974799	0.000289714946611698	1.11115981559289	up	--	--	--	--	100215-74-5	--
neg_3354	7H-Pyrano[4',3':8,9][1,6]dioxacyclododecino[2,3,4-gh]pyrrolizine-4,7,10,14(5H)-tetrone, 5a,8,9,9a,12,13,13a,16-octahydro-8,9,9a,13a-tetramethyl- (9CI)	281.993485574314	240.270206518549	276.493111837074	286.381386025459	288.429847242239	293.05620104434	355.169990438988	347.065033163272	387.825578244909	387.215064343232	387.485134177374	387.046233871558	0.43415433585303	4.77012260618137e-06	1.20927422994681	up	--	--	--	--	64215-80-1	--
neg_3355	Tatariside D	376.229492708227	431.273435667151	396.397	399.477139232482	427.600631615276	432.117294595754	546.113620253913	502.636219939097	556.999396831541	541.90940392915	554.681378322922	549.596319568314	0.400826832882802	1.19318822601194e-06	1.23009102387869	up	--	--	--	--	--	--
neg_3357	Sambacolignoside	1575.7684095928	1638.51464282974	1553.76795684259	1597.53540355383	1683.22877350114	1615.62031161363	2199.48730863307	2078.35581342554	2236.71294419378	2146.36	2262.15851049432	2201.68321059573	0.441533005044024	3.2196569367442e-08	1.26361363091373	up	--	--	--	HMDB0038933	114449-12-6	Lignans, neolignans and related compounds
neg_3361	(R)-3-Methyl-2-(((2R,3R,4S,5S,6R)-3,4,5-trihydroxy-6-(hydroxymethyl)tetrahydro-2H-pyran-2-yl)oxy)butanenitrile	110.272637057674	127.917552467345	93.7220029538132	91.6406960997848	106.756803218031	101.503380595388	86.9517768041674	84.2926338284141	76.9715287405214	76.8282043625569	76.3429429658923	80.9583687409031	-0.389431	0.00447532258400413	1.04185169819943	down	--	--	--	--	57103-47-6	--
neg_3365	(3E,6S)-3-[(4-{[(2E)-3,7-dimethylocta-2,6-dien-1-yl]oxy}phenyl)methylidene]-1,4-dihydroxy-6-methylpiperazine-2,5-dione	728.262579324803	767.576501669556	709.713591839338	730.54989164301	747.27823479974	746.997144698268	656.270209951616	661.318943052377	655.60306449466	642.462275049783	636.462194897137	655.070907762492	-0.181299	2.29304723587632e-05	1.2208989292243	down	--	--	--	--	22775-52-6	--
neg_3372	malleobactin A	6812.45874801507	6803.44453849486	6384.36199165799	6205.93740275901	6629.21406880236	6565.57318521512	4916.00363859258	4876.23557197273	4623.70505954297	4715.66057998756	5009.49602294207	4894.88170361804	-0.44039	2.75928212918842e-07	1.25781446482432	down	--	--	--	--	1449469-67-3	--
neg_3373	vernodalidimer B	645.683043664446	638.857979151517	642.942231359559	607.425071901468	630.947883233653	585.17038648881	502.91050703847	485.276947952707	518.317352050807	492.608514338814	492.779227883045	508.719478347796	-0.322029	5.73372171578463e-06	1.23784368028584	down	--	--	--	--	1261268-80-7	--
neg_3374	MureidomycinB	2733.74	2762.75376185476	2650.50631620806	2596.88858799678	2647.79202824061	2590.46367256846	2298.32940859395	2294.00810147038	2390.37557606982	2373.41952784258	2367.12648037685	2335.11817042549	-0.185031	1.1469267013992e-05	1.22038432261059	down	--	--	--	--	114797-05-6	--
neg_3379	2,6-Epoxy-2H-naphth[2,3-d]oxocin-2-aceticacid, 4-ethyl-1,4,5,6,8,11-hexahydro-7-hydroxy-5-methyl-8,11-dioxo-,(2R,4R,5S,6S)-rel-	874.751957433155	902.537486774591	791.603797740867	747.006133901591	819.366821415757	792.351909582987	1096.33681537407	1039.99838419636	1079.73524395911	1062.94672777216	1060.45795883734	1043.14341812165	0.37325797823961	5.0179212159292e-05	1.21984958413211	up	--	--	--	--	109521-81-5	--
neg_3382	Bufa-20,22-dienolide,7,8-epoxy-11,14-dihydroxy-2,3-[[(2S,4S,6S)-tetrahydro-4-methoxy-6-methyl-3-oxo-2H-pyran-4,2-diyl]bis(oxy)]-,(2a,3b,5a,7b,11a)- (9CI)	3260.58423601109	3171.1931132578	3075.96308526655	3019.21522234211	3045.11330343854	2863.39309063371	2446.52366989986	2487.16546970349	2514.30933774376	2454.92168780509	2431.97213600662	2508.15024508331	-0.312697	6.71015232375525e-05	1.23014692714763	down	--	--	--	--	102694-25-7	--
neg_3383	1,24-Methano-1H,9H,15H-furo[3',4':10,11][1,7]dioxacyclotetradecino[4,3-e]pyrano[2,3-i][4]benzoxecin-6,13,15,18(3aH)-tetrone,4,5,7a,8,16,17,20,20a,24,25,26,26a-dodecahydro-8,26-dihydroxy-4,5-dimethoxy-22-methyl-	1576.70865686659	1570.01893937754	1467.6408558328	1452.76102078163	1586.05240505555	1525.87294645955	1287.42176251682	1277.94485806504	1215.74765152315	1206.7327669674	1252.19616798593	1236.20307045188	-0.296032	6.81406723958383e-06	1.22980159649831	down	--	--	--	--	105156-68-1	--
neg_3388	Homogentisic acid	219.224719988325	228.052308716636	213.662814474345	207.824531496898	214.359077793298	202.743737732152	170.030263673656	175.552773274569	173.117057521504	165.807210199123	169.546138496632	173.560425557054	-0.323443	1.74919499715361e-05	1.23584350426397	down	C00544	Ubiquinone and other terpenoid-quinone biosynthesis(ko00130);;Tyrosine metabolism(ko00350);;Metabolic pathways(ko01100);;Biosynthesis of cofactors(ko01240)	--	HMDB0000130	451-13-8	Benzenoids
neg_3390	[5-(2-amino-6-oxo-3H-purin-9-yl)-3,4-dihydroxyoxolan-2-yl]methyl carbamate	1315.73577290308	1332.11795243795	1182.73439638291	1149.22748639907	1200.45524273425	1169.94530347011	670.591064279589	708.96074635909	647.895783030999	649.32163739022	669.822587457063	668.372898625724	-0.872399	4.11759237208888e-06	1.26208937727236	down	--	--	--	--	42021-82-9	--
neg_3393	L-2-Aminoadipate adenylate	751.87346619105	802.448043698578	751.560719709427	731.258586217038	740.879607076102	744.326391076679	336.732976518825	307.008707896804	333.258553273918	335.511003366226	339.109855048687	338.253524978504	-1.18439	1.52940080883741e-09	1.2793417541608	down	C05560	Lysine biosynthesis(ko00300);;Metabolic pathways(ko01100);;Biosynthesis of secondary metabolites(ko01110)	--	HMDB0006941	1148038-11-2	Nucleosides, nucleotides, and analogues
neg_3395	Apiin	14996.8399628203	15098.5645086171	14247.2192765678	13959.0797270398	15072.9050447193	14826.1801381834	16818.3044891677	16500.6212010055	16746.4199852993	16535.9901504876	17100.8414785018	16990.6116407283	0.191096908303765	2.21498974885672e-05	1.21743544241327	up	C04858	Flavone and flavonol biosynthesis(ko00944)	Flavonoids [PK12]	HMDB0030843	1217458-60-0	Benzenoids
neg_3396	3,5,7,3',4'-pentahydroxyflavylium-3-O-beta-D-xylopyranosyl-(1-2)-beta-D-glucopyranoside	225.413780267487	268.027414454953	238.50408260746	220.499573245634	260.398055920434	248.831942681147	267.280819551836	266.934407255644	303.229217941685	285.460056378685	292.209584657934	281.657923044436	0.215170308211559	0.00270360043331627	1.01276397458456	up	--	--	--	HMDB0037976	63535-17-1	Phenylpropanoids and polyketides
neg_3397	(2S)-5,7,3',5'-tetrahydroxyflavonone 7-O-neohesperidoside	295.765990612985	316.201578096965	307.765449781518	300.916459695184	344.517413158156	333.498493354992	328.487221199499	415.437697064294	386.328	483.439908682967	495.639131817205	432.467776294348	0.420864525127107	0.0070036931345117	1.01025131517528	up	--	--	--	--	1038822-32-0	--
neg_3401	3,5-dimethoxy-4-O-[beta-D-glucopyranosyl-(1->6)-beta-D-glucopyranoside]-benzoic acid 5-methyl-2-O-beta-D-glucopyranoside-phenyl ester	778.440949219556	817.816689166813	752.278994377297	718.166101477116	766.446195160392	753.516954916367	1006.08384075804	936.382810074648	909.662918944265	934.509103493464	961.14091444255	1003.28665296109	0.326383636632316	3.9602747630471e-06	1.21431208939861	up	--	--	--	--	1206847-69-9	--
neg_3402	Crocin 2	184.070040771869	160.812070051121	200.796146096377	217.086250078713	209.211846151559	199.019634997124	273.391298894756	260.527398737076	294.886038084031	274.124807740934	265.949082901207	258.636971006314	0.474935236437354	3.64647100045091e-05	1.18951427048895	up	--	--	--	--	--	--
neg_3403	Bryostatin 2	448.634003735068	429.61796204455	451.116169824512	452.607061660621	439.850929925287	435.945885973954	189.645645249452	171.148513651331	173.768995619525	181.890410798223	187.101596143779	171.762178790191	-1.30545	2.286348844389e-13	1.28152523327538	down	--	--	--	--	87745-28-6	--
neg_3409	2-(1,1-dioxidotetrahydro-3-thienyl)aminobutanoic Acid	1892.4651140743	1968.18760796086	1762.39954036235	1728.31208223667	1868.51986231495	1852.27170887075	1320.35385887533	1220.28867361921	1389.52779321754	1362.73333654874	1335.11397220246	1359.5267539538	-0.471112	1.02974020921442e-06	1.24117629184668	down	--	--	--	--	51070-57-6	--
neg_3416	sarmentol H 10-O-beta-D-glucopyranoside	1864.8467347317	1827.39460435983	1748.10919764157	1757.84758857415	1849.41243453072	1838.81	1489.05207515986	1519.37218902991	1496.00513691092	1505.05529363981	1528.99890722015	1571.94123258859	-0.256939	1.12146214130232e-06	1.24651121038123	down	--	--	--	--	1024026-45-6	--
neg_3419	1,7-dihydroxy-3-methoxyxanthone 1-O-primveroside	4798.56918808868	4742.45913059973	4423.68712543701	4429.51251665754	4582.96928845044	4405.44669327254	3773.90635972512	3811.52245874333	3712.89254156577	3702.21549002673	3794.5945768523	3879.15710789705	-0.272204	3.05358379162006e-05	1.22961987441089	down	--	--	--	--	85754-76-3	--
neg_3420	Myricetin 3-O-beta-D-xylopyranosyl(1-2)-beta-D-glucopyranoside	4761.95060902282	4884.90312346638	4482.38181713811	4480.66755600779	4749.98794342849	4621.0744342117	4283.7430512181	4308.80144980054	4078.99390887748	4106.82810058806	4114.19	4217.06029067381	-0.156206	0.000253362008155848	1.14285822695444	down	--	--	--	--	142449-93-2	--
neg_3421	8-(4-Hydroxybenzyl)diosmetin	299.579259235152	319.023041934794	344.683760157621	340.734527993313	361.231941253619	376.739633219209	469.207801501907	472.193462714191	470.101896706261	470.882384314261	466.447457548209	481.70948142133	0.471101247693885	6.06425054397013e-05	1.23704502986548	up	--	--	--	--	163399-30-2	--
neg_3435	5-O-Methylchamanetin	1339.24950029792	1341.20309110404	1260.39151188687	1265.12581445683	1301.87715318356	1278.39312706571	1510.77818417727	1504.15411708459	1462.32807091105	1421.72861833484	1516.99917092286	1538.57429390311	0.201696088745828	7.92818746054628e-06	1.20276617974998	up	--	--	Flavonoids [PK12]	--	100348-95-6	--
neg_3459	3-hydroxy-2-octylpentanedioic acid	335.804449798336	318.054967014751	343.816511791478	331.668335886899	359.618535444152	343.634950080159	1078.56360401888	1042.16026889134	1021.63439834079	994.130393412009	1010.4254698863	1022.44906700031	1.60179684796076	1.68556959569111e-10	1.28168793491361	up	--	--	--	--	--	--
neg_3461	Sparfloxacin	2131.16389741548	2169.89656830707	2085.06336904034	2066.03175895641	2159.22528503232	2174.30405047226	1815.57998130151	1924.01139337139	1838.62946188946	1861.11518855978	1922.68299377735	1916.60651751846	-0.180938	3.07632297064159e-06	1.21692684241588	down	C07662	ABC transporters(ko02010)	--	HMDB0015339	110871-86-8	Organoheterocyclic compounds
neg_3462	b-D-Glucopyranosiduronic acid,17-oxoestra-1,3,5(10)-trien-3-yl	8810.25589735746	8840.10222396568	8301.72811951736	8400.30624914406	8845.39922502666	8838.98669834357	8018.39655194833	8087.77073579559	7848.38078507976	7922.18627016418	8042.19370177624	8122.67121698247	-0.115247	0.00066110505743473	1.13752662306275	down	--	--	--	--	--	--
neg_3465	D-Alanine,N-(N-acetylmuramoyl)-L-alanyl-D-g-glutamyl-(2S,6R)-2,6,7-triamino-7-oxoheptanoyl-D-alanyl-	2407.04274157094	2486.98316630155	2448.87154683543	2479.59747109892	2484.76520797292	2467.67576132873	1672.15021735914	1703.51703186681	1630.37773757212	1676.52658468841	1715.17573809968	1823.41342394275	-0.531593	3.06692192169401e-08	1.27493834668381	down	--	--	--	--	90965-61-0	--
neg_3470	dendrodolide A	2.62644925944625e-09	2.62644925944625e-09	2.62644925944625e-09	3.21393727396361	5.76667980612354	6.17487848551483	260.847391853407	279.633970223831	264.665725277432	283.637882357325	269.419718594286	265.040825767419	6.74289638422702	5.78315546668768e-10	1.28267984458091	up	--	--	--	--	1422433-70-2	--
neg_3472	Cytosporone B	519.405187106215	523.121449591316	520.429211069907	529.43	507.463185941274	518.297325034809	405.559531667265	458.954281639244	445.199125605874	449.160733036037	452.204384815104	460.649780197441	-0.222916	0.000121632895958339	1.20368299624211	down	--	--	--	HMDB0250727	321661-62-5	Organic oxygen compounds
neg_3480	b-Alanine, L-g-glutamyl-L-cysteinyl-	315.230120770078	318.389055283519	277.136874389936	297.142845965088	296.269571912071	291.189295960691	248.752003850079	250.56852699451	262.512995398947	226.861366849305	211.84244491351	234.033550699243	-0.323652	0.000125064367301805	1.14231073566939	down	--	--	--	--	--	--
neg_3484	cytospolide H	1211.27049075426	1191.43221543267	1184.17193025601	1145.27814535008	1222.30441782871	1172.15571228077	854.057661338677	910.454150435015	893.61580903703	926.843512365102	906.027018352669	927.18064881459	-0.395409	6.07410935865961e-09	1.26547743236971	down	--	--	--	--	1293989-44-2	--
neg_3487	(2S,10R,3'S,4'S,6'S)-4'-deacetyl-griseusin B	5091.35156539244	5153.76020842466	4744.29510489113	4814.96671353422	4983.37154942485	4887.47006697933	6674.57053189456	6814.49031003295	6706.5898208237	6688.71188587853	6826.22042552427	6899.78143905235	0.452589480682432	9.30890978459922e-09	1.27266480996895	up	--	--	--	--	1351931-35-5	--
neg_3492	microcyclamide GL616	3595.24188532953	3713.58459133057	3363.28429627922	3357.97646571011	3449.88149873708	3376.49984430491	3094.9530148381	3139.42527248159	2957.97779287133	3051.04717204101	3070.93471290079	3148.81014967792	-0.175846	0.000497512982806707	1.13805664001683	down	--	--	--	--	1226495-80-2	--
neg_3493	ichangin 17-beta-D-glucopyranoside	226.362570054915	307.355801634707	270.80166686694	298.096016265558	297.732509312377	270.463750016509	352.801663259066	369.434636883604	347.358151282586	399.925995717291	394.992361001366	378.577398614612	0.424937958598516	0.00012453668050156	1.15002005418899	up	--	--	--	--	132766-41-7	--
neg_3499	2-amino-9-(2-cyclopenten-1-yl)-1,9-dihydro-6H-Purin-6-one	141.301654231667	141.195947543173	130.453131615465	129.328405775327	127.620668787355	134.82073320605	189.72330203689	182.64552054941	185.849904510509	203.325504259952	183.227941422889	188.224767777502	0.493584201176962	1.3353543569547e-07	1.25175546401945	up	--	--	--	--	143541-93-9	--
neg_3502	2,3-Dinor-TXB2	213.257330594499	192.761093036793	200.36334326032	204.026674391813	228.272339275506	225.085705221496	116.37940063386	151.637493519322	154.864041095469	168.843176891079	143.401236916154	145.570428956319	-0.521014	4.68856547357091e-05	1.17036701465389	down	--	--	Eicosanoids [FA03]	HMDB0002904	63250-09-9	Lipids and lipid-like molecules
neg_3504	11H-Dibenzo[b,e][1,4]dioxepin-7-carboxylicacid, 3,8-dihydroxy-11-oxo-1-(2-oxoheptyl)-6-pentyl-	166.438646492324	172.207796861145	213.959770042096	212.644929327095	208.516627323164	237.777364575953	250.323411265699	304.709069652081	263.653564480334	294.489882981289	297.601786319412	294.683860056132	0.493314098769445	0.000217361331413064	1.12593681417266	up	--	--	--	--	--	--
neg_3507	13-Acetyl brevifoliol	1188.50664146018	1205.03395641109	1180.59324505694	1155.46162058894	1209.2614951159	1217.06163992966	1391.87280383164	1430.88614454925	1412.28072270626	1453.15226325296	1418.63290186817	1456.68571341316	0.259065364100761	1.12458802606723e-08	1.26190211553081	up	--	--	--	--	148877-82-1	--
neg_3509	Picras-1-en-21-oicacid, 15-(benzoyloxy)-13,20-epoxy-2-(b-D-glucopyranosyloxy)-11,12-dihydroxy-3,16-dioxo-,methyl ester, (11b,12a,15b)- (9CI)	716.984270380437	738.251304073339	717.675561626505	654.617440126379	658.098446290983	675.969811381652	1034.62400218461	1099.91380896608	1043.19550314258	1037.27826114168	1055.89563920408	1040.44227852964	0.600811308542231	8.21578879628985e-09	1.26880806377254	up	--	--	--	--	--	--
neg_3513	(S)-2-Amino-4-oxobutanoic acid	150.088542520251	149.172516311863	135.290467318047	132.131458509212	152.094449033871	148.140985629724	187.482661342729	194.34650920116	189.595930009708	190.41868324181	193.949119254315	189.04026654261	0.401169236152307	1.39260182316658e-05	1.24530788430505	up	--	--	--	HMDB0012249	--	Organic acids and derivatives
neg_3515	3-ethynylcyclohex-2-en-1-one	661.766387284844	626.223190952629	625.412324075415	637.578751400613	703.085848299336	695.052430967282	108.476530638718	113.804354533328	115.474491285349	132.236371249077	123.123604939911	120.643550658974	-2.46802	6.4983997607798e-08	1.2795987901547	down	--	--	--	--	124267-26-1	--
neg_3516	3-Methylisoquinoline	11.8948454923812	11.8695573977448	18.4844037838493	18.725499739056	16.8322050449695	19.495399737776	31.5660957945271	34.3825812848843	27.196967802196	29.9302462198639	24.4771353089152	28.6486034843982	0.856687221803097	6.18442371341665e-05	1.15795051184605	up	--	--	--	--	1125-80-0	--
neg_3517	(+_-)-Octopamine hydrochloride	2.62644925944625e-09	2.62644925944625e-09	9.33775818535382	11.0372850051231	14.5011296769441	14.7296425084979	30.6772778105749	41.7606544562859	37.0920430770727	40.3286464589198	50.6902064958264	46.1892906048187	2.31439945131373	8.56418316155917e-06	1.19969080189362	up	--	--	--	--	--	--
neg_3520	N-Acetyl-DL-tryptophan	16645.2	16685.3786736729	14901.3328802733	14578.9938839738	15841.3757686642	15649.6851187218	20998.1864609325	20755.0269289587	19433.5111617921	19253.3480704581	19971.6910329295	19581.0420564089	0.347588864735359	3.99911246497074e-06	1.2148368867224	up	--	--	--	HMDB0255052	--	Organic acids and derivatives
neg_3524	mycenarubin F	6356.24458324057	6013.3024470323	5845.28276815384	5654.63488976676	6096.07737108518	6111.03073173328	7231.85494358605	7425.90980013113	7441.02256852631	7622.86250255638	7723.41472505602	7628.67358955514	0.321224811283459	5.19311272704065e-07	1.24229857760169	up	--	--	--	--	1032121-83-7	--
neg_3527	(2S)-2-carboxy-2-hydroxyethyl (10Z)-tetradec-10-enoate	170.474557027338	189.808263692765	168.645054372584	162.057394106257	159.516182052658	174.225537432442	128.576140361216	149.697781070361	139.418849974471	135.710866758034	132.240704774613	134.790224847994	-0.320779	0.000138522660955973	1.15142784414018	down	--	--	--	--	1346753-18-1	--
neg_3529	12-Deoxyaklanonic acid	299.650542566668	294.697239165869	311.754	304.797901511328	306.224843814008	309.121025859276	199.061956439349	250.007368400944	232.778301918816	243.876172594096	234.37711167995	214.10180119662	-0.410286	8.84348920977509e-05	1.21373435899163	down	C12420	Metabolic pathways(ko01100);;Biosynthesis of secondary metabolites(ko01110)	--	--	--	--
neg_3531	2''-O-acetyl-7-O-methyl vitexin	2315.84398355494	2226.92540158303	2258.43323477559	2274.95257905105	2290.55787268979	2282.85193723329	2164.47238106067	2131.74345641537	2118.24212045767	2154.61665412666	2173.4766335982	2104.49047600813	-0.0874188	1.18708608230415e-05	1.19449000693676	down	--	--	--	--	51693-99-3	--
neg_3532	(2R,3R)-6-methylaromadendrin 3-O-beta-D-glucopyranoside	524.69958468585	519.96429540345	527.305	544.991628190992	533.434451553945	533.177035818823	623.784600697239	672.615944519823	637.701147527066	630.784355152256	641.595901963546	669.51744709942	0.283921903179793	5.50729128335097e-06	1.24516745345028	up	--	--	--	--	960399-00-2	--
neg_3534	7-{{4-O-acetyl-6-O-[(2E)-3-(4-hydroxyphenyl)-1-oxoprop-2-en-1-yl]-beta-D-glucopyranosyl}oxy}-5-hydroxy-2-(4-hydroxyphenyl)-4H-1-benzopyran-4-one	1907.87840574778	1847.54	1820.43427142285	1744.71090127777	1848.87667546263	1812.40509287232	3761.98141742723	3627.75867184525	3666.34577125004	3257.83988020879	3228.05154079152	3476.04837303751	0.936506695036823	3.73298357649088e-06	1.26443790877215	up	--	--	--	--	1042301-01-8	--
neg_3538	bezerramycin C	1091.04354798662	1207.92632649913	1012.11520775025	1019.98381348271	1122.0467611626	1117.9949823709	1745.86587607263	1737.58828497649	1620.41516608594	1571.45466510958	1555.14866379787	1585.37698175555	0.578975916217874	4.02734322391434e-07	1.24052182771993	up	--	--	--	--	1213250-50-0	--
neg_3541	callytriol C	552.713282672334	537.745887972863	533.193093217385	526.298779403312	506.930198210205	549.105050897073	575.359458866529	599.549782343125	562.271336260959	614.968324745613	643.191166072741	639.760704060091	0.181227102056674	0.00187219441674933	1.06590688239696	up	C17005	--	--	--	185548-40-7	--
neg_3542	Malonomicin	535.495998864231	481.825510714075	496.909144658787	470.081848328824	490.263598254285	503.821156652731	602.664296287371	631.672618096526	660.469126948143	662.217391790253	649.770214166905	658.660266696049	0.376101644577236	5.68990029586997e-07	1.23499937067982	up	--	--	--	--	38249-71-7	--
neg_3545	2,6-Dihydroxynicotinate	228.218652252853	248.424940570826	231.134567580798	236.639274756819	229.303451838006	233.120940977722	36.5085844285629	42.9265374128764	53.4066033691926	40.6974206838988	52.4612398806245	42.5420967283048	-2.38924	6.77578940079655e-13	1.28094258048498	down	C15523	Nicotinate and nicotinamide metabolism(ko00760)	--	--	10357-91-2	--
neg_3547	3'-Hydroxy -6-[2-(4-Hyroxyphenyl)-2H-pyran-2-one	469.007289395828	480.916496965062	391.452505383778	393.228878567608	402.490469193533	404.592833117712	68.4390664573348	58.9306437546791	72.5477809239598	49.6810326292945	49.1441397931455	59.0080326037268	-2.82876	1.43497603663013e-06	1.27069543696714	down	--	--	--	--	36052-59-2	--
neg_3548	1H-2-Benzopyran-3-aceticacid, 8-hydroxy-6-methoxy-a-methyl-1-oxo-	4037.56114927283	4127.9285788919	3622.63478642545	3554.97241621374	3642.38315368906	3553.71348775588	1372.44894523036	1256.48238013722	1458.95147827081	1349.22750679233	1394.58679572527	1403.06417180953	-1.45264	1.00579801941979e-06	1.27121791249891	down	--	--	--	--	181427-78-1	--
neg_3551	Dehydrofomentariol	144.041947084468	141.111066271529	138.204476466611	123.363123051527	149.117561906843	140.834669001291	91.601374575423	81.6450706295544	94.6349729912176	85.6049927646874	85.6860771087413	89.0829563425206	-0.663428	1.98448421469802e-06	1.24648871826413	down	--	--	--	--	60675-96-9	--
neg_3555	16alpha-hydroxy-5 N-acetylardeemin	921.594916919015	947.858102082468	920.093732802792	894.847922600103	904.818259695704	911.849690750112	616.897005204852	656.763564277855	650.20110056821	672.819166550611	683.55894529514	674.923542641145	-0.475973	3.92225298377429e-09	1.2698701035543	down	--	--	--	--	1245831-09-7	--
neg_3560	b-D-Glucopyranoside,(1aR,2S,3aR,5R,5aR,5bS)-tetrahydro-5-hydroxy-5b-[[(4-hydroxybenzoyl)oxy]methyl]-2-methyl-2,5-methano-1H-3,4-dioxacyclobuta[cd]pentalen-1a(2H)-yl,6-(3,4,5-trihydroxybenzoate)	142.25537244646	115.047733008413	129.938693819981	122.324367537144	128.299434887725	135.157146424603	68.696908611116	111.219229170272	88.4948793797563	88.3912715288465	86.0379941860684	75.3466789760946	-0.577038	0.000246961368391664	1.13548895553106	down	--	--	--	--	--	--
neg_3564	2(3H)-Furanone,5-[[3'-(1,2-heptadiene-4,6-diynyl)[2,2'-bioxiran]-3-yl]hydroxymethyl]dihydro-(9CI)	512.13085624971	523.545531681172	529.140676489854	496.692214876056	522.845628855184	509.464314611847	623.634354657031	803.90895759735	720.059157728566	967.293765442548	1064.89933289157	921.70934995289	0.721533997573972	0.00409642436603088	1.08271212927347	up	--	--	--	--	91682-94-9	--
neg_3568	Tetracycline	6862.37054174101	7125.00825025584	6083.31381863501	5944.15300535263	6132.54931465268	5962.25561033698	3524.38284536266	3163.56639492861	3701.58915136294	3507.14422584362	3488.7148127094	3480.78768956257	-0.86899	1.00926445295039e-05	1.24833314122133	down	C06570	Metabolic pathways(ko01100);;Biosynthesis of secondary metabolites(ko01110)	--	HMDB0014897	60-54-8	Phenylpropanoids and polyketides
neg_3571	bryotoxin A	488.902059273303	398.403736978921	501.989261996955	510.567140481142	451.993315624881	441.769926747987	316.778905738688	363.75726376901	295.74171679389	296.068085712583	319.488224602361	372.204628207942	-0.508315	0.000122512703612907	1.14741143806048	down	C08853	--	--	--	101329-50-4	--
neg_3587	(R)-(-)-2-(2,5-Dihydrophenyl)glycine	37.8043570225445	34.7275284193421	41.4573684319722	37.6276199626819	40.098750508852	45.2236816742927	92.5725003484705	78.1099495887136	91.1871217816255	97.4250883923564	83.5871004202326	91.0667067653848	1.17218296244633	5.40091682103205e-07	1.25845088301053	up	--	--	--	--	26774-88-9	--
neg_3588	1-(4,4-difluorocyclohexyl)ethan-1-one	30.8357296054147	25.9452088195499	26.1881917026804	18.6197643299666	26.0804849342015	25.6493808259748	43.0681201121319	40.7756219666156	36.8730530465173	43.2136928424818	45.9007347238205	37.457690716811	0.68966332425915	2.86213608498188e-05	1.17786950104495	up	--	--	--	--	121629-16-1	--
neg_3591	2-fluorocyclohexanecarboxylic acid	56.5080460710847	51.0635723696759	55.7824595022299	64.9524486663322	62.3208239780571	52.9472182494299	18.665695094766	23.2159854849465	19.8139397958334	31.6574860818104	20.7881802094783	27.9684124718081	-1.27362	6.26996862214207e-07	1.23562608087393	down	--	--	--	--	1529678-51-0	--
neg_3596	carolacton	664.033968615745	677.282809992917	626.91582051615	638.075409082002	673.549542678865	655.720398245712	444.513347059113	485.859973023059	463.179662915845	516.900827316517	522.919152225315	507.897759429366	-0.420136	2.81706133395015e-06	1.23409934428673	down	--	--	--	--	476645-77-9	--
neg_3601	Calamin	768.019554784656	776.971328708249	698.617860061208	714.942763243781	716.273609164458	728.180176664538	586.893186052744	574.584453268935	579.658882222107	591.405791813012	613.410867931781	581.010790787671	-0.320062	1.91485031419452e-05	1.22854061573718	down	--	--	--	HMDB0038143	74751-40-9	Organoheterocyclic compounds
neg_3614	Crocin 5	928.770270177221	900.244353994735	904.236696301546	947.854381455676	899.987477533992	944.67922465466	1050.49681528398	1033.56973921599	1029.01482641055	1052.2328843177	1088.67111425722	1058.92912568323	0.192130071481314	1.11371110183201e-06	1.2290697267089	up	--	--	--	--	174916-30-4	--
neg_3640	4-O-(4''-O-galloyl-alpha-L-rhamnopyranosyl)ellagic acid	3292.8517765366	3188.18568381168	3091.21127665374	2939.67670980238	3065.83579135132	3150.74793068714	2736.3497054224	2583.58061048071	2802.36041796538	2642.8601670242	2772.4829850849	2591.24317864208	-0.21559	5.12329729434551e-05	1.16796446815872	down	--	--	--	--	1236310-35-2	--
neg_3642	5-hydroxy-3-isopentenyloxy-7-methoxy-3',4'-methylenedioxyflavone	2623.42840999581	2612.4489409373	2420.09264393383	2476.59888874735	2496.02	2554.93294167898	1532.39132310978	1464.57497299677	1483.08772148451	1436.75582705711	1556.23105695712	1446.03821140319	-0.76754	2.49409600688995e-09	1.27548952147475	down	--	--	--	--	1318852-37-7	--
neg_3660	[(1R)-1-[(1S,2S)-6-[(1R,2R,10R,11S,12S)-11-[(1R)-1-Acetyloxyethyl]-2,4,12-trihydroxy-12-methyl-9,14-dioxo-15-oxatetracyclo[8.4.1.01,10.03,8]pentadeca-3(8),4,6-trien-5-yl]-2,5-dihydroxy-2-methyl-4,9,10-trioxo-1,3-dihydroanthracen-1-yl]ethyl] acetate	470.03499105555	465.777447847999	466.943028833749	410.508993859964	425.255188166121	455.240238450421	324.892631298225	307.102442519344	374.165334413075	388.890615636907	365.541654359219	375.189452092167	-0.334857	0.000295908235802927	1.11652112711998	down	--	--	--	--	21027-31-6	--
neg_3669	2,3,5,4'-Tetrahydroxystilbene 2-O-β-D-glucoside	203.537842679983	250.561847184772	313.767957904324	299.915511925995	300.019498750296	309.405472769316	415.955120730058	364.169381489476	455.504030050644	423.94376390344	427.116322784202	407.500666285464	0.572509226559931	0.000150458858099602	1.1493457105038	up	--	--	--	HMDB0242609	82373-94-2	Phenylpropanoids and polyketides
neg_3702	benzyl 6'-O-[(S)-3-hydroxy-3-methylglutaroyl]-beta-D-glucopyranoside	3801.34600385046	3802.10598848533	3683.09316394276	3682.14898430239	3716.48611668672	3695.96206251023	1666.31970789394	1638.64904074457	1621.48820575723	1674.93702196144	1654.62890702767	1691.79398720782	-1.16983	1.39013287905105e-11	1.28321263035853	down	--	--	--	--	1351354-43-2	--
neg_3703	kaempferide, 7-O-(4-O-acethyl-alpha-L-rhamnopyranosyl)	5464.54820714638	5385.7258638926	5178.27411216509	5032.64285275315	5234.79496794837	5161.16557247544	4922.12818580433	4786.92191727263	4880.09326646506	4828.92024678584	4882.37214156571	4789.75	-0.112855	0.00104649646927684	1.12672482291153	down	--	--	--	--	1258963-38-0	--
neg_3705	jasminoside I	1308.60161380191	1233.05607800247	1246.69444658357	1240.33799461577	1238.39015942799	1223.27526079278	1020.35801128051	1033.68855791779	1023.9248177596	1009.00035187024	1052.82518332943	1075.18401636337	-0.269284	1.77015514210575e-07	1.25060008593074	down	--	--	--	--	1033721-38-8	--
neg_3716	3-(beta-D-glucopyranosyloxy)-1-hydroxy-2,7-dimethoxy-6-{[alpha-L-rhamnopyranosyl-(1->3)-2-O-acetyl-alpha-L-rhamnopyranosyl]oxy}-9H-xanthen-9-one	1023.21631417397	1021.29379575077	1053.91236171987	1056.25007405972	1046.86413870903	1004.2769495395	1184.29584439316	1131.63657148888	1245.97389110921	1187.42409498145	1192.92178448911	1170.46138058868	0.196779694460563	2.51169351602635e-05	1.20759037457906	up	--	--	--	--	1041179-59-2	--
neg_3721	(6S,7S)-1,7-bis(4-hydroxyphenyl)-6,7-dihydro-2-oxadibenzo[cd,h]azulene-4,6,8,10-tetrol	2096.12257902969	2037.34828443622	2132.97086724738	2137.17903490703	2090.3090402689	2099.89723678272	1381.42897145849	1370.73991761372	1459.07337213795	1446.08952862192	1471.75759891739	1447.09423351836	-0.554309	7.52309302893686e-11	1.27657119553864	down	--	--	--	--	204644-70-2	--
neg_3727	campyrone A	86.5207672271324	85.2747387928161	86.5247038094247	97.9476448575589	99.4917661078823	100.02622890971	149.305349683223	148.596245847749	154.565655755839	153.156852133297	146.591573719412	149.470396454151	0.698096135555919	6.29130377711113e-07	1.26502451400101	up	--	--	--	--	1447937-12-3	--
neg_3729	3a-Sulfate-7a,12a-(OH)2-5b-cholanic acid	592.828630731171	609.597625747797	624.110672995629	608.178114455009	596.906386197982	597.703000785899	627.968736436569	637.010602339734	622.231124276679	618.141778807589	630.958915652914	650.004492688187	0.0610936605318628	0.00270191820324564	1.00192088543313	up	--	--	--	--	--	--
neg_3736	1-Benzopyrylium, 3-[[6-O-(3-carboxy-1-oxopropyl)-β-D-glucopyranosyl]oxy]-2-(3,4-dihydroxyphenyl)-5,7-dihydroxy-	16936.9040664736	17056.8901679463	16860.294804737	16808.0539095219	16653.9887954346	16492.0288452447	18148.4535364007	17350.5249955989	18022.697353034	17857.1001464902	18484.6573034892	18546.6324168286	0.104886283367773	0.000362671253746538	1.15080434315052	up	--	--	--	--	749192-65-2	--
neg_3754	eranthin beta-D-glucopyranoside	257.02203656562	263.650287780064	226.150677301768	208.897642923934	202.171367690837	214.969486462035	70.8643362156111	51.6830080023044	53.6558708691494	35.6590284253489	39.7270143983914	62.183786752515	-2.12939	7.75821963133761e-07	1.25648111095389	down	--	--	--	--	73694-35-6	--
neg_3758	benzyl 2-O-(beta-D-apiofuranosyl-(1-	972.268876230232	962.718249739287	1046.02740178744	974.931193147205	990.634558719178	994.238628655558	899.187863441702	810.594344641392	889.693839614117	869.25888318787	853.81262772281	931.544963237615	-0.17722	0.000377716441700276	1.11237237964729	down	--	--	--	--	1208984-37-5	--
neg_3761	(2E)-1-{2,4-dihydroxy-3-[(1R,2E,5R)-5-hydroxy-1-(4-hydroxyphenyl)-7-phenyl-2-hepten-1-yl]-6-methoxyphenyl}-3-phenyl-2-propen-1-one	969.72440881688	929.486766762976	947.486045831114	972.661919974236	950.436268311565	945.781819516369	1016.05200720763	1031.2975685501	1122.50240613213	1130.72255692016	1116.09634393245	1115.51369884446	0.19266635120465	0.000782766302991966	1.14505558174476	up	--	--	--	--	1337550-61-4	--
neg_3762	1,4-Naphthalenedione,5,8-dihydroxy-2,3,6-trimethoxy-	305.433944777888	244.580445124218	235.227069317469	232.412001139216	279.505589677762	290.484900319447	887.140854966782	794.362503913744	837.874734711661	645.379371209234	603.37419092102	685.381537798283	1.48805646225792	7.91542766940661e-05	1.2234415142555	up	--	--	--	--	3560-71-2	--
neg_3778	NCGC00380844-01_C19H25NO10_beta-D-Glucopyranoside, 1H-indol-3-yl 6-O-[(2R,3R,4R)-tetrahydro-3,4-dihydroxy-4-(hydroxymethyl)-2-furanyl]-	264.078010002412	258.315613154984	275.422433890257	269.053709353236	278.204833450432	267.851739848283	293.743421215897	294.733329526478	326.498220212587	314.794297654368	301.257500950542	308.149668167568	0.189379334518359	0.000227420608244368	1.14865684669908	up	--	--	--	--	--	--
neg_3780	geranyl 6-O-alpha-L-rhamnopyranosyl-beta-D-glucopyranoside	4990.6850988991	4972.96769636905	4874.53380339755	4899.17716332168	4807.53429695887	4829.7064538782	5974.83460387667	5889.49121947338	6206.72766919255	6141.49808329425	6175.76091247715	6310.57147856904	0.321166762614703	4.18332020681942e-07	1.2627389587269	up	--	--	--	--	84534-31-6	--
neg_3783	5-hydroxy-2-(4-hydroxyphenyl)-4-oxo-3,4-dihydro-2H-chromen-7-yl 6-O-[(2E)-3-(4-hydroxyphenyl)prop-2-enoyl]-beta-D-glucopyranoside	265.933209999214	280.125238412919	260.959795672252	248.270358341911	270.396796454656	275.241159230199	146.967730891472	171.322560109587	162.322856832839	160.693908451088	182.782530209351	172.796650388822	-0.683406	4.49819749975181e-08	1.25589054645071	down	--	--	--	--	94392-49-1	--
neg_3790	1,2-Benzenediol,1-carbamate	134.216975121396	117.539831212317	126.94139133314	90.1216864944117	116.347899790688	109.868909267455	75.7294860409316	84.9555355568647	74.1990247662412	67.8127517655562	72.6333008170388	73.7263304339312	-0.630192	0.000666890909331368	1.14395746009952	down	--	--	--	--	35580-87-1	--
neg_3793	NCGC00381349-01_C11H13NO5_1H-Pyrrole-3-propanoic acid, 5-acetyl-4-(carboxymethyl)-	162.223502882995	143.867931358933	146.837644359763	138.460638895565	160.293772913529	164.833665586295	104.409709934447	91.6299002212462	103.841739536986	107.039638378136	116.154978630717	106.160978647067	-0.542559	1.15704328953433e-05	1.20583324440649	down	--	--	--	--	--	--
neg_3800	Methyl 3-O-feruloylquinate	908.450089651918	845.301277424258	763.326929828873	758.093421330777	794.02242926943	835.026013653436	753.525201208372	687.103323199051	739.289108696541	683.916521675002	676.774374346024	688.328423417229	-0.213729	0.00310715850601515	1.02447212161239	down	--	--	--	--	154418-15-2	--
neg_3801	anthracimycin	640.972083540748	597.125050485358	558.635714667153	563.900421932581	600.824559797094	604.849	430.592294186019	430.714046019351	455.429753171875	466.326930650884	486.583450743631	472.493291508798	-0.379129	7.39028680138449e-06	1.21098542872653	down	--	--	--	--	1452849-94-3	--
neg_3806	Archazolid A	234.108875931729	221.551643239987	225.777036088841	235.094199598059	224.789694297619	225.240444339373	129.099139402814	126.953805935948	165.011396028422	162.365957250882	136.980080781307	154.155375997845	-0.643912	2.69133981268187e-05	1.23686239832224	down	--	--	--	--	149633-98-7	--
neg_3811	(4-Methyl-2-phenyl-4,5-dihydro-1,3-oxazol-4-yl)methanol	33.903415248794	29.0265685223804	31.7440889996208	31.6668804893744	34.377294210339	32.7811391812964	83.3596539280179	77.7722302989334	95.9785652383469	81.4522829674489	78.2950344653166	92.4362768646095	1.3961698515243	5.53418995573778e-06	1.26050735883375	up	--	--	--	--	5448-32-8	--
neg_3813	D-ido-Heptonic acid, 4,7-anhydro-2-deoxy-3-O-ethyl-7-C-phenyl-, δ-lactone, (7R)-	281.737672073629	265.985942073862	283.412876390241	292.047281587255	278.947320848273	293.574186641036	117.041979460135	100.871824005401	133.662908607387	134.655194897963	125.775464484106	130.885036400362	-1.19066	1.04306569634889e-09	1.2726160260398	down	--	--	--	--	199326-63-1	--
neg_3819	5-(β-D-Glucopyranosyloxy)-14-hydroxy-19-oxo-5β-bufa-3,20,22-trienolide	664.323630007951	605.609719398139	588.330478820108	594.953940724788	614.32025731399	593.111	441.324257898917	457.827603196459	504.928109108433	538.517966698166	491.648149644396	509.055089395639	-0.314664	9.31362941915617e-05	1.15414395876622	down	--	--	--	--	510-58-7	--
neg_3820	CHLORIN E6	2271.31392117493	2082.66234536446	2010.64760177257	2069.84694882546	2059.16226675099	2103.27713973189	1570.91709109722	1594.08456918204	1829.65249483879	1825.23	1771.63396892186	1807.38028943851	-0.276639	0.000170054207254432	1.13822751204979	down	--	--	--	HMDB0059948	19660-77-6	Organoheterocyclic compounds
neg_3823	deoxytrillenoside A	536.425484224907	503.57993890836	485.147437680695	509.936604003973	486.188158109621	547.061523397494	281.842736179622	263.870895083621	286.763648014391	260.72313468225	284.363108039148	282.503449031954	-0.886217	2.00679015453741e-07	1.26899	down	--	--	--	--	77658-50-5	--
neg_3828	Cyclohexanecarbonitrile, 2-hydroxy-1-methyl-, (1R,2S)-	201.219404258885	199.257838351663	194.338460506689	212.122555188786	201.772863271643	204.598692965655	168.954845786963	178.054530644889	167.085075084064	184.537339941148	181.991229250969	176.65881663192	-0.198588	4.3934263893812e-05	1.1694787772507	down	--	--	--	--	406909-97-5	--
neg_3829	2,2-dimethyl-3,4-dihydro-2H-1-benzopyran-6-carboxylic acid	1636.81671797677	1583.58215928502	1556.21863433821	1595.82717303743	1575.10108397148	1585.86834959152	2013.42228850425	1958.86580779754	1950.62735202905	1965.7418770066	1993.8729176964	2001.77215531593	0.317992348866781	1.85172949350478e-10	1.2742231788171	up	--	--	--	--	2039-47-6	--
neg_3833	Caffeoylagmatine	2619.00982234543	2484.81	2408.78020577801	2418.37153497043	2538.80371471402	2629.13632667513	1705.6510523194	1659.90456913635	1878.90422000206	1867.95928779928	1848.46291455502	1822.43268606287	-0.485644	1.14777397036901e-07	1.24921422614278	down	--	--	--	--	--	--
neg_3836	Dapdiamide C	654.488930526808	614.369432718242	563.902538865256	594.068370763951	618.561144797429	643.560424877404	238.561728209567	223.906820071928	276.975	268.436563011609	255.444861564423	265.944179263532	-1.27037	9.27184996351528e-09	1.27215506207849	down	C20964	Metabolic pathways(ko01100);;Biosynthesis of secondary metabolites(ko01110)	--	--	--	--
neg_3837	1-deoxy-1--beta-D-fructopyranose	1030.69040699201	1004.8215178032	974.110571027397	957.856157299679	977.692373496438	1006.81530639327	1695.86227581812	1631.70953186321	1682.03642594757	1704.64582743491	1661.66587749688	1665.92552615122	0.75458130962737	8.02944379578274e-13	1.28088678340338	up	--	--	--	--	79886-47-8	--
neg_3839	beta-Paxitriol	413.471032210425	399.378578216207	394.600130185268	410.280341972497	389.447675346882	415.226470563998	239.740809018001	264.127480381909	288.31492294862	288.518	303.987545098012	253.338408378207	-0.56448	7.70380181709425e-06	1.24072021198661	down	C20593	Biosynthesis of secondary metabolites(ko01110)	--	--	--	--
neg_3840	(3S,7S,11E)-3,4,5,6,7,8,9,10-Octahydro-3-methyl-7,16-dihydroxy-14-(beta-D-glucopyranosyloxy)-1H-2-benzooxacyclotetradecin-1-one	581.020124807025	572.490137174997	564.636304879756	578.941916909023	589.393953149903	589.236402364248	609.067486813591	610.14942564902	650.652425655031	661.02965569933	631.698955236896	660.072963286398	0.137269623001381	0.00107993647438545	1.11301303018576	up	--	--	--	--	135626-93-6	--
neg_3845	2,5-Morpholinedione,3-hydroxy-6-(methylamino)-6-(2-methylpropyl)-3-(phenylmethyl)-, trans- (9CI)	181.065630779181	127.162960114489	137.613320611061	157.784683891544	154.015700054811	151.965053899025	184.975133190788	204.929518138737	239.29580901378	228.96638847723	219.403759811242	213.430659474013	0.505174601829075	0.000157355732972877	1.12983297528226	up	--	--	--	--	145398-57-8	--
neg_3847	10,27-Dioxabicyclo[21.3.1]heptacosa-7,13,15,17,19-pentaene-24-carboxylicacid, 21-[(3-amino-3,6-dideoxy-b-D-mannopyranosyl)oxy]-1,3,5,25-tetrahydroxy-11,12-dimethyl-9-oxo-, (1R,3S,5S,7E,11R,12S,13E,15E,17E,19E,21R,23S,24R,25S)-(9CI)	233.342868220032	192.895404922195	258.224979471191	258.517913434945	254.38938356126	268.576819312602	317.512021325594	290.615976875604	310.347785752375	287.982673912709	295.646759118475	291.339951578221	0.290900329963062	0.00327647277598676	1.04548721974477	up	--	--	--	--	34280-28-9	--
neg_3850	2-(3,4-dihydroxyphenyl)ethyl O-beta-D-glucopyranosyl-(1->3)-O-[beta-D-glucopyranosyl-(1->6)]-4-O-(E)-feruloyl-beta-D-glucopyranoside	4238.19796582092	4237.64461219399	4030.25949826399	4128.45441624111	4200.85308108478	4385.17197141387	2824.13859883313	2607.43700946677	2701.08180231503	2683.73546149593	2566.78116342802	2602.61599346398	-0.657811	6.02077496829949e-10	1.27359352898379	down	--	--	--	--	1195758-05-4	--
neg_3855	(3R,9R)-2,8-dioxo-1,7-diazacyclododecane-3,9-diamine	299.147083798249	308.188319624143	274.391838994861	266.433039764264	297.026273089251	309.439606197261	184.210042021843	181.052394529853	140.646131931978	142.409148548411	156.080626708773	140.371442016822	-0.893129	2.94928138704788e-07	1.24277929523933	down	--	--	--	--	1174277-72-5	--
neg_3862	macrocliniside B	633.315547929871	511.058791817808	560.147120628688	600.647016786553	616.222837995583	636.811316141896	808.305379892352	755.810808167175	755.246670755859	735.719509361067	777.493360289234	780.258341308491	0.374504726491201	7.23895611362407e-05	1.19006770265449	up	--	--	--	--	94474-62-1	--
neg_3864	S4_18(P3_16_F1_2)	4268.36794896314	4216.68413249853	3921.68	3972.35153468894	4112.19636719241	4223.5492089194	2274.32730575327	2278.12205968939	2455.92565939643	2595.59792154329	2598.62088101035	2575.72753671201	-0.741895	3.30753200782871e-09	1.26738713976667	down	--	--	--	--	--	--
neg_3871	2H-3,9a-Methano-1-benzoxepin-4,5,6,7,10-pentol,octahydro-5a-(hydroxymethyl)-2,2,9-trimethyl-, (3R,4R,5S,5aS,6R,7S,9R,9aS,10R)-(9CI)	1149.42179552815	1119.2	980.737937110076	948.654464484308	1022.0353688455	1053.79192004206	960.964471040617	863.25887428024	909.821664654309	842.272967887273	848.153547574316	822.940788849491	-0.257744	0.00167780733885115	1.0491591983133	down	--	--	--	--	57461-75-3	--
neg_3872	11-O-(4-hydroxybenzoyl)bergenin	648.420546843321	674.148067127734	645.747782854657	639.034253933092	661.383095693264	668.670017974029	265.193032223173	246.813909754383	242.941752191597	270.234383018556	229.135200411554	226.512909428982	-1.41084	3.31417832259178e-12	1.28055215683525	down	--	--	--	--	189691-23-4	--
neg_3881	Allamdin	101.560223133409	111.34634166846	100.592625554099	105.760774074154	103.382814646521	117.886861724435	177.70490417654	184.951152522467	161.98160703365	181.080307459666	179.910424929565	187.134809873557	0.74399442255373	5.07815635836967e-08	1.25889051770896	up	--	--	--	--	51820-84-9	--
neg_3887	dermacozine F	114.514041894951	97.002824136532	100.993969234281	111.277343078689	97.706362458944	107.521501723047	175.334236317448	155.595010769901	148.857860539405	165.816993488284	162.889218747374	145.484999233372	0.600859666416279	5.22252571740321e-06	1.22446880307816	up	--	--	--	--	1233491-04-7	--
neg_3906	cyclic 3''->9':6''->9-[(7'S,8'R)-4,4'-dihydroxy-3,5-dimethoxy-2,7'-cycloligna-7-ene-9,9'-dicarbonyl]-6'''-acetylsucroside	973.993847033419	951.209532308113	1069.67566371318	1037.74921942576	1028.33802807498	1007.86834138652	1089.97824334863	1045.27974365698	1166.86477147968	1121.59	1135.85817868076	1158.20916497268	0.146566051368818	0.00181124525131059	1.02714150353027	up	--	--	--	--	880360-46-3	--
neg_3913	Benzoic acid	4362.4892709009	4285.24674389015	4001.92441996089	4001.73	4302.27886189447	4322.84827990862	4682.8472889234	4565.03296540367	4862.11353326309	4749.66567988179	4975.41372961006	4740.76615190634	0.176998020605739	0.000115402102354517	1.14270531669223	up	C00180	Biosynthesis of various alkaloids(ko00996);;Metabolic pathways(ko01100);;Biosynthesis of secondary metabolites(ko01110)	--	HMDB0001870	65-85-0	Benzenoids
neg_3916	Homoveratric acid	521.041514487347	485.132973350047	491.375423302884	485.603665363501	486.595879858041	493.970908550391	80.2339484153674	74.7470603801504	84.8201417668495	84.4943647098766	75.2512020801835	93.677401722209	-2.58709	1.33979090172653e-11	1.28269850683613	down	--	--	--	HMDB0000434	--	Benzenoids
neg_3918	2,4-Pentadienal,5-(4-methoxy-5-methyl-2-oxo-2H-pyran-6-yl)-, (2E,4E)-	575.043508193365	597.197986237086	572.874711701377	587.282318469266	547.373727557426	513.719478542345	491.461750293251	531.807927989491	506.546313611692	499.472188059251	488.687425717211	520.647717796442	-0.159353	0.00333003090440752	1.02400961425923	down	--	--	--	--	102103-72-0	--
neg_3921	(3S,6Z)-3-benzyl-6-(4-methoxybenzylidene)-1-methylpyrazine-2,5-dione	1516.80242813898	1490.46029474916	1487.46808495523	1458.79811608115	1516.44415650161	1543.03927230683	1923.7905501441	1831.84166284508	1940.84667936557	1975.31768814005	1977.92007272499	1970.22932451684	0.366522088443271	2.68910886692317e-07	1.2622275243128	up	--	--	--	--	1337978-33-2	--
neg_3923	Bracteoside	69.5337076453526	55.1227616553218	60.5911208364031	45.4558162117398	46.9158066933889	54.7510827880897	114.837124771394	110.462206495324	87.8950405676847	99.9715186674231	88.2824170975112	86.8246947480452	0.823694374881903	7.07280042520171e-05	1.16634778173896	up	--	--	Flavonoids [PK12]	--	352312-68-6	--
neg_3932	19-O-beta-D-carboxyglucopyranosyl-12-O-beta-D-glucopyranosyl-11,16-dihydroxyabieta-8,11,13-triene	949.623741986872	1032.79359777621	1079.58724814188	1009.98389605121	1017.76178303294	1047.40385147842	690.139940932095	768.089117969081	823.178165492739	858.384087278071	896.316606738273	867.174824507153	-0.323822	0.000444931070140237	1.12437751959422	down	--	--	--	--	1011714-20-7	--
neg_3942	Gibepyrone D	542.617864797255	545.458581676796	544.076736300547	541.119028976108	520.291267756949	539.273282291947	444.812541511475	425.412740984858	481.505376517909	463.757189482128	463.620735473713	498.582917118101	-0.218914	0.000425867570042043	1.16340328499416	down	--	--	--	--	146446-08-4	--
neg_3945	5-O-(3-carboxypropionyl)-4-oxo-4,6,7,8,9,10,11,12,13,14,16-undecadeoxy-D-glycero-D-glycero-(E)-2-hexadecenono-1,15-lactone	1873.97674444993	1858.91618772203	1803.25178420385	1799.84870126056	1821.92039292909	1834.97	1196.62899873163	1203.13302256388	1223.08419846197	1221.12379724772	1215.77808821671	1267.15622216769	-0.585294	6.42976577642856e-12	1.2801366878661	down	--	--	--	--	84579-92-0	--
neg_3946	Succinylaminoimidazole carboxamide riboside	7441.66215634117	6796.50281238039	6573.71091782248	6669.79902480162	6479.86425894672	6635.97258710769	5296.32476628093	5003.51564204936	6116.05375082868	5632.52958236375	5562.62373513719	5602.58482097523	-0.289616	0.000148937657731059	1.13310406450346	down	--	--	--	HMDB0240295	17388-80-6	Nucleosides, nucleotides, and analogues
neg_3948	penicimarin D	349.511748623883	330.727	345.225385099214	350.686757853757	366.50722008137	352.301953875386	490.757924140465	483.697	473.940655011975	499.687043684405	480.655858210071	476.461408422042	0.471714205637298	1.37912196402659e-09	1.27103718725751	up	--	--	--	--	1426081-98-2	--
neg_3951	b-D-Glucopyranoside,(1S,4aS,5R,7S,7aS)-7-[[(2E)-3-(3,4-dimethoxyphenyl)-1-oxo-2-propenyl]oxy]-1,4a,5,6,7,7a-hexahydro-4a,5-dihydroxy-7-methylcyclopenta[c]pyran-1-yl(9CI)	698.177718128934	689.160257025769	684.93469542514	656.632027407211	688.264060350017	676.994027255785	737.695535542121	741.476380988019	800.140941146123	762.379527732549	761.407605466471	822.895535904846	0.176195405276689	0.000670396374453049	1.1306643331369	up	--	--	--	--	139955-82-1	--
neg_3959	1015476-11-5	171.862217875229	147.128	164.26217457421	154.795985060221	141.226279756394	171.848484041039	267.872088625379	272.944619573525	287.106511418811	286.684395321257	269.863252282151	272.543956302744	0.800882893406585	2.70586868000752e-08	1.26629402766486	up	--	--	--	--	1015476-11-5	--
neg_396	L-Histidine	5354.13355573973	5640.07433763771	4803.61179628928	4850.2763327547	5082.42153322601	4918.50234540823	3908.78297324321	3882.00922816755	3733.0641533654	3555.22743049161	3468.24226483604	3566.02900611326	-0.470923	1.69733268701587e-05	1.21563837262004	down	C00135	Histidine metabolism(ko00340);;beta-Alanine metabolism(ko00410);;D-Amino acid metabolism(ko00470);;Aminoacyl-tRNA biosynthesis(ko00970);;Metabolic pathways(ko01100);;Biosynthesis of secondary metabolites(ko01110);;Biosynthesis of amino acids(ko01230);;ABC transporters(ko02010)	--	HMDB0000177	71-00-1	Organic acids and derivatives
neg_3967	Icaritin 3-O-rhamnoside	1573.8214428761	1528.80331744207	1579.6910026638	1607.23272195071	1506.01703232883	1560.06261383421	1131.2168907832	1098.79867933899	1145.05365851109	1109.54808350747	1174.20530222238	1231.39137503643	-0.441286	3.3427721990934e-08	1.26149334252532	down	--	--	--	--	108195-76-2	--
neg_3971	3,5,8-Trihydroxy-2-methoxy-6-methyl-naphtho-1,4-chinon	691.852851840122	659.415995319223	665.813925460989	691.933862674163	669.065612356018	661.142784689271	722.248415179938	674.329962353649	812.111624599768	793.520616127964	773.817421120029	779.953385415832	0.173683341681224	0.00801943431465371	1.00201902919317	up	--	--	--	--	75628-32-9	--
neg_3972	Inosine,2'-deoxy-1-methyl-	145.884907130215	147.641774376503	151.337916227318	153.155205675676	169.321883834748	164.822799434327	101.577636507116	107.286639097746	115.089046917797	109.503700273595	120.462903710173	110.368906901208	-0.488774	6.46224420158635e-06	1.21792742592238	down	--	--	--	--	72398-31-3	--
neg_3974	macrosphelide I	194.47748601471	179.988149739537	205.49019043583	215.779386802717	191.543997555926	220.781945102609	260.313029327454	270.084989120415	307.862215641338	299.822780348129	316.848284927013	320.582198275903	0.555542837891334	3.92414239399874e-05	1.19121952262672	up	--	--	--	--	398143-65-2	--
neg_3975	Marupon	761.576723605451	733.467452859652	679.472722086476	709.056847319973	701.344636009366	695.742765993172	490.652947461443	452.156042273074	470.805250540891	467.775839642768	449.358083178243	438.427944559383	-0.628377	5.69929911087641e-08	1.26397156985062	down	--	--	--	--	53948-11-1	--
neg_398	6H-Cyclopenta[c]pyridin-6-one, octahydro-2,4,7-trimethyl- (9CI)	30.4957557860877	35.4342701220882	37.0295414146073	37.9517	25.3119771933784	24.306045758471	20.5849707732116	16.4508928916653	12.2208086200499	18.3120039110062	9.33165573032765	11.5744244450976	-1.10668	0.000301490672990417	1.11848638154788	down	--	--	--	--	22324-87-4	--
neg_3986	Primary fluorescent chlorophyll catabolite	1155.47958430573	1157.89837072725	1096.21688386284	1100.27812931277	1146.32312960389	1133.97	1176.39591198303	1220.88137555188	1176.3203460527	1206.25329949349	1267.80637646618	1274.4214876173	0.108807252097029	0.00241317783440123	1.02866436245732	up	C18098	Porphyrin metabolism(ko00860);;Biosynthesis of secondary metabolites(ko01110)	--	--	--	--
neg_3988	nomilinic acid 4-beta-glucopyranoside	1627.52967293895	1694.36542808934	1650.84203820741	1738.45645750968	1737.87573716015	1675.20433105057	1762.47445155546	1828.33988904563	1730.64017854682	1811.59208884823	1872.28380820395	1907.8222915845	0.10824953301672	0.00314076870582572	1.00660638603836	up	--	--	--	--	113301-65-8	--
neg_3991	landomycin V	619.440726214743	589.97290354329	626.642104384498	626.989217576306	609.701	605.949730879566	287.648802315779	289.19634523059	331.89349718945	355.055738508241	366.555522974896	353.756962668322	-0.890705	5.79924181211264e-07	1.26572280451138	down	--	--	--	--	1131359-29-9	--
neg_3998	Toluene-cis-dihydrodiol	225.347838352318	211.262225643754	224.03819820357	209.264051961664	256.660745439231	233.726082890931	160.221673368637	147.207545542763	171.122804243964	175.490250225232	173.047464839452	169.350126160371	-0.449069	6.86782984013595e-05	1.17895788008253	down	C04592	Metabolic pathways(ko01100)	--	--	41977-20-2	--
neg_400	Dihydro-rhizobitoxin	10.1199834571166	2.62644925944625e-09	3.6367022741922	5.86939403242211	3.72390048226563	2.17111473445254	33.3396378607003	33.7487750103427	31.005437324511	25.6253781419114	33.0344425586162	36.7517284863591	2.92261168805853	1.04627759391504e-07	1.2490187706139	up	--	--	--	--	37662-02-5	--
neg_4006	3-[(1R,3S,5S,10R,11R,13R,14S,17R)-1,5,11,14-tetrahydroxy-10-(hydroxymethyl)-13-methyl-3-[(2S,5R)-3,4,5-trihydroxy-6-methyloxan-2-yl]oxy-2,3,4,6,7,8,9,11,12,15,16,17-dodecahydro-1H-cyclopenta[a]phenanthren-17-yl]-2H-furan-5-one	609.993604560356	655.461401098683	715.163175974351	705.625151073614	609.202033445273	583.990415180066	440.369936204231	415.24946093445	464.251116994479	453.307671109686	504.89376215525	516.766517592869	-0.473082	9.7268392165114e-05	1.15830703365878	down	--	--	--	--	6251-64-5	--
neg_4012	rubiyunnanin D	1356.4450517588	1309.83968933944	1342.38081835018	1368.89402405315	1424.06412027861	1343.79343925595	1984.33194711355	2095.45655472056	2093.84366575187	2046.39161307719	2143.37388879517	2118.86365997369	0.615818832435814	1.51927984536391e-09	1.27409064696073	up	--	--	--	--	1261030-05-0	--
neg_4023	5-Ribosylparomamine	238.440413391315	274.472156733185	291.521801153946	284.449991046374	243.538891885925	208.629303364441	152.665248388695	162.652275118884	169.293036483003	166.403504345107	181.515864402544	198.025937050158	-0.580493	0.000540239198655531	1.12933831973091	down	C18002	Neomycin, kanamycin and gentamicin biosynthesis(ko00524);;Biosynthesis of secondary metabolites(ko01110)	--	--	55781-25-4	--
neg_4025	16-[5-Hydroxy-6-(hydroxymethyl)-3-[3,4,5-trihydroxy-6-(hydroxymethyl)oxan-2-yl]oxy-4-(3,4,5-trihydroxyoxan-2-yl)oxyoxan-2-yl]oxy-7,9,13-trimethyl-5'-methylidenespiro[5-oxapentacyclo[10.8.0.02,9.04,8.013,18]icosane-6,2'-oxane]-10-one	1034.8119255198	1026.7123612398	994.16115733794	1028.28033499427	1004.87688582361	989.815926152685	706.301950386071	742.278769338924	763.267616540509	716.078837175406	744.552568219185	758.53997578439	-0.456114	1.02322277344867e-09	1.27214078720388	down	--	--	--	--	266997-32-4	--
neg_403	1-Ac-(3E,5Z)-3,5-Tridecadiene-7,9,11--triyne-1,2-diol	360.829792501011	395.243551285953	337.160412777921	329.893255055414	379.598161816807	335.663656989264	436.912901805363	421.02894879141	415.599137391664	406.029872064672	400.969275345021	417.672416491214	0.22437202195354	0.00153832744174802	1.08222909033277	up	--	--	--	--	71866-97-2	--
neg_4034	Nonate	459.990924889458	459.780696602218	421.734454904777	430.619640647497	439.55231939681	435.95663155543	714.041334424769	692.297936916033	668.223876984045	659.447161510279	677.33951554108	654.592181603678	0.61888557137685	5.73309227799973e-09	1.27017060837727	up	--	--	--	HMDB0011717	--	Lipids and lipid-like molecules
neg_4035	4-Hydroxynonenal	75.1602333171481	79.103230741604	80.5173784952288	74.147780423919	87.6689477447505	75.7129961154099	145.767610491578	126.629217284251	147.00986474095	111.322480854744	108.010964100188	122.542429581103	0.688696228908852	0.00052939155905122	1.16445416186951	up	C21642	--	Fatty aldehydes [FA06]	HMDB0004362	75899-68-2	Lipids and lipid-like molecules
neg_4037	11-Tridecene-3,5,7,9-tetrayne-1,2-diol,(2R,11E)-	109.775050263249	114.932010087995	119.798020147599	130.678778023271	120.071665873679	119.486602442146	9.41069855202185	15.3092563742873	25.7352472655399	18.4984178611281	22.3005226095786	26.0785655250836	-2.60682	1.963302376469e-10	1.27448608670143	down	--	--	--	--	1540-85-8	--
neg_4042	(-)-Indolactam V	5174.6759498323	5020.23305733941	4853.13396878967	4785.97951581168	4926.03124712874	5004.55167986129	8088.96721560998	7204.7687377594	7777.06444613412	6721.35186804572	6597.55095185861	6981.78306480361	0.543149114244645	0.000152979308144315	1.21359316445847	up	--	--	--	--	90365-57-4	--
neg_4045	monardin A	1000.57784898751	1085.56252803645	1090.1510416564	1082.05081986723	1085.25993157801	1029.54685960563	1131.60612019261	1144.47632937812	1304.82252885121	1263.07602348669	1269.94178850752	1342.39954749806	0.226457832131101	0.00230556930646934	1.06514977511536	up	--	--	--	--	1262796-91-7	--
neg_4049	(3Z)-Phytochromobilin	99032.7899781024	100970.858162641	93743.7454405276	93015.3335765259	93078.3263413773	91045.2023648763	115412.109127013	115311.992405734	116631.308071305	113147.798582484	115335.327887365	116293.224563625	0.277843379106336	2.0685891370715e-05	1.24153578422841	up	C05913	Porphyrin metabolism(ko00860);;Biosynthesis of secondary metabolites(ko01110)	--	HMDB0303975	--	Organoheterocyclic compounds
neg_4057	diastovaricins II	221.130273580797	262.965083852923	266.770985891193	278.601027720074	250.069710670291	279.418861715099	188.76099320854	193.998415121736	159.725908480727	161.577638916395	184.630339240396	137.436243127387	-0.603367	3.49737903126818e-05	1.16948460130335	down	--	--	--	--	102228-99-9	--
neg_4058	Bis(deacyl)bryostatin 1; 7-O-(2,2-Dimethylpropanoyl)	580.241365557196	591.416443958404	645.285614580147	691.770194130218	672.730672344017	672.838705356447	1039.34633728521	1014.82354589746	1030.83420812488	1083.58793388886	1085.36826159303	1121.79274839462	0.726133244004871	1.54361388082316e-08	1.26145420840841	up	--	--	--	--	136448-57-2	--
neg_4059	Kabiramide J	216.626845182394	239.549149396634	231.434265833802	266.129479719566	237.040055281593	242.338467792498	612.479222966842	567.187969080722	547.65	468.767224298387	451.540155966272	482.302674695631	1.12697146551142	6.32377407748614e-05	1.23038329266531	up	--	--	--	--	1283761-26-1	--
neg_4071	coryn-18-en-17-ol	3195.2062962836	3182.46115238668	3112.15051766174	3106.71352695931	3202.31025336185	3186.83965148111	4682.18079211557	4524.18058209838	4552.78760738419	4548.58613013399	4712.99705399656	4652.42112108415	0.543575266451684	4.17958986448252e-10	1.27980060293064	up	--	--	--	--	84024-87-3	--
neg_4073	leptomaculin A	1485.72243667889	1512.33710809967	1420.22098158572	1408.23729947051	1459.1981794848	1481.25105614284	831.131456646277	814.465406990244	859.069721919739	890.075131413769	876.219355164526	926.549117245142	-0.754257	2.00583215515199e-10	1.27462815053249	down	--	--	--	--	1078720-67-8	--
neg_4074	(+)-tubelactomicin A	437.784659388946	463.521242642719	505.569644057164	500.345956578395	471.728031575406	476.110080660927	530.74566069681	520.944408217756	566.381561564429	576.848940857056	562.035359765065	547.319870405296	0.21081324073507	0.000260198283715266	1.11757734056997	up	--	--	--	--	235437-93-1	--
neg_4079	Phytolaccoside I	2322.67983269586	2353.49170936072	2298.87531984238	2333.99831886412	2329.6815053428	2346.45095640769	1513.16864260696	1488.83074844098	1584.45203217609	1580.95019018745	1660.13255551041	1699.99599061036	-0.553724	1.37599305932052e-06	1.27100372341146	down	--	--	--	HMDB0040810	65608-04-0	Lipids and lipid-like molecules
neg_408	Acefylline	78.8583613777553	65.2784626963444	77.9185519687125	78.3009	72.2303927330124	87.7327214713328	20.8071687440517	38.419172537278	24.687274613203	22.7210825821033	32.5332477103709	34.920529256287	-1.40281	5.54125509596347e-07	1.23634780518674	down	--	--	--	HMDB0247895	--	Organoheterocyclic compounds
neg_4080	(2S,3R,4R,5R,6S)-2-[(2R,3R,4S,5R,6R)-5-hydroxy-6-(hydroxymethyl)-2-[[(1S,2S,4S,8S,9S,12S,13R,16S)-6-[(3R)-1-methoxy-3-methyl-4-[(2S,3R,4S,5S,6R)-3,4,5-trihydroxy-6-(hydroxymethyl)oxan-2-yl]oxybutyl]-7,9,13-trimethyl-5-oxapentacyclo[10.8.0.02,9.04,8.013,18]icosa-6,18-dien-16-yl]oxy]-4-[(2S,3R,4S,5S,6R)-3,4,5-trihydroxy-6-(hydroxymethyl)oxan-2-yl]oxyoxan-3-yl]oxy-6-methyloxane-3,4,5-triol	3787.90203986285	3927.81286775031	3948.14217382618	3903.16788842305	3898.82282816196	3909.7773729786	2701.34902550329	2737.86718480296	2873.16072545118	2965.50903861651	3130.56722468112	3112.68216204685	-0.415909	1.73380933548327e-05	1.24513198032211	down	--	--	--	--	435321-73-6	--
neg_4081	4H-Pyran-4-one,3-hydroxy-5-methoxy-6-methyl-2-pentyl-	79.1837113714725	89.2256574314497	104.518232076555	111.174778759147	94.7695855006976	93.4197351624703	167.637590862939	171.125773498533	202.428389978932	212.83373431108	178.420695639297	180.597257391841	0.959687312272895	4.58479941353023e-06	1.2287767805402	up	--	--	--	--	125263-70-9	--
neg_4083	(3E)-4-[(4R)-4-(beta-D-glucopyranosyloxy)-2,6,6-trimethyl-cyclohex-1-enyl]but-3-en-2-one	1111.10493809702	1055.78641232565	1067.28428722333	1073.75269967213	1066.07994360522	1077.79886841917	947.171854898251	899.949648789616	961.242372173217	997.886810606312	967.128490625504	1001.78926112438	-0.15984	0.000235085335264251	1.15836803338702	down	--	--	--	--	488128-40-1	--
neg_4084	Benzoic acid,4-(a-D-glucopyranosyloxy)-,(2S,- 4S)-tetrahydro-2-methyl-6-oxo-2H-pyran- 4-yl ester	7623.64322839031	7630.68578298208	7230.53421833042	7216.73162428797	7414.90132166067	7345.6804056263	7814.46173461103	7736.06735552657	7886.46264876707	7872.38820368033	8172.47492371669	8146.21482986022	0.0992335041955558	0.000510618237485741	1.08570785804782	up	--	--	--	--	207286-05-3	--
neg_4087	calcaripeptide B	1890.18351718743	1909.00164635434	1957.15127957868	1968.12256347116	2053.99671879943	2020.91541630118	1507.55032528644	1499.66511957698	1617.00902398994	1696.7298947005	1652.43038066042	1628.75188598483	-0.297283	7.05753586807126e-06	1.20860272164739	down	--	--	--	--	1446424-88-9	--
neg_409	4-Ethyl-2-imidazolidinone	52.3993	49.5993083664896	54.3011734288738	43.0297783693427	54.3817175917945	44.1077800596305	19.5196375556922	18.6780931356544	16.9909675393567	11.8976376014469	11.229019847845	17.2322465505578	-1.64014	3.03116866400479e-07	1.25073416803858	down	--	--	--	--	168092-04-4	--
neg_4092	4',5,7-trihydroxy-6-(3'',4''-dihydroxybenzyl)flavone	159.13540988273	150.684499190752	189.43413256626	185.254456305394	182.248841448855	202.762041689468	241.207376440451	219.703718460334	283.727478458945	292.705456396253	254.488593689754	259.104916551127	0.53617796047577	0.000215788183421671	1.1330932910449	up	--	--	--	--	1314403-43-4	--
neg_4093	(R)-4-Hydroxydihydrofuran-2(3H)-one	135.51228845427	115.207856265586	110.711260969179	119.457285426361	123.097271196184	125.523987978533	57.598844178584	57.2421946809276	63.6493545997519	58.6155471361296	58.0210889006184	62.7070677317262	-1.02764	2.84189462551309e-06	1.26217094659391	down	--	--	--	--	58081-05-3	--
neg_4095	2(5H)-Furanone,5-(2-hydroxyethylidene)-	469.055227131594	458.082172597395	445.995015980449	447.967303541189	481.055221516282	479.477670961591	302.283051448124	291.310479253311	296.516090422936	291.049069167293	302.715831122808	298.111332966633	-0.642446	2.09444224758588e-07	1.27429929047276	down	--	--	--	--	89291-42-9	--
neg_4096	2-Cyclopenten-1-one,4,5-dihydroxy-5-(hydroxymethyl)-, (4S,5S)-	274.189619139177	223.074665732367	228.376124065456	232.417589633624	240.913370345327	250.000606345198	87.3334232552482	84.9603654653892	128.247172249995	129.525297305416	128.161423464169	118.469351381483	-1.09845	6.20496179415542e-07	1.23619469368875	down	--	--	--	--	49644-25-9	--
neg_4099	ascr#2	1618.15167860451	1485.01826294301	1511.43417405103	1519.49779398655	1576.18558084657	1574.90115910556	685.392752177083	645.825873505701	757.227541198167	767.586599384304	754.058563997986	740.790707772642	-1.09362	5.88955844785149e-11	1.27652575205644	down	--	--	Fatty acyl glycosides [FA13]	--	946524-24-9	--
neg_4101	3,6-dimethyl-3-(beta-D-glucosylmethyl)cycloheptanone	682.697094455754	663.409197464549	660.481044940821	690.022222294527	680.365246066423	696.474703301752	441.494029838724	432.425310537122	467.862766793243	490.260075111513	452.727520239083	474.331461664309	-0.562053	1.08929797217469e-08	1.26940858788048	down	--	--	--	--	1350641-08-5	--
neg_4102	1H-Indene, 2-ethoxy-	364.82182292681	347.537231354782	372.348578094822	355.047749857224	383.250505108697	389.562140574079	247.024065809688	236.127159610834	253.989835228394	280.525742606101	270.390417422202	276.690237954155	-0.499792	7.07861892811636e-07	1.23420918579645	down	--	--	--	--	78176-76-8	--
neg_4103	Kankanoside E	48209.5345742137	48505.9232141648	44372.3598170922	44376.3502835857	46771.3339648214	46688.6596795979	23790.0777881907	22817.8975263222	22234.4882109893	22320.189607491	22806.1006159714	22516.0650806652	-1.03113	7.90562960509794e-08	1.27756001898527	down	--	--	--	--	--	--
neg_4111	patellamide A	4624.37362298633	4612.45858970884	4698.84616914891	4700.01601320069	4837.60025634517	4964.23929269137	1476.87811917005	1480.27988925329	1644.73269764569	1670.02988058746	1653.33187637637	1647.85925581636	-1.57074	8.47084383234048e-12	1.28109382074896	down	C15734	--	--	--	103929-16-4	--
neg_4113	Pseudostellarin H	135.174206260503	144.390838676839	169.357505411734	181.459527503246	147.709246565414	176.266846580573	49.3356047776553	42.9903297360613	75.6988330831615	58.497755924058	76.621559805715	80.6286334832976	-1.31428	3.58077874161296e-06	1.21630124576466	down	--	--	--	--	167114-80-9	--
neg_4114	(1R,2S)-3-Cyclopentene-1,2-diol	394.813923192586	368.098823263581	356.453081263704	366.815401997749	369.820264590721	384.617063565019	196.043518352181	192.87646376523	217.977633099094	217.381856565352	207.507559569172	200.56394474335	-0.862484	1.10451420102111e-09	1.27260403249604	down	--	--	--	--	40459-97-0	--
neg_4115	2,9(1H,3H)-Phenanthrenedione,4,4a,10,10a-tetrahydro-7-hydroxy-1,1,4a,6-tetramethyl-, (4aS,10aR)-	69.5181410051025	67.1656735515867	82.6076898291628	88.1130514196149	87.4216133524267	99.8003064526611	8.3254037500932	23.322283772985	18.3126520448177	31.7569928565606	36.8966	41.0307822568273	-1.63147	1.37132305228888e-05	1.19163077291024	down	--	--	--	--	116425-93-5	--
neg_4118	4-Oxepincarboxylic acid	541.711892365868	558.042110206984	527.060821031401	539.805109487656	585.543407419787	583.993160497615	741.809614498932	707.28205467636	761.475413743357	781.515623153511	780.241137364106	785.076306369997	0.450024079916427	2.49682816792399e-07	1.24641837467905	up	--	--	--	--	500887-58-1	--
neg_4120	1-Octanoyl-rac-glycerol	52.3978780999887	53.3447328489404	46.7455689869605	59.0665340442882	61.0765133517924	50.7676248546623	249.875471273308	235.712861540324	233.325282259652	248.795471420405	236.57606941906	235.295071132618	2.1542617282815	1.97916895351194e-12	1.28154563840416	up	--	--	--	--	502-54-5	--
neg_4121	5H-Cyclopenta[c]pyridin-5-one,6,7-dihydro-4-(2-propen-1-yl)-	94.6519451355717	83.3864444407815	87.4578097955557	96.7174190459706	101.919446279424	98.688659255721	122.712605526065	122.142042108967	98.2010362319464	116.465550618329	124.027220063502	121.228488458091	0.324488711618358	0.000938837288607175	1.07177077327129	up	--	--	--	--	171784-05-7	--
neg_4122	Methyl [3-hydroxy-2-(pent-2-en-1-yl)cyclopentyl]acetate	531.758681518298	517.080787482192	503.607851263129	511.964523784094	545.407109935305	538.840444148377	404.195887243176	399.028657463031	383.136970826394	390.530002216007	391.379890828901	388.868180102851	-0.417701	4.0150820304892e-07	1.26478074691684	down	--	--	--	--	51388-61-5	--
neg_4123	10,11-dehydroepothilone D	1388.84057992344	1372.82127166302	1376.8787811164	1463.45262405292	1415.65015171468	1457.1624108921	1675.03615028033	1675.6313042238	1659.34749142756	1697.43894047107	1750.28445954478	1811.56858264249	0.27708660032187	3.07145631305367e-06	1.22716328242374	up	--	--	--	--	371979-40-7	--
neg_4125	2-Butenoic acid, 2-methyl-, (3S,6S,7R,8R)-3-[[(3-hydroxy-4-methoxy-2-pyridinyl)carbonyl]amino]-6-methyl-4,9-dioxo-8-(phenylmethyl)-1,5-dioxonan-7-yl ester, (2E)- (9CI)	434.752190170895	458.245590499126	451.892022563407	473.23158992919	486.866695283117	478.720003490527	653.769949943768	641.876603340835	685.77641054875	696.596687297986	668.236372022699	733.605990417612	0.551512425386892	6.80458962424684e-07	1.25108889823281	up	--	--	--	--	167173-86-6	--
neg_4126	2H-1-Benzopyran-2-one, 7-(benzoyloxy)-4-methyl-	921.525231576004	932.698242665461	934.613792299701	955.345368132278	919.267195975946	916.631166137319	1042.31069428541	1040.09488122364	1075.50989630711	1060.16990094907	1032.01890839584	1039.63588272426	0.172714355590597	1.25756169916123e-07	1.2498605150328	up	--	--	--	--	66185-72-6	--
neg_4129	1301137-59-6	27651.527538784	29525.2633770149	28498.3862576466	28328.757018979	27420.8243884855	27168.0161577633	32286.936434141	32459.6569436184	30244.8270828286	30181.8107566298	30180.1348202393	30619.3712571146	0.141548435662195	0.000522730880689817	1.09236999006208	up	--	--	--	--	1301137-59-6	--
neg_4131	Methyl phaeophorbide	1344.5111374773	1425.80363011849	1354.6942513652	1353.77712117589	1302.55940576337	1344.10710067826	1533.70233812821	1516.24761677409	1453.74486525689	1491.94242353395	1479.27884461165	1491.51615545795	0.142085865065374	6.24560020393025e-05	1.17160356175368	up	--	--	--	--	--	--
neg_4143	Kirromycin	447.843156215478	416.435641032588	473.314753314109	498.448939421057	506.949515375848	516.186024043565	286.147840522707	272.195123794036	274.491625083521	297.121642106302	300.432871364258	271.179269943284	-0.748735	2.12728471093608e-05	1.23843049523105	down	--	--	--	HMDB0030465	50935-71-2	Organic oxygen compounds
neg_4145	10-Deacetyl taxuyunnanine A	365.296319769349	379.487421835617	385.040956012032	403.33671697295	392.274519994828	397.036225665645	397.097671078023	461.291333665572	418.734458896965	456.442698179632	457.016377633771	456.758301870388	0.188882648747508	0.00267268954107439	1.04310961029444	up	--	--	--	--	154677-95-9	--
neg_4153	5-methoxypenta-1,3-diyne	97.5658067715833	108.697512628227	96.4778320872406	112.30124654905	107.729739346701	115.746933688962	154.575736183494	151.196361966569	148.718708841911	167.825731175255	157.111583792062	171.956015259481	0.575298260411129	1.29789998018754e-06	1.22895006529049	up	--	--	--	--	42329-96-4	--
neg_4155	(1R,4R,6R)-1,3,3-Trimethyl-2-oxabicyclo[2.2.2]octane-4,6-diol	84.7054093950911	78.0043691759686	83.075125587679	85.3459841836059	87.5860899587737	79.6418720080714	160.114536382858	174.806785376747	165.339776236542	191.461128458802	176.186347100475	167.007466574917	1.05425687614005	1.3306315546302e-06	1.26624083408711	up	--	--	--	--	176896-61-0	--
neg_4158	[1,6]Dioxacyclododecino[2,3,4-gh]pyrrolizine-2,7-dione,3-ethylidene-3,4,5,6,9,11,13,14,14a,14b-decahydro-6-hydroxy-6-(hydroxymethyl)-5-methylene-,12-oxide, (3Z,6S,14aR,14bR)-	328.065563760094	314.924639922944	330.604129255452	342.849937945956	343.640212640495	337.952905310908	286.698625235283	275.377386865916	295.26954355479	304.953135322579	284.623579296022	287.250789106611	-0.204336	2.78919142569316e-05	1.17692831707769	down	--	--	--	--	--	--
neg_4160	2,4-Pyrrolidinedione,3-[(2E,4E,6E)-1-hydroxy-7-[(1S,6S)-6-[(1E,3E,5E,7E)-7-hydroxy-7-[(5S)-5-(hydroxymethyl)-2,4-dioxo-3-pyrrolidinylidene]-1,3,5-heptatrienyl]-2-cyclohexen-1-yl]-2,4,6-heptatrienylidene]-5-(hydroxymethyl)-1-methyl-,(3E,5S)- (9CI)	2507.47700090902	2461.17350438143	2423.95371640852	2432.56817774494	2377.51094608339	2412.51699586181	1974.51076364988	1979.11525631573	2024.8512100668	2046.24239460225	1982.1300727103	1998.15191591142	-0.283834	1.61598304604525e-08	1.26854372024723	down	--	--	--	--	220422-47-9	--
neg_4169	(+)-isoacetylsaturejol	432.650120824146	387.647863243182	430.943888279617	436.022395287999	450.305741085335	442.522021381303	241.279195504832	243.596388962607	246.249740994897	282.896840190655	284.609806720389	255.964	-0.730883	6.74240158273889e-08	1.25313575719905	down	--	--	--	--	128736-01-6	--
neg_4171	methyl 2-ethyl-4-[(3R,4R,5S)-5-hydroxy-4,5-dimethyl-2-oxooxolan-3-yl]-2-methyl-3-oxobutanoate	56.8010321951265	55.4125992489024	68.835409723678	89.1683821047387	76.0278095480192	60.9873111849038	81.245966807963	140.317718094886	114.694976404746	165.855750246889	161.142279522307	150.257585168904	0.99831480471518	0.00240110336816831	1.06934080079905	up	--	--	--	--	129514-40-5	--
neg_4172	Tributyl citrate	1108.00302261456	1093.58887506172	1026.03635191709	1050.46796006205	1100.26731552476	1112.8705222593	1636.52469240754	1529.9925479722	1643.29760626955	1624.72992371316	1641.68964680104	1644.13077576006	0.582517741908383	1.14382403572645e-09	1.27217897063562	up	--	--	--	--	77-94-1	--
neg_4173	5-methyl-2-(1-methylethyl)-5-sulfanylcyclohexanone	700.684614002827	649.662314473796	704.080664236438	673.531145619909	691.998335958071	706.692124759103	583.816495228221	565.260150401538	574.811427674544	603.036496266276	608.552523733734	590.399557876432	-0.226989	8.12790378051557e-06	1.20898672404646	down	--	--	--	--	29725-66-4	--
neg_4174	1,3-Benzenediol, 4-(1,1-dimethyl-2-propen-1-yl)-6-[3-[7-hydroxy-4-(3-methyl-2-buten-1-yl)-5-benzofuranyl]propyl]-	1318.05896965152	1228.61160543556	1231.75714704065	1225.87588296527	1262.35766423814	1258.89337021479	879.680481908868	896.125636878278	948.085189290784	963.68329687236	960.676466764379	953.755581953395	-0.425854	2.452464081481e-08	1.25889423445299	down	--	--	--	--	104778-07-6	--
neg_4175	notoamide H	6675.43545188018	6695.79828421904	6466.92193935729	6546.75877183079	6415.71265760567	6500.12425229799	6353.12714147606	6285.97469575822	6295.77323891853	6050.05117342045	6081.77693121944	6287.85060949511	-0.0732728	0.000907102296410404	1.06449075562656	down	--	--	--	--	1092808-30-4	--
neg_4177	Ixerisoside J	2214.1588742483	2399.03337912616	2503.10887320954	2474.84624422594	2379.0832047964	2378.43100252797	1650.8630957074	1587.68917652915	1817.35370916702	1828.28150522701	1784.64732452034	1865.95544548563	-0.445755	1.20457700515461e-06	1.22795894408179	down	--	--	--	--	132282-49-6	--
neg_4178	7H-Furo[3,2-g][1]benzopyran-7-one, 9-[[(2R,4R)-9'-[(2R)-2,3-dihydroxy-3-methylbutoxy]-5,5-dimethylspiro[1,3-dioxolane-2,7'-[7H]furo[3,2-g][1]benzopyran]-4-yl]methoxy]-	1738.04940785028	1682.98989315829	1762.77844949357	1722.18054991669	1768.9965784221	1783.54845173788	1391.37348915055	1347.90122106427	1343.67356174759	1347.06966484149	1365.25665127453	1396.30361863731	-0.352469	1.2007419455343e-08	1.27010599680982	down	--	--	--	--	208997-57-3	--
neg_4193	4H-1-Benzopyran-4-one,7-(b-D-glucopyranosyloxy)-3,5-dihydroxy-8-(3-hydroxy-3-methylbutyl)-2-(4-hydroxyphenyl)-	2286.44867644523	2314.66787857693	2343.99973014068	2393.52323035667	2348.47038110861	2370.87064570426	1897.45663231092	1870.31120454837	2047.9557005012	2042.8343990722	2054.47190094858	2001.32056400106	-0.238689	2.33194810687892e-05	1.22037851728402	down	--	--	--	--	641-94-1	--
neg_4194	methyl (1R,4aS,6S,7R,7aS)-6-({[(2S,3R,4S)-3-ethenyl-2-(beta-D-glucopyranosyloxy)-4-(2-hydroxyethyl)-3,4-dihydro-2H-pyran-5-yl]carbonyl}oxy)-1-hydroxy-7-methyl-1,4a,5,6,7,7a-hexahydrocyclopenta[c]pyran-4-carboxylate	894.225055792579	860.749741721101	870.217715315391	878.712761263921	852.827639967785	855.819072098319	752.639214205974	706.139280773352	722.999363773636	732.163969715631	715.159336210717	737.534946371253	-0.255468	3.4186445871705e-08	1.25684643887051	down	--	--	--	--	120416-05-9	--
neg_4198	3-(1-methyl-1H-1,2,3-triazol-4-yl)propanoic acid	63.2711178653317	81.2599778945537	89.2400860194855	94.8020123531129	94.9727475512287	95.2365689696952	265.550418409202	236.963887582584	261.157083572698	217.246866212917	206.012692304208	212.025249059695	1.43114904187175	3.34812785103881e-06	1.24608313733021	up	--	--	--	--	28819-28-5	--
neg_4203	NCGC00169248-02_C22H34O5_7-Oxabicyclo[4.1.0]hept-3-ene-2,5-diol, 4-(hydroxymethyl)-1-[[1,4,4a,5,6,7,8,8a-octahydro-5-(hydroxymethyl)-2,5,8a-trimethyl-1-naphthalenyl]methyl]-	290.069	260.802346862157	275.894568908047	289.911994021433	284.555279628815	276.898194101247	349.640335003038	372.62704597866	423.34448343313	436.053554472119	461.02818808274	451.151460836348	0.571516513726496	0.000480366531486694	1.17563514009767	up	--	--	--	--	--	--
neg_4204	Phosphatidylethanolamine lyso alkenyl 16_0	274.914738906406	265.840927280097	283.830752232868	263.77045330271	307.516658173364	293.533133213597	678.633575424838	601.337674342198	758.47836662451	627.307492055282	626.175608595795	628.498876057643	1.21449584050907	6.12744642691947e-06	1.25768162813201	up	--	--	--	--	--	--
neg_4207	4H-Anthra[1,2-b]pyran-4,7,12-trione,11-hydroxy-2-[2-hydroxy-1-oxiranyl-1-[[2,3,6-trideoxy-3-(dimethylamino)-b-L-arabino-hexopyranosyl]oxy]ethyl]-5-methyl-(9CI)	59.8600431077087	44.6785716935374	83.9176934932689	74.4121513128535	71.1861195186811	73.4380986481898	84.6681265002453	136.209523428808	122.541520268693	171.874315561175	209.996118385677	169.847175413726	1.13533401148256	0.00505521102253929	1.03568787355547	up	--	--	--	--	121245-06-5	--
neg_4210	cordylasin B	1515.71758359597	1541.22677701742	1635.78958164938	1679.8492943042	1745.43123505115	1851.31909348619	858.64493177858	805.341324977564	991.319404230677	1021.92254740297	1061.03859949378	1066.39435682111	-0.780285	1.60249226734509e-06	1.22582825766882	down	--	--	--	--	1068653-43-9	--
neg_4223	Leopersin M	405.681038833052	433.317140650273	455.892374685601	470.746125942445	474.895019762465	508.371301623676	633.644302236473	611.602472663216	696.898773909818	674.32749751817	664.657722817457	656.230411901562	0.518373059075084	1.37933343307274e-06	1.22928823012741	up	--	--	--	--	214849-80-6	--
neg_4224	b-D-erythro-Hex-2-enopyranuronicacid,4-[[2-amino-5-[(aminoiminomethyl)methylamino]-3-methyl-1-oxopentyl]amino]-1-(4-amino-2-oxo-1(2H)-pyrimidinyl)-1,2,3,4-tetradeoxy-(9CI)	242.018406837732	240.144549283068	227.324319067229	222.781870116911	226.866501236573	246.909878889127	287.795871160087	289.411249135961	274.637572008175	280.082453869766	252.30055455145	254.938990899421	0.221319266501255	0.000897165120690635	1.08843578020379	up	--	--	--	--	106133-33-9	--
neg_4225	(1S,2S,4R)-2-hydroxy-1,8-cineole alpha-L-rhamnopyranosyl-(1->6)-beta-D-glucopyranoside	1470.11512932617	1443.45129377209	1483.67840858203	1540.66712329295	1547.20355154325	1531.21735146306	1293.77656056104	1312.50694233338	1399.65818476519	1393.41933088488	1373.64398893782	1416.34554786502	-0.138792	0.000484124058736836	1.09347526272623	down	--	--	--	--	934831-71-7	--
neg_4245	3-hydroxy-N-[7-[(3-hydroxyquinoline-2-carbonyl)amino]-2,12,15,25-tetramethyl-11,24-bis(methylsulfanylmethyl)-3,6,10,13,16,19,23,26-octaoxo-9,22,28,29-tetrathia-2,5,12,15,18,25-hexazabicyclo[12.12.4]triacontan-20-yl]quinoline-2-carboxamide	59116.4927589602	60044.1717951795	57243.5341490649	58554.0387165881	57525.5785120544	58658.5492575181	53895.1901388211	51917.7580904678	56196.7791496266	54243.1626759623	56107.3130406375	54707.4847007099	-0.102467	0.000664745710510588	1.09596656456635	down	--	--	--	--	173046-02-1	--
neg_4262	haplogenin-7-O-beta-D-(6''-O-acetyl)-glucoside	732.092304084313	774.439441462367	781.941573031153	901.463048305451	919.002088151822	966.09225214813	965.046131075628	958.083444551358	1146.56317567049	1151.24838847728	1164.31383192116	1095.53070488684	0.352752172514205	0.00161524747299161	1.0334366169181	up	--	--	--	--	75055-89-9	--
neg_4267	2-Succinyl-5-enolpyruvyl-6-hydroxy-3-cyclohexene-1-carboxylate	183.122857933465	208.487732529673	183.223537783103	187.292733321086	183.908464965858	181.351383765333	245.72863922598	240.026452596336	225.913511375015	224.346112946105	241.358485296362	242.924154954452	0.33321054085546	6.23834129577469e-06	1.20598821947656	up	C16519	Ubiquinone and other terpenoid-quinone biosynthesis(ko00130);;Metabolic pathways(ko01100);;Biosynthesis of secondary metabolites(ko01110);;Biosynthesis of cofactors(ko01240)	--	HMDB0304086	--	Organic acids and derivatives
neg_4272	Naringenin-4'-O-beta-D-Glucuronide	4604.50775911052	4809.95573218527	4506.34348001247	4572.64813547139	4831.97678002915	4787.92604614349	6544.73786655694	6545.57518445026	6325.52787973537	6307.99798635973	6711.86789763698	6659.64699462903	0.475741380919078	2.56506729275089e-09	1.26865815719923	up	--	--	--	--	158196-35-1	--
neg_4283	micropeptin HU1021	877.673337579197	967.809131165058	1066.83822082154	1102.99774526047	1162.45124205711	1151.51947063355	767.76843030144	765.10011898266	885.705342163751	907.277530510693	830.73305431912	874.600290793601	-0.331145	0.00338108187532089	1.02176182996196	down	--	--	--	--	1185842-18-5	--
neg_4290	3alpha-acetoxy-5beta-(4'-hydroxytigloyloxy)-7-acetoxycarvotanacetone	555.043316828405	599.391403607831	540.247121830456	568.033117922532	576.072404748445	566.423580710589	511.606128743543	483.991652853365	519.283489060378	542.453618928009	516.540824390746	530.285845891115	-0.133541	0.00137866097049754	1.04143763888527	down	--	--	--	--	1352050-48-6	--
neg_4313	(+)-(4S)-7-hydroxypiperitone	60.0579660325934	48.935053231935	61.8967619719061	68.2223094852594	74.2877126861778	77.2104109440542	104.18332164979	99.9337719910764	98.0688345769233	118.285373066648	117.504925712971	119.413035986024	0.751018217536044	1.87031663295198e-05	1.18512415680467	up	--	--	--	--	137493-33-5	--
neg_4317	Uridine,5-methyl-4'-thio- (7CI,8CI,9CI)	125031.03153643	131732.068498879	121313.778973538	120959.555291237	127202.082761878	126114.031265473	111122.726096705	111491.118572572	106375.344626437	102951.47367533	106817.64512874	107377.399499041	-0.219572	9.89793362647075e-06	1.2031639652471	down	--	--	--	--	6741-71-5	--
neg_4319	Heptanoate	884.941317399972	859.727437738629	846.625983524274	863.665761489666	883.671351980048	882.154330622769	494.384823691387	502.917	557.214752374576	518.985958950784	527.948770752406	533.261111210567	-0.735934	2.01443161195572e-10	1.27761320013754	down	--	--	--	HMDB0304376	7563-37-3	Lipids and lipid-like molecules
neg_4320	2-[2-(3,5-dimethyl-2-oxocyclohexyl)-6-oxooxan-4-yl]acetamide	84.0674273991229	74.6604228835804	103.320703238279	96.0128258234577	85.5972759543071	85.1925327040838	211.508771014689	302.933738833164	261.354852242984	349.186146465945	347.956766452374	341.463421049056	1.77856175573567	0.000181533145696252	1.21376247102778	up	--	--	--	--	--	--
neg_4322	Secologanol	223.658846458497	217.641008642064	218.320462965852	243.853428325208	238.89596434489	261.381377026225	177.480752505746	183.116644221095	192.062485931947	183.132857706765	189.806029946365	181.655781045423	-0.3423	0.000551917624167354	1.16021064507422	down	--	--	--	--	72463-81-1	--
neg_4323	scopoletin-7-O-glucuronide	20600.1870459628	19399.308895673	18633.0574716328	18877.8712255562	19710.2395673305	19979.8693812129	16661.066161743	16748.6762157366	17937.2440438845	17593.0897996313	18223.8099240012	18039.858360766	-0.155793	0.000591187194496515	1.08317887412453	down	--	--	--	--	132752-65-9	--
neg_4324	Pseurotin A	262.374	273.747409041647	280.482356597191	288.888856719912	281.462036152208	298.944165708419	305.926369848726	326.791085728241	327.458018985125	342.932055761392	315.010761325563	315.286773574956	0.197626115600215	0.00022835373773801	1.11927305003075	up	--	--	--	--	58523-30-1	--
neg_4344	ISOSCUTELLAREIN 8-O-beta-D-GLUCURONIDE 6''-METHYL ESTER	2430.56783708325	2402.36575685168	2452.90427866314	2448.46080921991	2649.7238020245	2611.59265509527	3755.98787437714	3662.3539839837	3979.77209925465	3765.07351662976	3969.89059511609	3882.56399095048	0.618073984964253	4.19914348238182e-09	1.26804761870167	up	--	--	--	--	636589-22-5	--
neg_4352	microcyclamide GL546A	2113.08615301135	2160.5276809012	2177.07683213933	2168.95184073321	2203.56025467318	2245.08298238062	1274.36540027617	1251.9917966898	1360.99507556579	1369.76535944789	1337.93197338163	1334.14914454056	-0.720823	2.14279499319507e-11	1.27772197221435	down	--	--	--	--	1226495-89-1	--
neg_4357	GEIR-3	95.3181864475708	111.738578063302	151.450603235944	137.96551746086	125.469423149419	134.454853695233	228.901822179196	240.250332585405	195.237327260364	183.078704818375	177.713377164378	193.600384062324	0.68822418136478	0.00020615540787595	1.12922330930941	up	--	--	--	--	1064078-94-9	--
neg_4361	(2R)-2-beta-D-glucopyranosyloxy-2-(2-methylpropyl)butanedioic acid	1437.47041861349	1361.52168760452	1369.84990307991	1311.74574716659	1451.13086096968	1444.42496101251	2504.88077307299	2561.76963587044	2429.35126674774	2349.43806563022	2490.23171270345	2535.18896337449	0.828130045773006	3.92985055289501e-10	1.27527695098981	up	--	--	--	--	256459-23-1	--
neg_4365	Reserpin N-oxide	14994.2268953708	15036.4614891657	13825.4057346544	13510.2953384981	14415.9526700416	14354.0378099633	13242.0014635635	12979.3952492372	12434.5148387277	12069.5566547137	12959.8021939464	12870.2235555835	-0.170117	0.000545052740183431	1.10057349010892	down	--	--	--	--	474-48-6	--
neg_4371	1H,3H-Pyrano[3,4-c]pyran-1-one, 6-[[3,6-di-O-acetyl-2-O-(2,3-dihydroxybenzoyl)-4-O-[3-(β-D-glucopyranosyloxy)-2-hydroxybenzoyl]-β-D-glucopyranosyl]oxy]-5-ethenyl-4,4a,5,6-tetrahydro-4a-hydroxy-, (4aR,5R,6S)- (9CI)	589.342950060197	569.541427585162	641.988510693702	603.690415239171	618.58034790748	671.491055719709	1015.15021537924	1010.50514797803	1026.12887998447	961.277590254911	972.370622840279	1013.95681786613	0.699383914257994	5.92655568252821e-09	1.26954558891016	up	--	--	--	--	179457-67-1	--
neg_4376	cyanidin 3-(6''-malonoyl)glucoside	2623.53882127039	2629.76763600077	2683.73350821683	2548.4091820395	2741.47323167133	2760.31168202464	2426.47830282986	2338.57144723845	2397.81055091517	2441.39971641262	2492.93301851106	2403.02338784196	-0.140846	0.000158532632819607	1.15020458946677	down	--	--	--	--	--	--
neg_4378	N-isopentylcrinasiadine	7743.13020708369	8323.99808669547	7903.18254736502	7777.44001189586	7713.82836791914	7642.68841630665	6321.40114453282	6241.01485240059	6779.01311716961	6424.70316203829	6547.90793341895	6702.05303824364	-0.271788	1.68854979470068e-06	1.2258866702293	down	--	--	--	--	1413256-23-1	--
neg_4387	butyrolactone I 3-sulfate	1612.2538455025	1563.25898153183	1622.13757750092	1644.26039597214	1686.12400326756	1778.09239923087	1814.50757073783	1739.87883179668	1864.17410628065	1762.5393526195	1823.80129560314	1807.0706894427	0.126236608704608	0.00255418079093896	1.03348911974807	up	--	--	--	--	1012860-64-8	--
neg_4415	Delphinidin 5-O-beta-D-glucoside 3-O-beta-D-sambubioside	1171.7536900367	1211.02189618148	1269.81465004771	1245.48313864388	1311.8017981665	1266.69518328751	1474.51324846494	1613.99278935435	1556.07684797783	1608.15791154186	1643.03979356743	1659.73905991123	0.353957701894938	2.92573506208515e-06	1.22498513746297	up	C20494	Anthocyanin biosynthesis(ko00942)	--	--	--	--
neg_4416	Cytidine, 5'-[hydrogen(2-methyl-1H-imidazol-1-yl)phosphonate] (9CI)	391.233996724757	456.998650971395	409.232184177802	407.75552756592	399.787202109332	393.146016342189	559.287991840743	605.163135649637	525.37514091557	565.536649973238	520.10337431712	555.03216622899	0.438163060669666	5.53419619423026e-06	1.21209383539731	up	--	--	--	--	85179-51-7	--
neg_4422	3-[[(2R,3S,4R,5R,6S)-6-[5,7-dihydroxy-3-(4-hydroxyphenyl)-4-oxo-1-benzopyran-8-yl]-3,4,5-trihydroxy-2-oxanyl]methoxy]-3-oxopropanoic acid	66022.3541633616	71298.558106588	64041.3120795698	65297.7354201977	66618.8906868877	65165.3000595023	59745.9687762579	57821.3806575312	57855.9443600433	55635.2072499342	56303.2098824268	56883.2124956947	-0.210942	6.97879547343252e-05	1.18456956508221	down	--	--	--	--	147899-33-0	--
neg_4442	Pieceid-2''-O-gallate	92603.5546277325	95600.5656907549	87705.7425683782	88003.7078613722	91283.0125848863	90394.9905947853	79948.1	78214.864626043	76251.8240777741	75856.9144546132	79777.7360559861	78813.1294175183	-0.218656	1.58737083104247e-05	1.2136396614718	down	--	--	--	--	105304-51-6	--
neg_4444	floribundiquinone D	5388.92028043872	5442.81289207796	5451.55558988293	5462.19933851417	5556.09966563033	5487.48825602225	4100.29309287935	4083.17894902395	4436.17541968096	4416.54709662053	4617.42996393089	4628.88754316083	-0.319112	6.46587074633227e-05	1.2324351496793	down	--	--	--	--	1092359-89-1	--
neg_4448	Naphtho[2,3-c]furan-1(3H)-one,9-(1,3-benzodioxol-5-yl)-6,7-dimethoxy-4-[(O-b-D-xylopyranosyl-(1&reg;2)-O-[b-D-xylopyranosyl-(1&reg;5)]-D-apio-b-D-furanosyl)oxy]-(9CI)	77.641071742572	83.2524903937903	88.5683796785262	77.4107799679187	86.0300112982433	91.1278677424449	23.0768	22.8369275588333	52.393137957429	54.5732047821096	47.3792593479528	36.1564104362366	-1.09219	0.000258954824199952	1.17272666167887	down	--	--	--	--	220182-12-7	--
neg_4453	(6R,7R)-3-[(carbamoyloxy)methyl]-7-[(2Z)-2-(furan-2-yl)-2-(methoxyimino)acetamido]-8-oxo-5-thia-1-azabicyclo[4.2.0]oct-2-ene-2-carboxylic acid	5665.37775632398	5883.37636352331	6157.56995687601	6174.32828341015	6074.46047461331	6153.57823512508	6838.53545401798	6524.71395294175	7154.41461522428	7078.62022261966	7268.29427283259	7268.27478754338	0.222599496921635	7.04184551802858e-05	1.16858347095395	up	--	--	--	HMDB0015244	55268-75-2	Organoheterocyclic compounds
neg_4458	5-hydroxy-4H-chromen-4-one	8394.20541480449	7803.53699296712	7517.94262188897	7621.21793278178	7944.59740843678	7975.78475444776	6599.24367147242	6514.32395141232	7123.09838040559	7082.64986497917	7280.16134159291	7069.35070069165	-0.181568	0.000405344083661373	1.09763617145486	down	--	--	--	--	3952-69-0	--
neg_4460	2-(2-Chloroethyl)-3-hydroxy-3,4-dihydro-2H-1,3-benzoxazin-4-one	357.470489248456	358.253480416464	392.552833540432	385.71439854046	368.64019030291	367.371532328311	436.363160737653	425.748145671835	453.800217925804	487.499481385177	464.964269789031	472.214538948097	0.297440813317746	4.42028584863234e-05	1.18777083438276	up	--	--	--	--	25206-44-4	--
neg_4465	4''-hydroxyglabridin	417.969008306958	404.934840828377	447.778271904081	462.486136973421	462.613	468.196612915049	365.014938263944	368.79365179765	376.213392922235	380.49141723579	384.000744153844	398.072544191686	-0.229247	0.000921879548255074	1.11432377927206	down	--	--	--	--	938190-33-1	--
neg_4485	3-Oxazolidinecarboxylicacid, 4-methyl-2,5-dioxo-, phenylmethyl ester, (4S)-	428.907275639511	431.629693228398	431.453876411752	431.987376804489	394.771210060868	406.228947849909	474.486039892065	496.366133279861	529.683774559521	538.132109941363	510.534247833153	544.501791699758	0.293064179358608	6.79752810407805e-05	1.17971002012905	up	--	--	--	--	125814-23-5	--
neg_4486	Diosmetin	2215.5599502706	2117.36682609304	2114.64321258841	2083.57369551932	2204.93025817424	2206.79817319719	2552.16907632663	2440.94959073978	2539.54988438877	2447.53792296436	2525.18477251625	2505.4012948489	0.213842353371373	7.6734714163875e-07	1.23606432328378	up	C10038	--	Flavonoids [PK12]	HMDB0029676	520-34-3	Phenylpropanoids and polyketides
neg_4488	Paucinervin C	952.702724175081	902.911424431798	885.96	872.020664816909	933.116244081486	953.462571328293	1058.71605478942	1070.07032016158	1096.31504804705	1039.11233201079	1114.57220083187	1094.57311507061	0.235037267164392	6.208659745119e-06	1.20940653288197	up	--	--	--	--	1243249-18-4	--
neg_4491	beta-D-glucopyranosyl (1(10)Z,4E)-(3R,7R,8S)-3-hydroxygermacra-1(10),4,11(13)-trien-12,8-olide-14-oate	1457.24334314335	1434.01331319563	1459.69061970774	1474.46065014387	1507.07496829688	1556.75169655333	401.722272342815	398.60204207483	433.45954144399	434.816139824827	417.18694481237	433.643207411855	-1.81896	8.02280671333364e-10	1.28191803642692	down	--	--	--	--	87741-70-6	--
neg_4492	Eupachifolin-D	882.165010532414	831.923277181628	828.650314060709	814.824289961848	846.487784938853	915.681	618.325933324323	585.55758125145	651.781452380339	626.72456494111	638.939717557849	669.655100461983	-0.433496	9.4828957903026e-07	1.23674226363036	down	--	--	--	--	72947-97-8	--
neg_4494	Nebramycin 5'	1403.38167576015	1244.79111540062	1240.01779408869	1216.23732762043	1247.31439371791	1256.58751797808	1461.69278607136	1402.17062249648	1357.69046252166	1368.07832380884	1434.10804944968	1404.68459780602	0.14768324725648	0.00266789030605164	1.03196854311693	up	C18001	Neomycin, kanamycin and gentamicin biosynthesis(ko00524);;Biosynthesis of secondary metabolites(ko01110)	--	--	51736-77-7	--
neg_4495	methyl (4aS,5R,7S,7aS)-7-hydroxy-5-[3-(4-hydroxyphenyl)propanoyloxy]-7-methyl-1-[(2S,3R,4S,5S,6R)-3,4,5-trihydroxy-6-(hydroxymethyl)oxan-2-yl]oxy-4a,5,6,7a-tetrahydro-1H-cyclopenta[c]pyran-4-carboxylate	18517.9980467914	17808.2123150144	17039.7536372068	17186.0373288551	17126.5375646134	17317.3991631452	14623.1043927399	14425.5384278904	14682.670182466	15100.9699739616	15133.3298110677	15343.3147791454	-0.233457	8.46094750627761e-06	1.21979748758615	down	--	--	--	--	--	--
neg_4496	(R)-alpha-terpinyl [alpha-L-(2-O-galloyl)arabinofuranosyl]-(1->6)-beta-D-glucopyranoside	4588.36453163968	4481.64309926976	4073.44648664213	4030.13360305636	4388.58056250462	4401.46162527664	3382.96442989127	3368.82990684402	3302.2484685602	3262.64119867044	3506.07770292555	3461.36121980846	-0.356141	4.17480593843076e-05	1.21958156830411	down	--	--	--	--	1007356-69-5	--
neg_4502	2H,6H-Benzo[1,2-b:5,4-b']dipyran-6-one, 7-(2,4-dihydroxyphenyl)-3,4-dihydro-3,5-dihydroxy-2,2-dimethyl-10-(3-methyl-2-butenyl)- (9CI)	1200.38609807909	1139.43988607424	1198.79981364837	1213.78097854051	1184.76994192237	1244.50108605768	1342.98042427378	1317.32151251877	1278.04876783195	1264.51793628717	1318.68867248067	1297.0787902964	0.122596033269792	0.000207119822199764	1.12625552266029	up	--	--	--	--	156162-08-2	--
neg_4508	(2R,3S,4S,5R)-5-(hydroxymethyl)oxolane-2,3,4-triol	256.179466513363	243.204214168588	245.67800627387	239.131782729707	251.292578780594	258.392518264003	244.192571183388	221.963304496658	220.186438055173	223.573843064375	222.29230428656	216.58925255214	-0.147389	0.00088590790406427	1.06968009982049	down	--	--	--	--	25545-03-3	--
neg_4513	1H-1,5-Benzodiazonine-6-carboxylicacid, 3-[(3,4-dihydroxyphenyl)methyl]-4,5,6,7-tetrahydro-4-oxo-, (+)-	4743.34180183535	4524.53097910089	4293.22431501134	4319.20740260516	4662.82561414191	4731.10867422698	3639.56553218194	3482.37788660823	3621.39929973984	3631.31728037169	3676.27052706456	3667.56216047719	-0.328615	3.25071679094495e-05	1.23128749525334	down	--	--	--	--	159903-66-9	--
neg_4514	8'-hydroxyzearalanone	420.173902467663	415.357381640412	365.142027717342	382.132982645483	423.66176075326	439.557291181503	535.424526452306	563.146423262007	521.427051448862	509.59469758848	546.929522355865	538.436258848668	0.39436075222453	8.16092046534022e-06	1.21459687182181	up	--	--	--	--	1093384-16-7	--
neg_4515	21-O-beta-D-Glucosyl-14,21-dihydroxy-14beta-pregn-4-ene-3,20-dione	2279.74638937953	2232.03500616818	2169.42589299275	2227.74099696433	2311.63707109565	2327.80555286333	2087.21267116266	2034.59479204337	2032.56984456648	1995.9591457626	2055.62784254306	2040.77944547241	-0.145723	6.88889483676681e-05	1.19422673007573	down	--	--	--	--	143773-57-3	--
neg_4517	cytochalasin O	177.293061851454	198.315851488051	222.922	228.840917187198	230.949865058729	254.76542916845	134.14242444654	142.959230889463	159.916244584459	153.608969640352	164.920908893433	192.099299400199	-0.470541	0.0016086158094393	1.04354416148138	down	--	--	--	--	119179-33-8	--
neg_4518	Iryantherin H	3334.98436075935	3231.01	3276.08492717915	3228.3548599094	3334.03400575611	3526.14124394095	2367.99371340314	2257.85215053171	2587.37473937497	2601.71421331201	2736.3776032043	2710.55049816376	-0.385055	2.5075931230004e-05	1.20568971444035	down	--	--	--	--	163959-59-9	--
neg_4527	Nonioside B	64164.6897143388	66286.5456884685	60900.5419139068	60012.2909080908	62564.5410208231	61753.2653209382	47062.8957733568	46377.0287073288	44672.3038288815	44870.202774291	47402.5170134671	47085.603906797	-0.437177	5.6423625248053e-07	1.25863176025319	down	--	--	--	HMDB0303582	255904-23-5	Organic oxygen compounds
neg_4532	Cyclopenta[c]pyran-4-carboxylic acid, 6-[[[(2S,3R,4S)-4-[2-(acetyloxy)ethyl]-3-ethenyl-2-(β-D-glucopyranosyloxy)-3,4-dihydro-2H-pyran-5-yl]carbonyl]oxy]-1-(β-D-glucopyranosyloxy)-1,4a,5,6,7,7a-hexahydro-7-methyl-, methyl ester, (1S,4aS,6S,7R,7aS)-	1304.86736747528	1235.30227417444	1367.51319232642	1376.3628909289	1247.76000320162	1312.04298471784	1147.27830452861	1114.88544929693	1056.2985665957	1086.95787824234	1107.65036465462	1135.85071155791	-0.238441	9.37653927939689e-05	1.17652474151244	down	--	--	--	--	71431-23-7	--
neg_4538	micropeptin KT1042	882.082326224929	867.246711579252	907.709525630133	917.162907286881	973.458700168091	948.41367924057	477.708160539502	524.244038635974	559.410951891333	567.229985733861	613.152457534627	582.094961460906	-0.72555	7.39341631328733e-08	1.25409299801087	down	--	--	--	--	1357381-98-6	--
neg_4546	Chaenorrhinoside	241.708741943236	244.034257154228	257.183423384224	262.82748984821	269.191880025455	250.197494656858	130.119419149231	132.601337247537	147.482900477549	160.873807608314	112.704852685149	169.635598765087	-0.83762	5.13075237029203e-06	1.23934387029133	down	--	--	--	--	132536-88-0	--
neg_4547	cynanogenin A 3-O-beta-D-glucopyranosyl-(1->4)-beta-D-cymaropyranosyl-(1->4)-alpha-L-diginopyranosyl-(1->4)-beta-D-cymaropyranoside	1358.48066990041	1330.98779299919	1376.03909223828	1348.36500499029	1380.00746249434	1377.72369150245	1108.68026569631	1048.82565644046	1154.99642953391	1183.68710523483	1193.02024738697	1183.43566605308	-0.249754	9.57974696397105e-05	1.20934108930529	down	--	--	--	--	858948-40-0	--
neg_4550	5-[(5-hydroxymethyl-furan-2-yl)methoxy-methoxymethyl]-furan-2-carbaldehyde	696.840334600204	688.567724913231	660.101672935595	645.857433283534	680.608422124345	673.985984281427	254.577336571983	243.584437673288	280.600929133976	282.489217729006	290.857182396935	297.269122371332	-1.29456	1.27030640416408e-11	1.27896254014775	down	--	--	--	--	1058724-57-4	--
neg_4553	(-)-simplactone A	118.37084442864	111.498302978156	116.915194552326	112.018750497319	124.065953929514	151.815088521188	30.3427174476341	23.3995327322446	35.6267308430581	33.2652578489688	39.9314016684748	37.864820353148	-1.87402	5.43811159182316e-06	1.24957472346588	down	--	--	--	--	252722-14-8	--
neg_4554	Hexose + C10H19O2	694.002035627892	650.882258665416	635.890270366964	661.958112222749	666.86713843138	702.377287034964	750.154803125926	733.273746456358	804.612705442008	773.600646253144	790.314597276936	756.296879021767	0.199906671236104	5.94261881728273e-05	1.15941352183644	up	--	--	--	--	378254-09-2	--
neg_4556	methyl (3,4,4-trimethyldioxetan-3-yl)methyl carbonate	304.498359303687	290.512913687554	321.163059579657	307.15069513202	345.462494243084	347.726622929187	143.10265559209	137.583573435961	145.603960068946	150.288185630599	181.023996661741	155.413926673268	-1.06977	1.93381746393659e-07	1.25518121456141	down	--	--	--	--	108560-91-4	--
neg_4557	11-amino-7-hydroxy-9-(hydroxymethyl)-5-methyl-1,2,3a,4,4a,6,7,9,13b,13c-decahydro-5H-4,6-methanobenzo[h][1,3]oxazolo[3,2-a]pyrazino[3,2,1-de][1,5]naphthyridine-10,13-dione	803.468450731682	778.438376052412	791.149716650268	744.081928663941	803.509595617231	836.05557312008	1013.95581357692	977.212966818768	991.005750756951	972.701120332521	989.148211063873	982.466625522473	0.317215888348148	1.75452538504124e-06	1.25313790330168	up	--	--	--	--	76828-84-7	--
neg_4560	(R)-oct-1-en-3-yl O-alpha-L-arabinopyranosyl-(1->6)-alpha-D-glucopyranoside	7308.37290712502	7186.07978867376	7058.22910594605	6900.36457868754	7381.77522911396	7336.27509423159	7757.45169794335	7635.39729971943	7684.90043608074	7650.5832626648	8107.15379769142	7875.35983997726	0.11369184196007	0.000237937010698886	1.11596470958162	up	--	--	--	--	1424395-27-6	--
neg_4562	1-O-Octanoyl Gentiobioside	425.783385914668	471.176320711708	468.718169061565	467.166013165342	489.077636517728	452.714674232751	567.355426926303	573.323994087599	620.369139974814	594.58956773476	622.538510449028	598.426210204992	0.366291305659272	1.12591683200282e-06	1.2290420696747	up	--	--	--	--	291293-49-7	--
neg_4567	103528-74-1	6785.61994567103	6863.73074478829	6830.01651559812	6687.2794953279	6566.25536601442	6362.13547419727	6161.93551036166	6270.40244471836	6246.08727538865	6235.0156810665	6240.84308348591	6342.09502830336	-0.0966724	0.00185403223633097	1.10528063451229	down	--	--	--	--	103528-74-1	--
neg_4569	Ikarisoside F	291.380084586467	289.226502036192	266.641613245133	245.965400018019	265.849026957859	251.546792939652	15.2867094138437	49.8024188317731	34.4069172874006	25.3245993011303	45.2657228738427	37.5304556558289	-2.95561	1.59557352854461e-09	1.27451297231381	down	--	--	Flavonoids [PK12]	--	113558-14-8	--
neg_4577	oscillamide B	1071.57170783944	1109.06449301847	1093.41361243915	1126.08581840805	1059.58905952922	1106.2411980062	963.076302043841	966.416296421674	1014.29294222834	987.918269530754	1041.24233374259	1016.00785454099	-0.132703	0.000172007743348956	1.13251592461966	down	--	--	--	--	365400-06-2	--
neg_4581	6-O-Trans-Caffeoyl Ajugol	563.33879954798	542.378357962647	602.076571448885	604.830865973033	532.084248891771	592.339378911309	657.260711134523	691.353879358832	638.405272064099	644.240679237165	606.902950687462	651.916754917177	0.178629823217034	0.00132879505795782	1.04559648830882	up	--	--	--	--	--	--
neg_4592	7-Methyl-3-methylene-6E-octen-1,8-diol-1-O-beta-D-(2'-O-acetylglucopyranoside)	17340.5399506152	17579.7482015307	16738.1502162303	16420.3873926918	17695.0351487245	17419.9117365378	14462.9512030663	14693.0639997048	14264.2728465351	14733.1031538652	16090.5981159993	15263.3154493366	-0.205279	7.5899268448204e-05	1.16158740798241	down	--	--	--	--	133594-04-4	--
neg_4595	Herpetone	1680.44397671949	1644.04298778292	1752.43645300687	1639.04016793468	1776.6900812517	1827.8882104619	1235.98029269512	1165.95605589094	1336.62328983787	1335.32613143703	1453.48754678122	1345.69683618164	-0.39052	1.79802983380067e-05	1.19233163452223	down	--	--	--	--	951677-22-8	--
neg_4611	7,8-dihydroxy-5-(hydroxymethylene)-3-(2-methyl-1,3-dioxobutyl)-6-methylcoumarin	1244.24145314243	1109.79771709231	1130.20859642976	1129.35541234142	1202.0625148539	1228.27224572217	1243.32541599686	1311.43743276766	1257.34739251826	1331.45901310644	1414.71793837056	1367.84179495079	0.170234247130658	0.00209654536409203	1.01818710611551	up	--	--	--	--	1067224-40-1	--
neg_4612	D-Xylaric acid,3-C-carboxy-2-C-dodecyl-, 5,2-lactone (9CI)	171.026742682839	179.65621924175	181.955825924524	182.409085728218	215.743447332717	221.433316030819	129.641956559157	127.424886442161	143.843465573537	139.974625906156	160.587235802211	158.886371279079	-0.421412	0.00120870429856324	1.0659948425632	down	--	--	--	--	136266-35-8	--
neg_4614	Gomisin D	7248.30922369695	7480.75345534695	7360.88903286967	7310.94516795597	7562.48438162103	7454.58541671337	8985.32786080528	9038.37572186695	8853.88480893399	8950.02928399669	9410.52734960651	9368.27717676346	0.297927282791249	5.21884803608919e-07	1.25927003061768	up	C17816	--	--	HMDB0252911	60546-10-3	Phenylpropanoids and polyketides
neg_4620	3-Oxepinacetic acid, 2-[(acetyloxy)methyl]-4-[(1aR,3S,3aR,4R,5R,6R,7aS)-5-(formyloxy)-3-(3-furanyl)octahydro-4-[[(2R,3R)-2-hydroxy-3-methyl-1-oxopentyl]oxy]-3a-methyl-7-methyleneindeno[1,7a-b]oxiren-6-yl]-2,3,4,7-tetrahydro-2,4-dimethyl-7-oxo-, methyl ester, (2S,3R,4R)-	7200.60243417138	7282.59846912986	7150.24893758244	6904.95513469812	7047.67502878166	6936.76085532511	10351.9464389135	10381.6829296767	9852.44668999801	9860.53219208959	10565.3428816991	10562.7326961948	0.534099331399142	1.10506411129329e-07	1.27011614723997	up	--	--	--	--	152340-79-9	--
neg_4627	(R)-Mevalonolactone	20.9701994551729	5.25862390762412	32.001727900537	23.4118445729576	28.1745802459783	30.088010005707	178.573565328326	178.668970272363	192.604123450193	185.068901417922	194.061222100875	187.054128066081	2.99585770106516	1.28239639426361e-10	1.27858370487185	up	--	--	--	--	19115-49-2	--
neg_4631	4-Thiazolidinone, 3-(2-hydroxyethyl)-	339.16570264141	344.179231000299	342.019920946479	340.751620561612	371.807015355066	373.415915954032	402.76691739924	397.491913819647	383.390499154859	403.833537825469	430.338160841387	427.753098371261	0.212014678174406	0.000234230370529982	1.11804790285387	up	--	--	--	--	205173-27-9	--
neg_4633	Picras-3-ene-2,16-dione,11,20-epoxy-15-[[(3S)-3-ethyl-3-hydroxy-4-methyl-1-oxopentyl]oxy]-1,11,12-trihydroxy-,(1b,11b,12a,15b)-	562.307491375425	646.931031028748	656.152303252857	623.245025609836	630.088331870455	649.600877468817	670.590893223102	700.184670343474	717.656973223395	714.971881069812	727.347926438651	724.27838349205	0.175246131336743	0.00106646584829255	1.08033827754415	up	--	--	--	--	160791-11-7	--
neg_4648	4-amino-1-[(2S,5R)-2-(hydroxymethyl)-3-oxido-1,3-oxathiolan-5-yl]pyrimidin-2(1H)-one	301.249485784066	315.890633151857	319.775130520158	319.694560997095	315.208249842835	305.339834631392	169.662745069051	163.519902015559	162.021245382639	171.844123942439	171.213195118686	173.40498238293	-0.891817	1.22205439757818e-10	1.27978549315421	down	--	--	--	--	131086-23-2	--
neg_4653	2-(4-hydroxyphenyl)-3,4,9,10-tetrahydro-3,5-dihydroxy-10-(3,4-dihydroxy phenyl)-(2R,3R,10S)-2H,8H-benzo[1,2-b:3,4-b']dipyran-8-one	972.521299859585	957.184715951166	985.253592884845	974.438329920604	983.279	991.171431933902	773.385301880031	737.810594092759	774.95594719001	741.578391186407	777.271520101617	815.251588566723	-0.343876	1.00315944393587e-06	1.26162018264193	down	--	--	--	--	1300029-25-7	--
neg_4654	WZ4002	1893.15559871578	1907.44256127839	1811.10340515948	1846.25795618106	1807.5682725523	1780.28009115611	1960.45538922846	1921.78223935512	1968.44686222995	1966.51947568408	1979.58531811769	1991.91281111322	0.0939059496627866	0.000947292569028503	1.10759921725179	up	--	--	--	--	1213269-23-8	--
neg_4657	Pelargonidin 3-(6-p-coumaroyl)glucoside	2026.49360573447	1997.81408553258	1998.05029593781	1985.52196045881	1959.33381974781	2040.97877528915	1728.63774648566	1729.74642948695	1605.51162952728	1672.66168849339	1658.6776131956	1588.14748377932	-0.266418	3.68300651396169e-06	1.24379039548552	down	C16368	Anthocyanin biosynthesis(ko00942)	--	--	--	--
neg_4671	Koparin	2807.70581788853	2830.80545850709	2697.7114670582	2700.2605484334	2738.14039885374	2753.91115195914	1756.85387797628	1735.81171135077	1657.75400500906	1618.19379385425	1661.20057160176	1638.41839941333	-0.715148	1.22542700754925e-11	1.2784937201338	down	--	--	Flavonoids [PK12]	--	65048-75-1	--
neg_4676	2"-Acetylhyperin	6943.64775521345	7033.07332470837	6797.26484997079	6786.76375679711	7120.0300534226	7181.3906870959	6482.72229617342	6034.9485262896	6299.13340332911	5963.01283920619	6466.90745963488	6201.41439460717	-0.160753	8.10396963354818e-05	1.15839640850588	down	--	--	--	--	439266-62-3	--
neg_4697	didymellamide C	769.150693135816	780.866985989475	720.130836872983	676.047209749263	696.867956223382	687.68383913595	606.519517651732	570.585116924678	571.152562036929	605.842726941312	606.701474922335	599.07515499711	-0.282789	0.000377528982411434	1.16031969523376	down	--	--	--	--	1426414-28-9	--
neg_4707	3-[(3S,6S,9R,12S,13S)-13-[(2R)-decan-2-yl]-3-(hydroxymethyl)-6-(1H-indol-3-ylcarbonyl)-12-methyl-2,5,8,11-tetraoxo-1-oxa-4,7,10-triazacyclotridecan-9-yl]propanoic acid	21857.768039996	23059.2906291694	22242.5389187325	21724.6730005513	22636.3301468705	22555.6774739214	26532.8429929004	26062.3700096187	24972.5070258739	24891.7986930387	26795.8056233028	26048.4201104314	0.212038606997294	1.02570412699537e-05	1.21487202531725	up	--	--	--	--	180462-26-4	--
neg_4720	1-O-(3-methoxy-4-hydroxyphenyl)-6-O-galloyl-beta-D-glucopyranoside	47001.1267044481	48642.5368023687	44635.1441046459	44471.5421645382	44394.4383565974	44802.6036082132	42845.1225845803	40879.737779693	40768.4827191702	39255.7658828519	40208.1274063833	39672.2236111842	-0.16921	0.00028127877147312	1.12320947552212	down	--	--	--	--	109194-55-0	--
neg_4732	2,5-Cyclohexadiene-1,4-dione,2-(hydroxymethyl)-	282.394550663378	258.271031148127	266.394330823257	261.66296501018	275.756662379049	290.450266169359	355.654882377053	345.053279656912	376.773723927454	382.213179129042	374.458956757083	351.645253974638	0.41893222631279	7.16236184183526e-07	1.23742807154987	up	--	--	--	--	644-17-7	--
neg_4738	(7-Fluoro-2-methyl-1H-indol-3-yl)acetic Acid	460.249987454233	489.981415566919	455.39530300832	439.703554586363	474.011636776527	488.025450542831	548.064612550996	513.800723976384	524.745760872778	556.857728076705	552.09218554159	517.990078412895	0.194950553838563	0.000120073160319872	1.14059251054669	up	--	--	--	--	383131-67-7	--
neg_4743	4',5-dihydroxy-6,7-methylenedioxyflavone	540.235	560.946268361616	552.495741583215	529.016429965676	547.603137875632	568.02813429905	126.176334083716	141.322741413344	160.264751111576	170.32496997502	166.040218437037	166.226396198739	-1.82588	2.81326748934888e-12	1.28058427141318	down	--	--	--	--	60948-17-6	--
neg_4745	10-O-beta-D-Glucopyranoside,Me ester-(3xi,4E,10R)-3,10-Dihydroxy-4,11-dodecadiene-6,8-diynoic acid	352.486895339126	338.716406484121	337.693423575859	332.656725640381	349.573503072958	309.431909646812	456.051341173079	440.306620246226	465.915639283488	429.879463814331	439.910158603308	451.613231066813	0.409456368427053	1.31323327035267e-07	1.24925657307816	up	--	--	--	--	142449-85-2	--
neg_4748	Pelargonidin-3-O-(6''-O-malonyl)glucoside	9272.93859678391	8967.91642249553	9031.84736077706	9006.59998775834	9447.56687100723	9491.07439552759	8017.12806603467	7466.08757283999	8092.12992929012	7883.18395248362	8303.00524727503	8096.72114728415	-0.206369	1.24510086522988e-05	1.19735008055512	down	--	--	--	--	165070-68-8	--
neg_475	Histamine	87.5468993969936	93.7098149614295	83.5668558131118	79.8769068232641	90.1530522360524	86.8283108425989	58.4392231436005	63.4384372705529	56.3326702003713	55.4807953469024	58.9732501736427	51.9820237375833	-0.598053	6.02476968070523e-07	1.23930910674317	down	C00388	Histidine metabolism(ko00340);;Metabolic pathways(ko01100);;Biosynthesis of secondary metabolites(ko01110)	--	HMDB0000870	51-45-6	Organic nitrogen compounds
neg_4753	Malvidin-3-O-rutinoside	491.100025954331	530.217263156314	503.38348162089	455.384972173263	510.131169158803	509.454225719602	560.713134809901	556.577841120668	542.415799955571	566.840207529422	592.13005741373	603.175897317987	0.189973415328416	0.00051010555632353	1.08742477060109	up	--	--	--	--	--	--
neg_4754	3,8''-Binaringenin-7''-O-β-glucoside	453.517477909906	452.911047023523	476.163061520415	452.593206376199	369.833220925678	434.469031692531	589.720643725651	552.540127173031	624.195870517081	623.80850204508	666.822193678648	750.209466801261	0.528509456588199	0.000328058863461699	1.14070726976244	up	--	--	--	--	56663-56-0	--
neg_4763	1H-indole	105.642357324467	93.7527158251661	96.1171695216824	109.068659993165	111.606634986585	109.721189146635	141.749655513746	164.491092677227	153.307780489775	181.188572264633	183.349193675354	167.789745952226	0.664207540125793	5.89696646851635e-05	1.20188465486727	up	--	--	--	HMDB0000738	120-72-9	Organoheterocyclic compounds
neg_4764	1,4-Benzenediol, 2-[(4-methyl-3-pyridinyl)oxy]- (9CI)	327.864358616348	329.345740368691	310.252754450053	320.068560046161	342.267786267236	330.504537202543	383.619153456157	449.961210698175	462.081182331034	533.59596020155	533.433305690491	507.471	0.550054803401234	0.00119008899041404	1.14563313148847	up	--	--	--	--	323194-06-5	--
neg_4768	7-(5,7-dimethoxy-4-oxochromen-2-yl)-6-hydroxyheptanoic acid	1620.06182389278	1649.18028937286	1647.03173515245	1620.16	1672.22926240163	1720.69416433162	759.919119969057	713.081107055479	840.072898547502	806.659917029802	880.24032815996	855.743699819544	-1.03202	1.90743619572801e-09	1.27596345299684	down	--	--	--	--	--	--
neg_4775	2(5H)-Furanone,3-[(1R)-1-hydroxyoctyl]-5-methyl-, (5R)-	1081.63862994333	1045.01525247214	997.627264456386	1019.14737444497	1015.19310076311	1045.75687999734	973.267372640254	922.97524467363	889.392628412713	873.174474260312	921.964639239465	880.380175104116	-0.184081	0.000103005833583167	1.14916812075352	down	--	--	--	--	144398-20-9	--
neg_4779	(13E,21E)-(7S,16R)-6,7-epoxy-16-methyl-10-phenyl-[14]cytochalasa-13,21-diene-1,23-dione	552.211388934467	596.769441458403	562.465310468878	558.681787647115	572.803572604087	558.542875182346	878.148654828287	804.139422999113	849.926671947641	778.768288087466	811.366465356588	783.802380707141	0.528431676166965	2.65291206689203e-06	1.2555169101166	up	--	--	--	--	1375085-60-1	--
neg_478	L-Arginine	2031.77776180632	2038.61341257769	1754.70491418575	1729.59878520308	1851.38531978185	1785.64059511074	1231.31471353566	1197.46668892577	1220.28971371189	1145.97730439831	1123.1175336077	1166.93359664665	-0.659572	2.5865153338474e-05	1.23961973558227	down	C00062	Arginine biosynthesis(ko00220);;Monobactam biosynthesis(ko00261);;Arginine and proline metabolism(ko00330);;D-Amino acid metabolism(ko00470);;Aminoacyl-tRNA biosynthesis(ko00970);;Metabolic pathways(ko01100);;Biosynthesis of secondary metabolites(ko01110);;Biosynthesis of amino acids(ko01230);;ABC transporters(ko02010);;Efferocytosis(ko04148)	--	HMDB0000517	74-79-3	Organic acids and derivatives
neg_4780	Tetrahelin A	3235.12895277501	3256.76885148736	3140.3522582145	3237.44161462731	3081.72915706297	3179.06790420251	3854.9752074946	3773.17448868992	3817.0167166384	3882.68257666563	3904.46494281629	3812.85908663321	0.268590867632385	1.20403199389252e-08	1.26724216240935	up	--	--	--	--	75627-95-1	--
neg_4787	3-O-alpha-L-rhamnopyranosyl-(1->2)-beta-D-xylopyranosyl-(1->2)-beta-D-glucuronopyranosyl-22-O-beta-D-glucopyranosyl-21-epi-kudzusapogenol A	75239.2935672381	78414.9180841743	74837.5905862071	73833.3676422939	73231.9733565296	73065.5673918679	65709.660796568	65170.0012475913	66391.1760527816	66448.9003626944	72076.8462200531	71170.2463386779	-0.140591	0.00117129822273782	1.06900635882032	down	--	--	--	--	1005378-91-5	--
neg_4788	(+/-) trans-1,2-cyclopropane dicarboxylic acid	772.293464455931	729.456398460642	751.738696549103	761.525340876573	743.34928181461	749.008479887375	1073.84953284397	1054.9742459374	1155.95987751311	1171.81241171044	1151.17454121554	1077.10892663465	0.568615148097177	3.66910822612714e-06	1.26239261353613	up	--	--	--	--	58616-95-8	--
neg_4789	(6-oxocyclohexen-1-yl)methyl Acetate	96.1785748915746	85.1099553219176	88.1223249944949	84.1579837047841	87.849710581018	85.7363	196.362794230829	168.062675397673	176.504528993535	179.027116760431	196.504774696386	180.689780625949	1.05746417036935	6.54556177924332e-07	1.26711562237361	up	--	--	--	--	106281-44-1	--
neg_4790	Aconitic acid	485.950346657206	427.728566936361	443.471022145221	454.062850100732	458.21262556868	460.46217931602	699.609956587041	655.487960930442	745.805928572594	756.11786627281	724.845313608626	690.147660016546	0.646075060467341	7.99085247719221e-07	1.25642020095873	up	--	--	--	HMDB0247961	499-12-7	Organic acids and derivatives
neg_4793	Secologanic acid	10166.6557176463	10236.0957641907	9563.94383731632	9827.38507701505	9956.65593403724	9976.08781318877	17310.295940439	16525.8912642811	15679.0927796163	15928.0487005106	16498.1768052528	15606.8794487902	0.707738975689918	2.76840436739695e-07	1.27161416804755	up	--	--	--	HMDB0304481	60077-46-5	Lipids and lipid-like molecules
neg_4798	Kanokoside C	2426.60488976204	2493.78815323483	2278.86961257757	2314.81037252459	2256.48849562953	2321.31510130763	1978.32774783512	1899.20556676404	1826.11547426449	1866.80352283035	2030.35642805262	1949.84322588508	-0.286889	7.11525111302662e-06	1.20726874099822	down	C17430	--	--	HMDB0035305	64703-87-3	Organic oxygen compounds
neg_4799	alpindenoside D	1247.00129205817	1335.23109071782	1469.88616235864	1499.37008878866	1479.77500976323	1524.81490086074	1986.42272976933	2107.59273648972	1968.55127928927	2067.77568133221	2119.98586024414	2017.19099393635	0.519821907341283	2.20271475622369e-06	1.24188553384902	up	--	--	--	--	1169760-94-4	--
neg_4802	Sesaminol triglucoside	473.678160442591	481.119250554257	558.75810235575	573.791188068218	523.791742166784	551.875030898009	699.704629518769	661.45914023029	680.167110856263	682.322797866154	722.786333265049	698.945987680429	0.39020674337963	4.38217593469022e-05	1.20550562389725	up	C22598	--	--	--	157469-83-5	--
neg_4804	(+/-)-2-hydroxynonanoic acid	405.931124491381	429.691607079683	447.354607455439	462.446306862862	466.895078271235	468.249743211719	857.170827402574	859.550981302239	849.205141587395	901.107761272732	913.184671633494	763.047910398382	0.940146146892363	4.79347144983802e-07	1.26390738238502	up	--	--	--	--	70215-04-2	--
neg_4806	Paederosidic acid	1341.36298404628	1375.62641243533	1300.37960231422	1293.94837513257	1342.28326355171	1309.79443294162	1725.60207794242	1656.43547980344	1636.47138995778	1656.40916550715	1734.7176285295	1613.41892150241	0.331866718860389	2.75326749167712e-07	1.25498810420854	up	--	--	--	--	18842-98-3	--
neg_4807	2,4,6-trihydroxyacetophenone 2,4-di-O-beta;-D-glucopyranoside	2887.60956067846	2936.48864082484	2797.35762702021	2842.79000073542	2934.54904430221	2912.57992424306	3497.94136319005	3474.91545041781	3179.59062138758	3262.0971824007	3376.38672374311	3241.54216690954	0.210620266674035	0.000130930062201608	1.19024382890619	up	--	--	--	--	6410-69-1	--
neg_4810	4'-O-Desmethylpapaveroxine	968.686862847794	1000.47308784406	944.643881234293	956.72256313145	1018.45888712306	996.655218319951	1187.35176820325	1159.80235019719	1150.47699853749	1171.07099017656	1229.17866519031	1206.70426157608	0.271550962654685	2.86672707405453e-07	1.24152051419296	up	C21599	Isoquinoline alkaloid biosynthesis(ko00950);;Biosynthesis of secondary metabolites(ko01110)	--	--	--	--
neg_4812	(1S,2S)-2-methylcyclopropane-1-carboxylic acid	108.483	106.085676905139	101.640372895677	116.076896986314	109.079416081712	107.283862191626	163.944561393361	156.623829802099	147.817687572913	160.658577179811	144.942547632666	133.680395474787	0.484725010378174	7.25262418723375e-05	1.20685690386524	up	--	--	--	--	14590-52-4	--
neg_482	Octopine	69.3728915259021	70.6115242966855	66.4933981847032	70.1235071777131	65.4273102225532	69.1327970903917	30.954743935897	45.9805625918513	43.5511099455874	56.076092684359	50.8728191598776	53.5242290031406	-0.549342	0.00163686861256688	1.12486962235146	down	C04137	Arginine and proline metabolism(ko00330);;Metabolic pathways(ko01100);;ABC transporters(ko02010)	--	HMDB0255912	--	Organic acids and derivatives
neg_4824	Carthamone	1299.36096271036	1281.72322554719	1213.42558283511	1225.81899128953	1252.91895370674	1235.68591506628	2026.44477968099	1911.95782752556	1873.85240261583	1895.37834253222	1935.69268548241	1827.12653535965	0.61124236938766	6.82622018316595e-08	1.27080818896603	up	C08598	--	Flavonoids [PK12]	HMDB0037377	86579-00-2	Phenylpropanoids and polyketides
neg_4836	4-Hydroxy-5-methylcyclopentane-1,3-dione	202.313253156303	206.409033763731	186.062445361639	199.69604687675	197.383647611289	200.200354334994	253.136861892915	239.256403959838	259.971223053606	252.345768769478	262.270019014587	245.144838720051	0.343114875975299	5.67542192560167e-07	1.24063820475752	up	--	--	--	--	57156-98-6	--
neg_4837	3-Methylcyclohexa-3,5-diene-1,2-dione	500.976497639286	497.543348332102	464.28794532172	481.895517823972	508.785484263433	505.732808265882	574.541036472297	549.818024626773	576.041401849459	567.354894512299	578.798430933082	553.834305268282	0.200481676712081	1.16017627344507e-05	1.20563440616753	up	--	--	--	--	4847-64-7	--
neg_4838	1,2-Propanediol, 2-(4-methylene-2-cyclohexen-1-yl)-, 1-acetate	179.109453880804	139.417956143346	148.385413258869	152.463517333101	150.141896704768	167.660372890136	248.88656137959	289.533320188083	265.048626916184	279.464797232963	270.570249438751	247.558697467119	0.772633471725553	2.81525579259664e-07	1.24352405654728	up	--	--	--	--	139906-45-9	--
neg_4840	4H-1-Benzopyran-4-one, 3-acetyl-5,7-dihydroxy-2-methyl-	139.784788267505	101.231320586872	105.38656886445	111.235774565587	119.884815168105	125.95078875157	156.389991245756	147.960021742005	185.793354572787	178.217104205587	176.461757190518	171.446582647207	0.530712933863656	8.89416945529736e-05	1.14732378274401	up	--	--	--	--	1022-78-2	--
neg_4844	Ethyl 2-methylthiophene-3-carboxylate	97.1682590727433	106.345966973878	106.824	109.794151002428	103.758464282202	113.066074626524	156.148799933241	166.158606445071	167.480948505609	184.179345091405	178.366853566485	158.665361179842	0.666516214094576	3.3269252743994e-06	1.24575723188408	up	--	--	--	--	19432-66-7	--
neg_4845	Sweroside	94.7247470414417	73.0796985688608	94.1186241323327	103.278775484221	96.9853119698223	102.680156243128	153.221108580562	156.348187228802	160.458128679462	163.702573460827	151.295424429557	137.789906192441	0.708129948107126	1.72702919899574e-06	1.22774382580205	up	C17071	--	--	HMDB0258643	14215-86-2	Organic oxygen compounds
neg_4846	Apodanthoside	730.441492893539	667.159929218168	670.027750982601	659.216972038215	691.43743972975	672.84770239537	1000.78257157039	994.791190222947	1078.56070497268	1094.64962416311	1088.49148075972	998.041977785226	0.612583289207517	4.25805334434035e-07	1.25957231068241	up	--	--	--	--	73528-73-1	--
neg_4858	(4-Methoxyphenyl)methylbeta-D-glucopyranoside	305.616797320979	330.315277509297	251.418871321691	271.921272495779	225.982822619754	236.911557504814	0.633442875183745	0.262877595496338	6.76664074743921	11.8586860116765	22.3838688830357	18.2866015679439	-4.7522	1.02005066879654e-05	1.25763397157801	down	--	--	--	--	81381-72-8	--
neg_4860	cytospolide I	236.761537521361	255.182686324799	184.037768543454	199.732502088837	228.902241426924	208.991485582137	118.251302142103	106.941408083078	117.009013083514	116.969396841786	123.182638594871	122.930961950203	-0.897257	0.000145092298456086	1.21614575786349	down	--	--	--	--	1293989-45-3	--
neg_4866	3,13-Ethano-1H,10H-furo[3,4-c]furo[2',3':6,7]naphtho[2,3-b]pyran-3(3aH)-carboxylicacid,4,5,6a,7,7a,8,12a,13-octahydro-4,14,15-trihydroxy-8,12a-dimethyl-5,10-dioxo-,methyl ester, (3S,3aS,4R,6aR,7aS,8S,12aS,13R,13aR,14S,15R)-	7795.61500610746	8180.53534378551	7597.79932892749	7558.15824373909	7943.48708700696	7797.2876967686	12117.0800077224	11812.3031559931	11188.5426587435	11030.8946777754	11447.447098333	10934.2505060843	0.547993070077688	3.79218306930168e-07	1.26278379011124	up	--	--	--	--	95732-45-9	--
neg_4874	10-hydroxy aconitine	3727.44342725891	4016.59829665832	3751.58500100558	3701.07871247067	3949.60152675281	3992.11850109894	4601.54485364231	4545.20884246323	4279.80542122316	4397.10255722079	4788.26806606132	4575.68103165456	0.232658679351333	3.2957119147967e-05	1.17732587845757	up	--	--	--	--	--	--
neg_4880	4-Deoxypyridoxine 5'-phosphate	203.552983094952	172.911297297443	178.126717839394	190.86769817894	190.742652106834	181.088386805402	223.452875386124	235.828108893761	272.240820873767	286.591102845088	278.934469706542	260.059670513557	0.478864776740621	0.000340010569117269	1.15642724214238	up	--	--	--	--	883-84-1	--
neg_4881	Benzamide,3-(formylamino)-2-hydroxy-N-[(2R,3S,6S,7R,8R)-7-hydroxy-2,6-dimethyl-8-(3-methylbutyl)-4,9-dioxo-1,5-dioxonan-3-yl]-(9CI)	395.509629117495	416.142620425387	326.575034738669	340.10320761253	389.303	361.418198495479	493.661094817463	461.683976671586	503.935601075233	508.879853506067	481.359934878214	470.940864776729	0.389766059428719	0.000115709846838732	1.17480157242891	up	--	--	--	--	148163-08-0	--
neg_4884	oscillatoxin B2	21060.6671154837	21383.8481086895	19119.7828050517	19439.8944409729	18835.0099741751	18851.2734836874	15667.5050531873	15522.3618108202	15522.3059578064	15123.3877972271	15109.7107493554	15105.1899386341	-0.366707	0.000143868052242369	1.21595716459485	down	--	--	--	--	95189-17-6	--
neg_4885	Ansamitocin P-4	63347.2287530834	66326.3514561496	58309.204294734	58342.3297178311	59542.8138926062	59137.8284815128	47982.7631938776	45843.2345934198	44316.5603677098	42876.1063660465	45126.4076485221	44456.1870844719	-0.431751	9.36774774091099e-06	1.22894792052424	down	--	--	--	--	66547-10-2	--
neg_4901	Oleficin	7467.25341704244	7912.57207331876	7482.55059504672	7463.39688515841	7262.30914034468	7105.79648178762	8919.65596428062	8686.79698585672	8417.84427201319	8251.74715135002	8385.07283752743	8340.50268019702	0.190465820952225	4.07923069430247e-05	1.16894177879177	up	--	--	--	--	12764-54-4	--
neg_4911	swietenin E	762.426987752682	834.511580116332	823.935987910666	826.870397245535	846.315808232911	814.265090872775	845.89651341387	854.948413782671	924.01501842733	934.765149740467	931.238998654546	963.780070258931	0.15225405558813	0.00366858706748243	1.00602169572091	up	--	--	--	--	4802-01-01	--
neg_4919	(R)-linalyl-6-O-alpha-L-arabinofuranosyl-beta-D-glucopyranoside	4550.83768735104	4632.69092945629	4153.09377914488	4157.99538033117	4550.96538066886	4326.76616356015	5124.63836120712	4873.33329910825	4936.18101782046	4737.76177232665	4892.3678556667	4900.28198298872	0.159954836195975	0.000858673129021803	1.09204290788368	up	--	--	--	--	84543-11-3	--
neg_4923	Card-20(22)-enolide, 3-(β-D-glucopyranosyloxy)-5,14-dihydroxy-19-oxo-, (3β,5β)-	2935.50394447978	3029.27022068944	2857.99519311162	2889.7948053192	2773.4804028875	2703.11210048098	2277.30923820006	2276.98949665947	2479.86319658729	2442.87	2489.64510901313	2523.30233911019	-0.246443	4.25266190500229e-05	1.16807426737996	down	--	--	--	--	6014-43-3	--
neg_4924	Graveobioside A	289.034416224291	288.590110301653	317.613357902548	328.192576904832	337.175101854372	323.57387883111	238.966673257364	221.28753910291	243.768923467974	228.163689163624	245.226705922124	261.179482108904	-0.389278	5.00057488899304e-05	1.17890361997319	down	--	--	--	HMDB0038469	506410-53-3	Phenylpropanoids and polyketides
neg_4925	Ergosta-2,16,24-trien-26-oic acid, 15-(acetyloxy)-28-(β-D-glucopyranosyloxy)-5,6,14,22-tetrahydroxy-1-oxo-, δ-lactone, (5α,6β,15α,22R)- (9CI)	3154.68727271012	3290.69268779146	3281.28522501483	3231.06685652384	3288.02852815194	3324.82376388178	3959.79402072601	4058.76308537545	3952.10757618403	3996.36966741924	4067.95119532315	4042.10192002573	0.298974051777452	7.63074675094582e-10	1.2724253992784	up	--	--	--	--	148054-13-1	--
neg_4931	(2-hexylcyclopropyl)acetic acid	5159.68412516357	5162.10755406352	4870.32248363977	4821.19738478877	5164.27803128223	4969.92264964751	13358.7568475091	12942.0479114145	12823.4812391677	12495.0773332403	13158.4621799603	13045.8092964917	1.36816940807006	2.32652844631452e-11	1.28205313841458	up	--	--	Fatty Acids and Conjugates [FA01]	--	35936-15-3	--
neg_4933	Dalbergin	111.82608818567	95.503413613055	120.659650674319	144.018846133166	135.224308958553	130.049231367662	45.6973106542045	58.6542028791856	53.839146678852	73.5188045432637	77.2955011095428	72.5484882425611	-0.95033	8.07113427185695e-05	1.16219929975576	down	C10414	--	Flavonoids [PK12]	HMDB0303925	482-83-7	Phenylpropanoids and polyketides
neg_4934	5-Hydroxy-4-[[5-hydroxy-5-(hydroxymethyl)-2-methoxy-3-oxo-1-cyclohexen-1-yl]amino]pentanamide	1448.61512418519	1485.96684409736	1461.66097376758	1444.81995445724	1442.91370315652	1450.15865835293	565.820104890483	557.280144836017	580.539954330857	557.258740825082	566.799210203168	581.400222409995	-1.35727	5.38631152619797e-15	1.2835382129003	down	--	--	--	--	85769-64-8	--
neg_4935	(4aS,7R,7aR)-7-methyl-1,4a,5,6,7,7a-hexahydrocyclopenta[c]pyran-1-yl 4-C-methyl-beta-D-glucopyranoside	572.20189049865	571.271064850338	545.137498440801	551.144205074981	605.540248146712	582.824063241892	356.836320186755	322.06489632831	370.806739942213	331.870599412196	338.724581118182	337.371975579443	-0.736402	4.13063871321901e-09	1.2681047786722	down	--	--	--	--	83946-28-5	--
neg_4937	(2R,3S,4S,5R,6R)-2-[[(2R,3R,4R)-3,4-dihydroxy-4-(hydroxymethyl)oxolan-2-yl]oxymethyl]-6-oct-1-en-3-yloxyoxane-3,4,5-triol	168244.262815686	170392.605475657	158685.247445101	158682.690470657	168870.446870723	164466.566266837	103202.799438903	100462.186204869	98905.8349637297	96722.0287555561	100599.963437691	99014.0490581541	-0.724137	3.16227962499047e-08	1.27636590967648	down	--	--	--	--	--	--
neg_4944	2-[4-(1,3-oxathiolan-2-yl)phenyl]propanoic acid	1130.27563222081	1253.45809998144	1255.41391229853	1221.3134030171	1231.71776578936	1208.41811787762	597.330856427751	633.485282683625	701.308847834797	685.820154707142	706.710023581704	692.668873774841	-0.86178	1.36239848998302e-09	1.26959848149137	down	--	--	--	--	43153-11-3	--
neg_4947	Lanost-8-en-26-oic acid, 12-(acetyloxy)-3,7-dihydroxy-11,15,23-trioxo-, butyl ester, (3β,7β,12β)-	1069.32379743094	1103.1622924669	1042.19299882834	1035.42830629135	1106.04721886496	1089.75871272162	1385.30393610247	1341.18878205666	1331.83308971424	1320.83888472527	1427.60005553805	1337.35835186686	0.337374578512246	2.01885860104349e-07	1.25089850169069	up	--	--	--	--	1619982-42-1	--
neg_4948	Pisumoside B	7058.54694358913	7354.43352749015	6904.8226441674	6972.46708717682	6906.76465761584	6698.08078659045	9035.69586783292	8871.03970453622	9217.84827842596	9012.38094291247	9373.15127967354	9706.38431343244	0.398317396299124	1.29249309206712e-07	1.25416218837134	up	--	--	--	HMDB0037125	333334-43-3	Lipids and lipid-like molecules
neg_4949	methyl (11beta,12alpha,13xi,15beta)-2-(beta-D-glucopyranosyloxy)-11,12-dihydroxy-15-{[(2E)-4-hydroxy-3,4-dimethylpent-2-enoyl]oxy}-3,16-dioxo-13,20-epoxypicras-1-en-21-oate	5901.42442355201	5925.08694133708	5734.28814131938	5593.92807303465	5885.06076811076	5813.3969174104	10130.2298248427	9554.29377861774	9640.38025697817	9361.32892348651	9526.12697447096	9573.89467651047	0.729435849594571	4.65428253595437e-09	1.27795673312986	up	--	--	--	--	--	--
neg_4950	1-Naphthacenecarboxylic acid, 2-ethyl-1,2,3,4,6,11-hexahydro-2,5,7,12-tetrahydroxy-6,11-dioxo-4-[[(2R,5S,6S)-tetrahydro-6-methyl-5-[[(2S,5S,6S)-tetrahydro-6-methyl-5-[[(2S,5S,6S)-tetrahydro-5-hydroxy-6-methyl-2H-pyran-2-yl]oxy]-2H-pyran-2-yl]oxy]-2H-pyran-2-yl]oxy]-, methyl ester, (1R,2R,4S)- (9CI)	928.702577429802	926.554453457905	918.884632077687	917.687471247218	996.195182047271	922.44252100391	1030.11339964077	1015.97022782328	1048.54053438472	1135.4234765995	1172.74568484195	1172.59542339198	0.228955371191932	0.0017662116409541	1.08455249654722	up	--	--	--	--	95599-42-1	--
neg_4956	Kitamycin B	650.656093832022	672.079653532128	571.181067965115	567.432490020203	667.240711008895	635.484775687498	758.789228408466	712.897396925288	797.262185639215	742.379491958626	794.705368892995	796.171810252089	0.290030104672334	0.000216684223498542	1.12863470697117	up	--	--	--	--	225939-29-7	--
neg_4957	Ile Thr Tyr Asp	489.265755617639	508.614103170149	522.541013726822	554.264298623898	499.519663942471	507.014531622193	688.13254011812	707.72457612787	692.041604492536	685.677658721756	709.696449440443	706.168699343851	0.44325654050637	3.33487882613202e-07	1.26470207029164	up	--	--	--	--	--	--
neg_4959	9-Hydroxy-gamma-geraniol-1-O-(4,6-diacetyl-3-angelyl)-beta-D-glucopyranoside	1022.68289022664	1039.66013064921	961.101214475629	1015.97926344697	1041.16073928868	1001.88775034898	1459.63315227196	1476.36455360222	1559.9576789975	1547.52003847657	1564.30670049733	1565.08409849344	0.592714828393748	9.20301514722036e-09	1.27105798039276	up	--	--	--	--	147000-33-7	--
neg_4960	3,12-di-O-acetyl-8-O-benzoylingol	5216.25456202344	5239.14453266625	5310.90781504672	5481.05862955904	5618.50742845068	5525.53192495049	5609.21187760128	5667.53410236289	5900.77328305863	6057.9630173318	6105.25	6091.91037362673	0.129467938846994	0.00136548740555413	1.05027345451505	up	--	--	--	--	124657-64-3	--
neg_4964	4-ethyl-11,15-dihydroxy-12-methoxy-5-methyl-13-oxa-4-aza-tricyclo[10.2.1.02,5]-pentadec-1-en-3-one	198.832753090252	192.986275386392	579.255940034422	625.120914102642	813.620130898395	797.039374220846	39.0633129903543	49.6104252620962	23.5159749001587	141.447917790805	57.1052716320563	122.112464091539	-2.8892	0.00904223447774957	1.00823197648008	down	--	--	--	--	1007346-21-5	--
neg_4972	Achyranthoside C butyl dimethyl ester	4564.53220535095	4584.53	4593.84720657224	4534.57281925093	4691.38053575755	4488.30067019211	2844.00929382105	2715.06925093687	2942.91596458848	2904.28267547632	3111.66720768404	3271.33755249217	-0.626174	1.11012556151388e-06	1.26688284526706	down	--	--	--	--	850028-14-7	--
neg_4975	3-Ac-1,3,4,13-Tetrahydroxy-7(11)-eudesmen-12,6-olide	980.494815423987	997.786418812324	914.734564514977	1009.21579261742	1035.34274587052	1014.11561224011	1389.41769111692	1451.27482685242	1473.04909266687	1569.86102524849	1611.96562291416	1650.44812392636	0.619844131486467	1.02871863409433e-05	1.23968780220243	up	--	--	--	--	126005-61-6	--
neg_4976	ent-6beta-hydroxyisozuelanin-2beta-(2-methyl)propanoate	2443.6714954888	2570.34454406261	2468.50037674759	2444.85971769019	2514.66857507361	2393.42995779507	2133.01453057236	2086.02874278967	2262.36	2296.09082184128	2359.58963199233	2350.14272680584	-0.137457	0.00305396096942149	1.03060839140893	down	--	--	--	--	131740-59-5	--
neg_4981	RY-II	3213.71086445501	3232.7979969885	3238.30581681498	3269.95933581679	3295.74366259683	3277.30487175994	2602.47029145701	2461.54069692046	2601.40842409646	2532.8093338812	2756.12927806874	2696.62984873192	-0.319277	9.28393760609286e-06	1.25349973801794	down	--	--	--	--	186593-64-6	--
neg_4984	Vasopressin	145.573702304342	151.938997184329	186.243717788516	180.324383057047	172.50218257557	171.749692943834	78.8306471986424	68.6625334340844	76.5851402240582	106.720250655741	88.8132434621242	108.714282613473	-0.932471	6.84305493934918e-06	1.20364032911406	down	C00840	--	--	HMDB0001980	11000-17-2	Organic acids and derivatives
neg_4988	Rifamycin W	9908.52818803708	10136.4501177271	9497.05646125224	9591.89922976603	9722.05128580254	9440.75425641208	12188.5199490868	12171.5622015813	11792.4508978012	11673.0055013753	12072.587517004	12047.226778699	0.303486304589071	2.68048701310981e-08	1.26036804401768	up	C12247	Biosynthesis of secondary metabolites(ko01110)	Ansamycins and related polyketides [PK05]	--	53904-81-7	--
neg_4991	cyclo(1-aminocyclopropane-1-carbonyl-(2S,4R)-4-hydroxyprolyl-Ser-D-Lys-beta-alanyl-D-Ser-Ser)	21039.3293238513	22701.6485649148	21318.2257206804	21231.6034204512	21670.4661045057	20716.1349050702	28133.7127834113	27911.9162152307	25886.0988684738	26183.6029612342	27395.4116400412	27077.3392601897	0.337462725667802	5.05131043785681e-07	1.24226353284326	up	--	--	--	--	1001897-43-3	--
neg_5007	(3S,6S)-3-(1-methylethyl)-6-(2-methylpropyl)piperazine-2,5-dione	56.7887220612057	60.4012877389483	60.1588706904391	54.8376813331012	64.4658385501511	62.8304498477775	110.867814659337	120.939651377647	105.543866197526	111.083094389003	111.511448468265	106.656519657861	0.890903554362571	2.01384158565192e-08	1.26701887809772	up	--	--	--	--	15136-24-0	--
neg_5013	(3R,5S,6S,7E,9R)-megastigman-7-ene-3,5,6,9-tetraol 3-O-beta-D-glucopyranoside	3738.78317998583	3787.43531476316	3687.53484258567	3784.00675120052	3820.17115262223	3784.04042301356	4666.41905258708	4646.39101382583	4753.07622114547	4685.00153171818	4879.66552036172	4809.82124153197	0.331491836033347	3.19217811599091e-08	1.27209803037433	up	--	--	--	--	1363802-85-0	--
neg_5017	LysoPI 16-0	3218.81666813939	3163.30548042847	3119.77674491826	3137.12096855893	3250.53863737438	3161.44413915127	3285.79933235484	3290.93812770285	3280.85635082793	3215.40067465875	3354.10606361161	3357.4251031096	0.054505548542433	0.00209457724794288	1.01559834466658	up	--	--	--	--	--	--
neg_5022	Aconitane-20-carboxaldehyde, 8-(acetyloxy)-14-(benzoyloxy)-13-hydroxy-1,6,16-trimethoxy-4-(methoxymethyl)-, (1α,6α,14α,16β)-	398.686794133442	479.080876710351	453.133458615451	438.874412042391	449.517317393793	437.986117293992	547.922775116575	566.797413055525	490.168709506332	513.990942665118	548.838226304526	546.904766584425	0.274699780213718	0.000151867894228076	1.13194543876508	up	--	--	--	--	466-25-1	--
neg_5024	Rubososide	8530.38577641103	8974.52767118099	7539.98114555651	7598.44960635212	7949.39822668524	7767.45425451895	9860.44731862931	9376.93633991514	9342.05710409579	8981.42673486725	9424.69985105297	9400.67742841218	0.22152315320852	0.00119392838715216	1.09291498666562	up	--	--	--	--	104873-42-9	--
neg_5028	Phallacin	2587.16218600717	2632.85573958169	2457.7182003603	2554.32321360565	2509.43281898337	2564.94557051011	2931.02329816356	3004.24512532157	2908.34801263448	2967.7350267943	3157.02153935812	3067.41570858657	0.236723950887797	4.78945748390988e-06	1.22389161912491	up	--	--	--	--	53568-40-4	--
neg_5029	Oxytocin,9-deglycinamide- (9CI)	916.095763568226	976.447320090197	965.906880100063	964.166347315598	989.088363298346	1012.73193958339	737.528983958892	731.026517341474	771.378878834812	794.926268051209	887.909607441931	882.742945607199	-0.277428	0.000942167791079357	1.11048200520485	down	--	--	--	--	4294-07-09	--
neg_5033	Propanoic acid,2-methyl-,(1aR,1bS,4aR,7aS,7bR,8R,9aS)-3-[(acetyloxy)methyl]-1,1a,1b,4,4a,5,7a,7b,8,9-decahydro-4a,7b-dihydroxy-1,1,6,8-tetramethyl-5-oxo-9aH-cyclopropa[3,4]benz[1,2-e]azulen-9a-ylester	12956.869942823	12875.5160441344	12361.437078174	12362.4099387212	12533.4633180823	12413.4047137383	12173.6057703327	11840.3198692281	12301.7539545386	11883.8091858909	12112.5281175211	12036.8133083574	-0.0615662	0.00317896877822143	1.01171016258354	down	--	--	--	--	25090-71-5	--
neg_5039	Spiro[furan-2(3H),8'(9'H)-[4H]furo[2,3-h][1]benzopyran]-4'-one, 5-[(acetyloxy)methyl]-4,5-dihydro-3,4,5'-trihydroxy-2'-(4-hydroxyphenyl)-, (2R,3R,4S,5R)-	40.245607302782	61.3024767583426	60.2627918477295	69.9234314417802	64.8186338100768	71.1663874318789	165.378252518421	166.489858454841	187.839005844967	176.730060356278	210.774309849964	208.910572116424	1.60181789230638	1.24069786821587e-06	1.24878335345261	up	--	--	--	--	366473-20-3	--
neg_5047	pandangolide 1a	1562.78704840105	1557.26060518057	1451.63097636781	1474.53223894027	1586.88834295702	1549.55531792126	2535.51319033238	2493.89046635506	2490.92919154823	2406.56713612089	2511.05900153906	2406.48641945514	0.692940020061644	3.91432597957472e-11	1.27704	up	--	--	--	--	867218-69-7	--
neg_5048	(-)-(4E,7S)-7-methoxydodec-4-enoic acid	2197.70498248701	2159.44631654603	2139.37189177201	2140.83524540365	2266.86768368035	2238.59820321046	1574.32378791541	1511.83284688415	1534.96294254367	1543.01229598224	1545.91033120571	1503.30705339067	-0.512478	1.69418315004297e-08	1.27532393110104	down	--	--	--	--	290354-60-8	--
neg_5050	1,2-Oxathiane, 6,6-dimethyl-, 2-oxide	767.468929334282	888.819918552266	691.074727124366	708.625072733411	691.16057937423	663.810795477425	881.817955759885	904.108314435693	1008.89551990212	1015.82691933313	983.930174072562	935.295275823163	0.377410769506645	0.000481584857968487	1.10691019843848	up	--	--	--	--	62296-15-5	--
neg_5051	1L-Myo-inositol 1beta-acetate 2alpha-methylbutanoate 3alpha-methylbutanoate 1(axial),4beta,5alpha,6beta	1665.44756966568	1692.40678326189	1567.92069423719	1687.75348332303	1671.20036299389	1653.97353161386	890.697468619581	952.564274512228	959.963910885133	1022.3731943647	1013.21820758617	973.492979194766	-0.773946	1.98423794224664e-10	1.27454042681752	down	--	--	--	--	132536-76-6	--
neg_5059	[4,5-diacetyloxy-6-[7-hydroxy-5-methoxy-4-oxo-2-[4-[3,4,5-trihydroxy-6-(hydroxymethyl)oxan-2-yl]oxyphenyl]chromen-6-yl]oxan-3-yl] acetate	717.90828287328	768.280477695631	799.598521532286	793.302673097957	698.283568751568	741.113170452651	1053.10489578983	1088.70461233138	1123.39443661295	1123.56665363664	1206.54746050456	1340.35836584642	0.618196918601395	7.19573286975053e-05	1.20817155783683	up	--	--	--	--	--	--
neg_5064	22-beta-Acetoxyglycyrrhizin	1856.38902158525	1991.98713422646	1982.19446035477	2064.74630126715	2004.90879046172	1955.81479692787	1622.21291575216	1667.36	1647.3695910775	1802.59810066201	1799.61662152865	1643.84592941085	-0.219459	9.03734306664215e-05	1.14953898941645	down	--	--	--	--	938042-17-2	--
neg_5069	2,6-Dimethyl-nonansaeure	323.208333483104	315.332139371348	314.444440746226	311.522416436408	332.599610915605	328.703051320308	620.595309198348	629.262540985148	619.983658892722	599.07010533119	628.053459289144	599.14945405804	0.940544092343923	2.65213408440528e-11	1.28096567168031	up	--	--	--	--	24323-22-6	--
neg_507	Maltopentaose	2818.36526048625	3116.62038130155	2770.66033158136	2691.78784998793	2769.50652703755	2705.70708405083	2116.1680520649	2110.33260714373	2187.06737110928	2116.31	2119.63180084737	2069.82423352596	-0.407663	6.77057834670565e-05	1.22989204115002	down	--	--	--	HMDB0012254	34620-76-3	Organic oxygen compounds
neg_508	Tripterygiumine K	604.878	587.273	584.190609076677	573.735133416442	529.721347461272	584.307418872595	673.59678018612	696.953945338199	722.564835406417	664.729841170602	628.703838130898	656.986291118434	0.223134346123308	0.000239222176786541	1.12427258206608	up	--	--	--	--	--	--
neg_5081	Rhizoxin	12080.2435229156	12539.3640800952	12018.7348494453	12096.9474579723	12423.8448004798	12303.3387650056	14278.2312906961	13904.3991542769	13530.2414180256	13023.7812003318	13772.9046968822	13442.629752157	0.157774986719498	0.000142231341547043	1.17703229641487	up	--	--	--	HMDB0257197	90996-54-6	Lipids and lipid-like molecules
neg_5084	(5alpha,6alpha,7alpha,12alpha,22R)-5,12-dihydroxy-1,26-dioxo-6,7:22,26-diepoxyergosta-2,24-dien-27-yl beta-D-glucopyranoside	19402.8366783584	20511.2465818748	19408.6582468124	19353.3352067104	19395.3449463178	19171.054451657	21958.0653319459	21658.7657776126	20549.7758808104	20197.421648765	21547.839347206	21438.7429926221	0.119310538547702	0.000870399275708776	1.07773914421969	up	--	--	--	--	905722-48-7	--
neg_5094	(2S,3R)-2,3-dihydroxy-2,5-dimethylcyclohex-5-enone	3269.46626610509	3253.98851601252	3076.96352397762	3182.75090849594	3440.4625990561	3324.8187554606	3870.9103682362	3631.63298005321	3727.28030307197	3643.81378224248	3951.46075336456	3715.80269397542	0.205490913608085	4.39270888497673e-05	1.16644105007208	up	--	--	--	--	1029520-79-3	--
neg_5095	2-(propan-2-yl)cyclohexan-1-one	95.4117567628183	76.2979153179404	89.357602317972	87.7786108939149	92.4209384339396	92.7099293952523	163.021858836695	167.469	142.900024105892	147.11067549279	150.310338223447	142.825740155631	0.774844870817239	9.53850489340695e-07	1.24419693068942	up	--	--	--	--	1004-77-9	--
neg_5109	[(1S)-1,4aα,5,7aα-Tetrahydro-7-(hydroxymethyl)-1α-(3-methyl-1-oxobutoxy)cyclopenta[c]pyran-4-yl]methyl β-D-ribo-3-hexosulopyranoside	384.142621490881	348.143757752408	352.808325339024	383.263991281517	380.250727021302	373.791004977922	477.766333013819	533.529121987759	531.015001983739	547.878975349171	580.304436954415	560.699712524769	0.53994840331777	1.35167770480813e-05	1.23089136978713	up	--	--	--	--	95152-92-4	--
neg_5110	12-Deoxyphorbol-13,20-diacetate	617.181241848236	638.648990567545	650.869010182204	700.047	635.119099169521	629.562226768185	745.221257316238	699.35290501169	721.362326584894	736.918224446619	729.341657765024	715.64451800869	0.167433408115523	0.000411801190517335	1.13083980099326	up	--	--	--	--	25090-76-0	--
neg_5126	Card-20(22)-enolide,3-[(O-2,6-dideoxy-3,4-di-O-formyl-b-D-ribo-hexopyranosyl-(1&reg;4)-O-2,6-dideoxy-3-O-formyl-b-D-ribo-hexopyranosyl-(1&reg;4)-2,6-dideoxy-3-O-formyl-b-D-ribo-hexopyranosyl)oxy]-16-(formyloxy)-14-hydroxy-, (3b,5b,16b)-	10065.8469354378	10553.3187834589	10115.2245705298	10510.9072384857	10380.2891216764	10429.9425415915	10013.7652730374	9477.18281141893	9764.58409525825	9228.37360735297	9678.77360120022	9418.23515011082	-0.107969	0.000482852935353396	1.09951952871541	down	--	--	--	--	10176-39-3	--
neg_5131	Syringic acid	119.355365846973	137.925187683838	108.788590448096	111.257338600988	131.118380108266	136.094383580585	173.491964987528	175.056765251206	173.593817118867	171.966443006742	185.877719216913	181.870125876883	0.512169	3.79786412921104e-05	1.21578801538217	up	C10833	--	--	HMDB0002085	530-57-4	Benzenoids
neg_5135	beta(1)-Rhodomycinon	287.689391031532	286.855366955384	288.345289223932	299.52413575832	337.892925150327	323.280701679201	879.863409948795	818.659270596204	877.883737433274	788.848927601647	799.871605015474	765.176516121272	1.43489677881568	5.21201389214171e-08	1.27369256725651	up	--	--	--	--	6824-61-9	--
neg_5136	1-O-alpha-L-arabinofuranosyl-(1->6)-beta-D-galactopyranosyl isopropyl alcohol	119.356651981181	110.293430265372	110.711381568221	130.223720807306	124.253610777049	116.881312613923	171.735640430918	164.980377828953	155.640391012647	154.23574082475	156.898036713661	136.081449911609	0.400693166143981	0.000143243658022511	1.15540003908143	up	--	--	--	--	1257876-42-8	--
neg_5137	2-fluoro-3-(5-hydroxypyridin-2-yl)benzonitrile	365.098869883679	388.384752352452	356.669393205151	335.033959992774	371.087278194081	361.528125007385	440.029988390528	437.311263640786	462.074690142115	435.507279963432	420.264540232045	415.734147112002	0.26168626365113	2.49846523084094e-05	1.18000724890897	up	--	--	--	--	1261908-31-9	--
neg_5146	β-D-Glucopyranosiduronic acid, (3β,15α,16α,21β,22α)-15,16,22,28-tetrahydroxy-21-(2-methyl-1-oxobutoxy)olean-12-en-3-yl O-α-L-arabinopyranosyl-(1→3)-O-[β-D-glucopyranosyl-(1→2)]-	5007.10778727434	4946.99338903712	5148.43147405098	5205.64468924256	5118.04880534978	4998.96632652458	3298.85302744416	3293.89954420933	3582.02106261819	3727.0251110265	3952.90079922601	3928.14924755876	-0.482074	2.2257213340215e-05	1.23771288821008	down	--	--	--	--	204331-80-6	--
neg_5148	6beta-Isovaleryloxy-3alpha-tigloyloxy-tropanol-(7beta)	460.840422802698	431.830583104106	429.895285540529	435.91418604468	450.854215613375	444.490957798073	230.237362637217	226.900438033706	228.296039042833	232.076094920844	229.362513335849	214.218076909856	-0.963311	4.92652663399764e-10	1.27977462731357	down	--	--	--	--	21030-84-2	--
neg_5149	b-D-Glucopyranoside,(1aR,1bR,2S,5aS,6R,6aS)-1a,1b,2,5a,6,6a-hexahydro-5a,6-dihydroxyoxireno[4,5]cyclopenta[1,2-c]pyran-2-yl(9CI)	133.774236792705	187.277252719804	185.958630527269	190.085870490734	162.212498210109	155.133806126437	259.894046796896	266.782602311353	254.404178852793	272.495425486814	288.623182028877	271.682578178874	0.669848309384965	1.67048563345833e-05	1.22017083424353	up	--	--	--	--	53852-43-0	--
neg_5150	Aloenin	194.744797801132	209.243890161065	238.771568730544	220.726536344031	253.269598476057	226.488892048593	283.509742331687	294.777610062662	294.246879459888	281.716187666513	345.470086988622	314.207284653254	0.433394253780717	0.000137478441099214	1.13729435820751	up	--	--	--	--	38412-46-3	--
neg_5157	cyclo-(Pro-Gly-Leu-Pro-Tyr-Ala-Asn)	63.6395719814637	85.1254709458309	95.6105235459419	51.4000751423157	101.211820797845	112.36967955973	2.62644925944625e-09	2.62644925944625e-09	0.00447943804227016	2.62644925944625e-09	2.62644925944625e-09	0.131324299291175	-11.8729	0.000293326670040117	1.20994895315845	down	--	--	--	--	1041854-78-7	--
neg_5166	3-(3,5-dimethyl-1H-pyrazol-1-yl)-2-methylpropanoic acid	197.764923467099	170.014448233282	201.017246555952	212.252574095869	201.078179891505	208.398564186663	49.1589139104505	60.1371969074513	70.2803119084172	85.4708974617454	73.7635560334861	61.1725677503091	-1.57359	1.91885282505645e-08	1.26084714913945	down	--	--	--	--	436086-92-9	--
neg_5167	2(S)-5,5',7-trihydroxy-[2''-(5''-hydroxy)-methylpyrano]-(5'',6'':3',4')flavanone	137.581562831849	142.502058244133	174.68108498158	192.059680136955	204.960535002332	222.326911711572	5.00008796388317	33.1314539133932	15.3673056243017	19.7110643579382	8.97354512956124	16.2985134015055	-3.44714	3.62867738195706e-05	1.23595988515565	down	--	--	--	--	1106933-09-8	--
neg_5176	(-)-osmundalactone	229.814388886971	218.233526155784	217.783615121888	228.498424431991	230.13558494488	219.320931507973	249.562431114676	257.839186061744	280.952305040864	276.375950094323	268.536999039917	258.228728935923	0.244079257916163	0.000108001460148444	1.18243645918193	up	--	--	--	--	69308-39-0	--
neg_5177	Ethanamine, 2-(1,3,2-oxazaphospholidin-2-yloxy)-	369.678603588363	364.460022747795	340.236943758679	365.739103509045	380.826191439076	362.87349359722	402.235311635741	403.812002717555	419.862477197302	428.874765409297	436.069191465657	422.450414688727	0.202735057416893	3.32349469288918e-05	1.17193808544858	up	--	--	--	--	7010-02-08	--
neg_5179	N-methoxy-N-methylbenzo[c][1,2,5]thiadiazole-5-carboxamide	12758.4391363587	13097.4012783903	12417.084667861	12824.6661352118	13149.0433376407	12432.3871979388	14089.3413598267	13915.5002891234	13630.2157380916	13588.3498261215	14171.9453705338	13724.0749571485	0.116353786485358	7.84943399541321e-05	1.15794017973447	up	--	--	--	--	937279-22-6	--
neg_5184	scleropentaside A	258.28604273885	241.067826277681	250.535432063975	272.577940683971	251.595866450176	246.885311788955	329.910802095465	355.342390191063	373.200041904183	384.158781209232	387.913264374789	360.768358646685	0.526811594052049	5.79118003164349e-06	1.23715521980125	up	--	--	--	--	1360110-46-8	--
neg_5187	CHES	159.075217209361	196.360162004532	146.819760359765	151.912247037565	166.141116473722	161.958119934285	133.210707153228	125.75153577723	140.435745013761	132.169128149056	121.712917371175	109.157522870473	-0.365495	0.00214433120834765	1.03873785961138	down	--	--	--	HMDB0255106	103-47-9	Organic nitrogen compounds
neg_5189	Atractyloside A	7832.06100787278	7645.27808927677	7470.59056414281	7594.97828705949	7656.5404120163	7465.02491329646	9611.20354220632	9438.11322637015	9472.51415043236	9246.25603394462	9562.74574249653	9385.7792363538	0.312699160865954	3.88690170212318e-10	1.27277632049667	up	C17858	--	--	--	126054-77-1	--
neg_5194	xylogranatin N	379.504604534623	391.082314014723	360.648473908482	355.309458885839	365.857097822549	385.852484745804	489.256450325893	452.071805523806	508.52717675896	505.424655191496	504.550148913375	467.410387734232	0.387167298536357	5.07348671359222e-06	1.22810022095775	up	--	--	--	--	1033090-46-8	--
neg_5200	Tutuilamide A	771.717089035697	771.268487494347	959.942246873398	1015.46843267399	946.730294961475	993.046639854857	1101.61399289103	1040.96702118275	1181.29947951408	1288.26741685122	1265.2187565502	1289.50132275842	0.392924608152807	0.000998380412312597	1.05806692520361	up	--	--	--	--	2756129-42-5	--
neg_5204	(+)-(4S)-7-acetoxypiperitone	394.93091635555	382.40024222697	359.884401613147	367.864068227943	380.690095568099	383.458770606592	736.05483897238	609.570584464822	695.681341915821	572.653454260242	553.236372124224	558.872907674662	0.715452698883392	0.000494515417547612	1.18673585567212	up	--	--	--	--	137444-30-5	--
neg_5205	(3,6-dihydro-2H-pyran-4-yl)methanol	178.732713724252	168.605681935723	166.91256760722	177.950140493656	194.980950443474	197.527206428299	330.008642965498	284.207452840746	305.328582007488	265.640684895044	253.843172011272	264.927142281625	0.651579406297606	9.84258242807727e-05	1.19435877960893	up	--	--	--	--	14774-34-6	--
neg_5209	Ketologanic acid	1109.45241139865	1103.62879817455	1073.0586868491	1093.83338096997	1201.80819102243	1111.01333210563	1457.19565875508	1450.52350965131	1435.66787131034	1455.24195853163	1563.64835402317	1505.44150849175	0.40595424990392	9.92587271663617e-08	1.24983182463646	up	--	--	--	--	170382-11-3	--
neg_5210	5-[6-hydroxy-7-(3-methylbut-2-en-1-yl)-1-benzofuran-2-yl]-4-(3-methylbut-2-en-1-yl)benzene-1,3-diol	372.32184238785	330.478235880005	376.775240899092	386.510111675765	366.533240602044	376.510797057698	277.32041632154	277.391264673709	262.276307021878	270.549427360569	279.768059505203	280.216539924876	-0.42318	2.53722437749678e-05	1.23426527992433	down	--	--	--	--	1134468-20-4	--
neg_5212	Casearin R	2165.29102316904	2244.07815081322	2250.64335440568	2343.35631503622	2204.59418029743	2218.97243299376	2730.06087279715	2664.2574583997	2733.45273270854	2682.88433351309	2786.61709583147	2842.46259312944	0.292056987472403	8.69352319962093e-08	1.25135013602825	up	--	--	--	--	134955-73-0	--
neg_5213	N-[(3R,4S,7S,10Z)-7-(1H-indol-3-ylmethyl)-5,8-dioxo-3-phenyl-2-oxa-6,9-diazabicyclo[10.2.2]hexadeca-1(14),10,12,15-tetraen-4-yl]-N~2~,N~2~-dimethyl-L-valinamide	7621.38858799043	7790.88885762409	7494.84847307594	7361.28295049939	7845.14924432668	7741.06007795695	9728.22550217233	9383.54224922328	8506.39908297374	8340.80582187752	8682.6579283738	8403.63349012469	0.210156911483269	0.0028121449057052	1.07592629424889	up	--	--	--	--	18397-13-2	--
neg_5222	L-Proline,2-hydroxy-3-methylpentanoyl-L-leucyl-N5-[N-[3-[2-[1-[(3-amino-5-methyl-1,2-dioxohexyl)amino]ethyl]-4-oxazolyl]-1-oxo-2-propenyl]-5-hydroxy-L-tryptophyl]-L-ornithyl-,cyclic (4&reg;3)-peptide (9CI)	7269.57695374473	7642.49798562058	7247.04602113614	7192.60851182021	7079.43691333431	6730.95584609802	6307.12657091664	6156.1424059188	6291.56252684763	6224.5844018636	6672.56362723824	6753.63797068555	-0.168448	0.000566605727932874	1.08797916641228	down	--	--	--	--	155547-94-7	--
neg_5225	1-Cycloheptene-1-carboxylic acid, 2-hydroxy-, methyl ester	2.62644925944625e-09	2.62644925944625e-09	2.62644925944625e-09	3.86515771270284	3.92075375333967	2.62644925944625e-09	38.7169213566985	32.0438410569053	29.3650655866984	32.9148488595987	32.5907990734668	26.8798413182784	4.62793350868099	3.57330854665752e-07	1.26273125384679	up	--	--	--	--	113056-41-0	--
neg_5227	2-Butenamide,N-[1-[2,6-dideoxy-4-O-[4,6-dideoxy-4-(dimethylamino)-a-D-glucopyranosyl]-b-D-arabino-hexopyranosyl]-1,2-dihydro-2-oxo-4-pyrimidinyl]-2-methyl-,(2E)- (9CI)	7406.40389741417	7538.87	7138.38744035495	7343.18794929499	7463.69696613468	7181.06616714426	8951.23936948895	9066.80313773843	8822.42384479634	9025.11108582474	9308.2322315103	9126.52775350737	0.301111501499105	5.17178812550109e-09	1.26477084363432	up	--	--	--	--	157878-05-2	--
neg_5235	1-Deoxynagilactone A-2alpha-O-beta-D-glucopyranosyl-(1-6)-beta-D-glucopyranoside	162.897742164846	187.540585184234	144.589609314841	152.723309475363	150.703927410853	144.991001386884	231.769188515547	219.053477321002	208.383849611535	190.728623201458	203.316717335934	200.792102316464	0.410575802856164	0.000177908350294198	1.12798968316512	up	--	--	--	--	167425-71-0	--
neg_5236	chantriolides B	5451.85718808837	5519.10020574885	5531.98224726047	5641.51113162623	5774.71132975623	5704.53601285447	3924.13687771326	4105.98795793162	4118.06162105552	4316.39347219518	4442.43129340146	4332.06979540983	-0.413819	1.80089836601492e-07	1.25697934551391	down	--	--	--	--	558470-60-3	--
neg_5243	3-[[6-[[1,4a-dimethyl-6-methylidene-5-[2-(5-oxo-2H-furan-4-yl)ethyl]-3,4,5,7,8,8a-hexahydro-2H-naphthalen-1-yl]methoxy]-3,4,5-trihydroxyoxan-2-yl]methoxy]-3-oxopropanoic acid	3889.27732219874	3766.63279308355	3881.88940887356	3925.73688516186	3920.32945165987	3796.90287351066	2822.3449353511	2717.57554718206	2889.53592094401	2805.09929787641	2849.81788775888	2970.59326647856	-0.442736	1.2040419372462e-09	1.27270912583561	down	--	--	--	--	--	--
neg_5246	2,1-Benzoxaphosphol-1(3H)-amine, N,N-dimethyl-	153.502095964201	159.527415009721	164.114776378982	159.627771496034	157.08051021055	150.457177423657	116.585848563466	122.563931563236	125.678060090077	143.407676007722	142.187522458055	138.878099855547	-0.258684	0.00152206341680828	1.09261	down	--	--	--	--	79157-81-6	--
neg_5247	(1s,2r)-3-phenylcyclohexa-3,5-diene-1,2-diol	2377.63895826906	2596.37370572032	2481.20258008502	2486.94939956025	2304.20994723843	2185.07060635362	638.286190472206	654.931019311053	739.134340967012	741.822283637419	754.024302796364	809.558384154637	-1.73419	4.59191567239962e-08	1.2744927326132	down	C06589	Metabolic pathways(ko01100)	--	--	--	--
neg_5250	1,2-Dihydroxy-tridecapentain-(3,5,7,9,11)	1152.1200498657	1282.31234431366	1205.36764148089	1187.80985070235	1059.19368293767	1037.27246531559	378.099629745257	398.662378389895	438.793987511792	447.549608164911	431.485332256004	469.189645375479	-1.43335	1.19010858890222e-06	1.26494175283381	down	--	--	--	--	1771-89-7	--
neg_5254	Daidzein	268953.837591319	281167.661075961	244511.829843504	243228.192616307	241775.857742102	235143.641972379	100339.689525916	99581.9577755528	95140.7150741423	92580.6850306246	95259.7721943145	95359.9586217874	-1.38931	2.99383716056327e-06	1.26959113843794	down	C10208	Isoflavonoid biosynthesis(ko00943);;Metabolic pathways(ko01100);;Biosynthesis of secondary metabolites(ko01110)	Flavonoids [PK12]	HMDB0003312	486-66-8	Phenylpropanoids and polyketides
neg_5260	9-oxo-isodehydroleucodin	436.119525741674	407.066712820719	447.021797383042	479.879521706856	539.52755786668	515.440691956192	182.405815249471	182.992892050447	167.187968243928	170.93509077435	161.271129502014	163.282101754209	-1.45833	1.78470023746568e-05	1.25398370961531	down	--	--	--	--	107693-45-8	--
neg_5263	Luteolin	8857.47582527098	8986.87196700814	8429.6884738921	8431.97631796913	8719.34261726474	8525.10214044725	1988.77119617434	1987.93168468772	2034.3079102364	1955.19390115322	1988.10918629738	1975.70321416712	-2.12254	8.01128462468525e-09	1.28283768874016	down	C01514	Flavonoid biosynthesis(ko00941);;Flavone and flavonol biosynthesis(ko00944);;Metabolic pathways(ko01100);;Biosynthesis of secondary metabolites(ko01110)	Flavonoids [PK12]	HMDB0005800	--	Phenylpropanoids and polyketides
neg_5265	2,3-dinor Thromboxane B1	57321.8098750906	58069.7164748477	53108.2042423052	53609.0159309861	55396.296317264	54483.5227394515	97129.4290728957	93672.4179150533	93752.4524121534	91393.7432486228	94475.2560500987	93913.7569216521	0.765423530421299	1.03232358833761e-11	1.27868495008639	up	--	--	--	--	--	--
neg_5269	[1R,6R,(+)]-1α-[[(1S,4aR)-Decahydro-6β-hydroxy-5,5,8aβ-trimethyl-2-methylenenaphthalene-1β-yl]methyl]-5β-hydroxy-4-(hydroxymethyl)-7-oxabicyclo[4.1.0]hepta-3-ene-2-one	193.024760238086	191.121189925129	178.976139796905	201.918178188611	210.285494045196	204.374200247403	289.863762058862	292.825022590255	296.543839708083	292.97270051032	295.092155999057	287.074211714478	0.572534458760807	1.12725277047171e-06	1.26819393362474	up	--	--	--	--	85764-11-0	--
neg_5270	Tyr-Asp-OH	3434.06691471496	3524.75393705204	3278.91194670823	3392.99784932423	3698.72239108286	3568.0406935262	3064.57492307108	2958.24902624872	2980.36793073623	2915.75964134908	3058.78372227726	2978.16731159105	-0.218872	0.000176691806313615	1.18607671488902	down	--	--	--	--	--	--
neg_5273	2-amino-3-[hydroxy-[2-hydroxy-3-[octadec-9-enoyl]oxypropoxy]phosphoryl]oxypropanoic acid	113.434	123.095303713852	99.2424752762924	126.867088612744	104.120693167609	84.3356593072061	155.270250921243	210.951989740374	188.735240901289	202.235564200478	155.123959624086	147.365077931484	0.702690188809664	0.000753110907684747	1.10069860790599	up	--	--	--	--	--	--
neg_5275	(4S)-4-[(3R)-3-[(6-O-D-Apio-β-D-furanosyl-β-D-glucopyranosyl)oxy]butyl]-4-hydroxy-3,5,5-trimethyl-2-cyclohexen-1-one	253.239321983294	294.679191811395	303.09318313262	338.743489158446	305.575642685303	279.353795195109	338.333750785006	372.619814583907	387.442914158768	409.18032436685	416.589652967119	401.113396415391	0.389841690008961	0.000245860072135188	1.11546183142196	up	--	--	--	--	177261-70-0	--
neg_5284	carnosadine	131.207037849462	127.746773891616	141.020280412638	140.228770695471	148.963387105095	135.143221115091	122.556671023774	115.33633582928	121.316663276562	117.069283102524	120.997481142695	114.803422153839	-0.211147	0.000976620387066572	1.1121011611158	down	--	--	--	--	93961-20-7	--
neg_5288	2-Fluoroadenosine	216.066489848849	233.577886047745	179.76191348067	196.407439155791	203.162367608522	183.915255669039	162.87784321932	153.967726085206	152.58281168994	170.168554979984	161.939529427256	163.018835852551	-0.330514	0.00306830520963064	1.07132341790647	down	--	--	--	HMDB0245130	146-78-1	Nucleosides, nucleotides, and analogues
neg_5292	Oxireno[5,6]cyclotetradeca[1,2-b]furan-11,14(2H,12H)-dione,1a,3,4,7,9a,12a,13,14a-octahydro-4-hydroxy-4,8,14a-trimethyl-12-methylene-(9CI)	6340.90968267352	6298.79927072901	6179.01306183691	6348.97177538556	6556.21288264191	6505.95127010801	7432.2122267954	7426.57005161058	7612.68876230642	7627.35436221381	7851.11708624511	7638.52739645235	0.253969148601426	6.42956272449103e-08	1.25376150371455	up	--	--	--	--	114742-72-2	--
neg_5294	Trichodermamide A	63.6773020803986	76.0412351274387	78.4074280909167	71.8690437231708	88.8004903228872	91.6491072235979	110.610219059219	113.312411687822	120.318282168997	95.2543098660815	111.428333793179	127.610834791004	0.528397080207757	0.000219813090491022	1.11854223547516	up	--	--	--	--	508218-11-9	--
neg_5302	(1'R,2S,4S)-2-(1-Hydroxy-6-methylheptyl)-4-hydroxymethylbutanolide	10.560339436067	17.9366081602225	9.32317346371709	14.1102789286664	2.62644925944625e-09	10.0126078822687	167.04249799095	153.827306516287	177.256359830429	181.897784302945	175.27239264777	189.152443670292	4.07565650053165	8.67041801626236e-09	1.27654	up	--	--	--	--	138797-47-4	--
neg_5303	Hexosyl LPE 16_0	621.284281264464	620.027983098532	626.337351843562	646.585962132426	698.291004137438	677.219056708469	1024.74199758496	1027.97581877202	1067.7831824669	1074.15956268494	1056.85001938267	1059.2972174428	0.698148868778279	2.70966304003907e-09	1.27424161384078	up	--	--	--	--	--	--
neg_5306	DL-Tyrosine, O-(4-hydroxy-3-iodo-5-(1-methylethyl)phenyl)-3,5-diiodo-	128.754665530379	174.557819693272	150.091033951823	161.783069445496	161.49023631432	164.851660507378	228.567319473315	215.60703615141	196.329762446473	215.851850272614	216.356990902762	210.095080630794	0.446228652292268	5.40030587697194e-05	1.17973890091441	up	--	--	--	--	62901-32-0	--
neg_5307	Bufa-20,22-dienolide,3-[(6-deoxy-4-O-b-D-glucopyranosyl-a-L-mannopyranosyl)oxy]-5,14-dihydroxy-19-oxo-,(3b,5b)-	715.263207218597	733.438995278499	903.286003190798	925.00838260174	956.54105803646	955.183563078877	990.527840397662	1116.82622275243	1123.93041566403	1196.96	1235.03254595089	1216.21858988829	0.406923217368823	0.000776812187198928	1.07398792776066	up	--	--	--	--	--	--
neg_5309	Elaeodendroside K	753.536857877562	738.657393994025	789.747312361106	776.98436517164	767.840253337078	802.277152577048	555.690940016688	529.325551959987	594.840994620158	579.496277387547	607.763417570856	627.309410307974	-0.405658	2.51611216779481e-06	1.23290393342376	down	--	--	--	--	97806-66-1	--
neg_531	L-Serine, acetate(ester), homopolymer (9CI)	29.1010308146892	34.4705706410146	30.9568136972696	24.1653624229347	29.7217450163098	27.8032603768249	332.851470330532	323.027501484404	307.053061338025	331.390034170528	304.453416872877	313.368788093914	3.43975176665705	4.07764843547324e-09	1.28203419952016	up	--	--	--	--	--	--
neg_5316	Gly-Trp-Gly	482.899899485489	477.929214428364	491.883855049632	494.253427061597	506.006866014091	494.748789566199	296.100404665202	288.320149302208	303.315871097545	347.744242588252	349.509765086458	352.380187772682	-0.605501	1.12893635827658e-05	1.24838153495052	down	--	--	--	--	23067-32-5	--
neg_5317	2H-Pyran-5-carboxylic acid, 3-ethenyl-2-(β-D-glucopyranosyloxy)-3,4-dihydro-4-(2-hydroxyethyl)-, (2S,3R,4S)-	455.878151125356	463.593776189853	473.180475962285	470.53716308986	511.839724791547	499.491981897207	700.622579068626	679.038194705563	680.556886188592	673.029356035008	690.901711933013	676.271140777292	0.512449936703634	1.18414940230885e-07	1.26957959755766	up	--	--	--	--	872360-10-6	--
neg_5319	leucasperoside B	32099.3888095118	33762.8240759876	33501.0082706561	33016.4793022469	32512.9835624893	31742.1667550552	38357.3880183207	38397.226695629	36634.9943635633	36111.6874200127	37015.8866856584	36825.6388983386	0.183740847383431	5.88743555544958e-06	1.20931719634038	up	--	--	--	--	907595-33-9	--
neg_5328	(+)-bruceolline J	118.349287360067	114.216935513713	119.921138162994	135.445733335813	118.536350968611	117.849178171023	151.087546742546	153.068389291406	148.083793171843	161.812964019665	169.084024730621	158.77070128197	0.378960793248913	9.14702888341889e-06	1.19906446770341	up	--	--	--	--	1346764-82-6	--
neg_5330	5,7-dimethoxy-9-methyl-4,9-dihydrofuro-[2,3-b]-chinolin-4-on	2.62644925944625e-09	2.62644925944625e-09	10.802774279267	13.2518302985217	13.3061707200202	9.33395036201188	53.5203461564564	89.5285490379257	65.0655840455537	128.253555481523	129.725729582446	108.076904215662	3.62014812569516	0.000903443786923263	1.15769681822996	up	--	--	--	--	90399-14-7	--
neg_534	3-Hydroxyaspartic acid	218.755058478637	231.546911939539	206.50106019578	203.100548694209	210.638720658897	199.904675202134	539.942306615623	510.614753119563	461.737628640407	439.927430617113	426.230403831409	450.956053832289	1.15516435939545	1.29501087639671e-05	1.25211385423428	up	--	--	--	HMDB0259046	--	Organic acids and derivatives
neg_5349	26-O-beta-D-glucopyranosyl-furosta-5,25(27)-diene-1beta,3beta,22alpha,26-tetrol 1-O-{alpha-L-rhamnopyranosyl-(1->2)-O-[beta-D-xylopyranosyl-(1->3)]-alpha-L-arabinopyranoside}	705.716557985863	721.615791915655	769.664501892989	751.619906025746	698.621848031321	699.893110513802	552.684518127853	533.770371928954	611.914254906683	632.413248743215	632.862440390495	641.702535701652	-0.269926	0.000445353255107498	1.11392	down	--	--	--	--	1204587-79-0	--
neg_5352	6-Carboxy-5,6,7,8-tetrahydropterin	422.671658154366	421.916826007215	440.800803821335	440.300169223447	433.076382580223	431.625709452629	233.911481318806	226.988814041312	232.812919738801	229.318492579913	220.899179106761	227.795027470554	-0.917178	2.16963554333022e-11	1.28159590494598	down	C20239	Folate biosynthesis(ko00790);;Metabolic pathways(ko01100)	--	HMDB0060410	7449-02-07	Organoheterocyclic compounds
neg_5353	2-Vinylaniline	92.8111028746488	97.9603228291885	98.7008219137202	94.1116091125738	104.910320722577	94.9707211651417	96.6726771844688	143.020049382317	136.160041677898	165.702673518537	147.622790175335	130.974541557398	0.49124680629081	0.00778902883224122	1.0195839565019	up	--	--	--	--	3867-18-3	--
neg_5354	2′-Deoxy-2′-fluoroinosine	110.803233396534	118.273905443224	106.063202679693	107.600152303576	123.536782559079	124.817282357711	134.414482080765	122.461038704154	138.351280918568	168.045046317728	163.229091296639	158.377687125923	0.356596462540603	0.00564477224279144	1.00258824789445	up	--	--	--	--	80049-87-2	--
neg_5355	2-[(L-Alanin-3-ylcarbamoyl)methyl]-3-(2-aminoethylcarbamoyl)-2-hydroxypropanoate	1498.24847376626	1494.3790555686	1433.4566000518	1401.01063488968	1445.85533347073	1461.96577193604	880.172104237479	781.089263475422	804.123259498911	766.311255122716	750.661601324293	755.450384077445	-0.882574	3.57582811379762e-10	1.27500635660735	down	C22074	Metabolic pathways(ko01100);;Biosynthesis of secondary metabolites(ko01110)	--	--	--	--
neg_5356	beta-D-Glucopyranose, 6-O-D-apio-beta-D-furanosyl-, 1-(3-methyl-2-butenoate)	511.717124975279	488.023119166253	507.274992326563	495.346011261577	559.70541856805	552.39024417966	623.247746241382	595.187391460815	603.711764877806	635.463150226484	687.042198632668	669.58443088487	0.2924137566282	0.000140244382320509	1.13810779888019	up	--	--	--	--	467242-32-6	--
neg_5357	b-D-Glucopyranoside,(1S,4S,4aS,6S,8aS)-decahydro-4-hydroxy-6-(1-hydroxy-1-methylethyl)-4,8a-dimethyl-1-naphthalenyl	370.20908021753	337.429292082287	354.644429505128	360.557826282576	383.436577975964	422.929365668073	632.748598252964	587.812645626158	613.984066086103	624.565160318519	632.390905492615	579.266300899378	0.719551497365813	4.33134963878554e-08	1.2596031936827	up	--	--	--	--	171370-65-3	--
neg_5363	Ssioriside	8486.48317617072	8747.1666706151	8241.47893101799	8117.84360243531	8214.76309468027	8228.83069563013	9091.49563155499	8678.32835967882	9003.98058080112	8854.63032974983	9009.93998988474	9027.79256734058	0.101030076553174	0.000574455090194494	1.1029807993454	up	--	--	--	HMDB0038934	126882-53-9	Lignans, neolignans and related compounds
neg_5374	(9E,12Z)11-hydroxy-6-methyl-7,15-dioxabicyclo[12.1.0]pentadeca-9,12-diene-2,8-dione	83.2317688921165	89.6012978508125	86.6240644750233	88.3470513981204	101.750352627172	112.518775391494	138.012951823028	141.979395028606	131.248711557653	162.882523999332	152.918138225751	163.103331773605	0.663282135769472	1.9626088003836e-05	1.18717312514493	up	--	--	--	--	1228559-83-8	--
neg_5394	meehanine A	119.558239243016	213.607181907269	216.601138645505	243.026151903906	248.221839095402	256.898480226602	289.77926665525	406.196788975244	327.397173925202	333.930738772992	349.865664308277	356.95853870835	0.669338840985969	0.000730296135439518	1.08052788310478	up	--	--	--	--	1149379-88-3	--
neg_5408	5-Hydroxyferulate	31.0899229664829	52.8613485688066	59.4981780341634	58.3228148168648	39.5582688767885	42.3862049928445	5.08092419265925	2.51330280451559	0.137350072238439	5.97416300722567	7.36807064756121	9.86475248717687	-3.19697	0.00013995279514177	1.20560005510526	down	C05619	Phenylpropanoid biosynthesis(ko00940);;Metabolic pathways(ko01100);;Biosynthesis of secondary metabolites(ko01110)	--	HMDB0035484	--	Phenylpropanoids and polyketides
neg_5409	Nigaki-Alkohol	449.873414837215	447.899148467755	412.941250686136	421.956652319212	475.932385974585	461.635563242333	259.847396844546	235.800822684312	276.627145882114	252.487414611748	265.030404436552	277.148437600736	-0.769017	1.08985092276853e-07	1.25962308655157	down	--	--	--	--	70142-91-5	--
neg_541	B,HCl-Validamine	20.0949931880147	22.4846343538386	21.7031414342166	20.1227632792239	16.5408279718141	19.2550431672788	4.31322719909613	13.3833253162909	5.12971583138743	16.1145177243008	15.7537154691311	8.59273244527623	-0.925467	0.00524788845191275	1.01708155598352	down	--	--	--	--	32780-31-7	--
neg_5410	2-Amino-4-oxo-3H,4H,7H-pyrrolo2,3-dpyrimidine-5-carbonitrile	302.398662278101	307.691198653578	311.643340922893	320.206506577267	358.708582282094	341.648836015973	399.42442966197	361.043871463634	355.065941723057	415.906946887616	428.393922396275	384.090084222103	0.271162611805047	0.00145915074902091	1.04887153329192	up	--	--	--	--	--	--
neg_5411	5-oxo-11-hydroxy-8(Z)-unecenoic acid 11-O-glucoside	423.238550746507	442.757786499419	430.065821051274	460.178120317324	499.37969121455	481.417864179969	806.070705752184	798.246761950052	824.882584521334	848.98345723018	860.830788719208	876.554003526975	0.87379780114354	1.07682099748334e-09	1.27011283547291	up	--	--	--	--	1187941-70-3	--
[truncated: 2,578 more rows]

## Sheet: CK60vsSS60
#ID	name	C1660-1	C1660-2	C1660-3	C1660-4	C1660-5	C1660-6	S1660-1	S1660-2	S1660-3	S1660-4	S1660-5	S1660-6	C60_vs_S60_log2FC	C60_vs_S60_Pvalue	C60_vs_S60_VIP	C60_vs_S60_(FC_1_Pvalue_0.05_VIP_1)__regulated	KEGG_annotation	KEGG_pathway_annotation	MAIN_CLASS(lipidmaps)	HMDB_ID	CAS	super_class(HMDB)
[truncated: 3,690 more rows]

## Sheet: CK96vsSA96
#ID	name	A1696-1	A1696-2	A1696-3	A1696-4	A1696-5	A1696-6	C1696-1	C1696-2	C1696-3	C1696-4	C1696-5	C1696-6	C96_vs_A96_log2FC	C96_vs_A96_Pvalue	C96_vs_A96_VIP	C96_vs_A96_(FC_1_Pvalue_0.05_VIP_1)__regulated	KEGG_annotation	KEGG_pathway_annotation	MAIN_CLASS(lipidmaps)	HMDB_ID	CAS	super_class(HMDB)
[truncated: 3,353 more rows]

[truncated: 1 more sheets: CK96vsSS96]
