# Supplementary material for: Transcriptomic and Metabolomic Profiling Reveals Differential Responses of Soybean Germination to Neutral and Alkaline Salt Stresses
Source: Biology (Basel). 2026 Apr 24;15(9):670. doi: 10.3390/biology15090670 (PMC13162729; doi:10.3390/biology15090670)
Supplement: Supplementary file 1 [file biology-15-00670-s001.zip › Supplementary Materials/Table S5 Integrated Transcriptomic and Metabolomic Analyses.xlsx]

## Sheet: Sheet1
Pathway Name	ID	a	b	c	d
Galactose metabolism	ko00052	2.0782	0.757	0.2225	4.184
Isoflavonoid biosynthesis	ko00943	0.0401	2.1091	0.4267	2.661
Plant hormone signal transduction	ko04075	0	4.7623	1.5508	0
Sphingolipid metabolism	ko00600	1.9715	0	0	0.9991
Linoleic acid metabolism	ko00591	1.8956	0.0776	0.2225	1.3125
Phenylpropanoid biosynthesis	ko00940	0.0398	1.022	0	0.1768
Butanoate metabolism	ko00650	0.6507	0.0984	0.2225	1.5248
Biotin metabolism	ko00780	0.1259	0	0	1.3653
ABC transporters	ko02010	0.06	0.147	0.4267	0.0802
