# Supplementary material for: Transcriptomic and Metabolomic Profiling Reveals Differential Responses of Soybean Germination to Neutral and Alkaline Salt Stresses
Source: Biology (Basel). 2026 Apr 24;15(9):670. doi: 10.3390/biology15090670 (PMC13162729; doi:10.3390/biology15090670)
Supplement: Supplementary file 1 [file biology-15-00670-s001.zip › Supplementary Materials/Table S6 Primers for qRT-PCR.xlsx]

## Sheet: Sheet1
Gene ID	Forward Primer (5'-3')	Reverse Primer (5'-3')	Product size (bp)
Glyma.01G121700	GAGGACACGGATAACAGT	CATTCACCTTAACCCTTCTC	183
Glyma.08G274400	GAGCATATCAAGAGCAAGTT	TCTGGAGCCATCAATACC	143
Glyma.08G320400	GCACCTTCCACAGCAGAA	GCCTCTTCAGCACCATCAA	116
Glyma.12G174900	CAAGACACTTATGCCAAGAG	TGTTATCACCTCAAGGAGTT	163
Glyma.16G096600	CCACGACCTCACAAGAAG	GCATATAGTTCACCAGTACCTT	167
